# Supplementary material for: Trans-provincial health impacts of atmospheric mercury emissions in China
Source: Nat Commun. 2019 Apr 2;10:1484. doi: 10.1038/s41467-019-09080-6 (PMC6445112; doi:10.1038/s41467-019-09080-6)
Supplement: Supplementary file 3 — Supplementary Data 1 [file 41467_2019_9080_MOESM3_ESM.xlsx]

## Sheet: Supplementary Data 1
Supplementary Data 1. Chinese population in 2015 by provinces, domiciles, ages, and gendersa
Province	40-44						45-49						50-54						55-59						60-64						65-69						70-74						75-79						80-84
	Urban			Rural			Urban			Rural			Urban			Rural			Urban			Rural			Urban			Rural			Urban			Rural			Urban			Rural			Urban			Rural			Urban
	Total	Male	Female	Total	Male	Female	Total	Male	Female	Total	Male	Female	Total	Male	Female	Total	Male	Female	Total	Male	Female	Total	Male	Female	Total	Male	Female	Total	Male	Female	Total	Male	Female	Total	Male	Female	Total	Male	Female	Total	Male	Female	Total	Male	Female	Total	Male	Female	Total
Beijing	1360710	714452	646323	355097	191742	163355	1262581	674581	588000	390516	213677	176839	1227097	641226	585871	386710	203806	182903	1060323	531032	529226	312645	158645	154000	952581	455355	497161	287097	145161	141935	604581	285226	319355	186645	90645	96000	402000	177742	224258	112774	54968	57742	413484	190129	223419	82258	40516	41742	269355
Tianjin	942065	558258	383806	334452	179548	154968	901290	544258	357032	369871	193677	176194	925161	516258	408903	345419	174903	170516	845742	444581	401161	289484	144839	144645	705935	354129	351806	286903	143742	143226	432839	211419	221419	195226	94903	100323	285484	135806	149677	111032	55032	56000	206065	92710	113355	71742	36903	34839	132516
Hebei	1395161	684968	710129	3959032	2004323	1954645	1328194	663290	664903	5016258	2533097	2483161	1209161	607484	601677	4496452	2232194	2264323	991161	493419	497806	3788323	1928323	1860000	941806	458710	483161	3757871	1868194	1889613	619226	296645	322581	2609032	1287290	1321742	413290	192323	220968	1478774	715419	763355	301871	141290	160581	986065	484194	501871	167613
Shanxi	1016452	502194	514258	2316129	1185806	1130323	929871	474258	455613	2285161	1166000	1119161	791032	406258	384774	2054000	1041097	1012968	605871	315742	290129	1723742	887161	836581	458065	227613	230452	1533806	779613	754194	286323	137161	149161	1050129	538452	511677	208645	95548	113097	625484	314645	310839	176839	83419	93484	464129	228774	235290	101290
Inner Mongolia	860903	426129	434774	1621290	858968	762194	790839	398774	392065	1601742	851097	750645	693548	356581	337032	1464194	759548	704645	512452	259032	253419	1233226	632839	600387	388065	189548	198516	1069484	539548	529935	268065	123677	144387	670065	348645	321419	194516	86516	108000	403484	198323	205161	176387	85935	90452	318516	159032	159613	86968
Liaoning	2031742	1006903	1024839	1676710	862774	814000	2041290	1023484	1017806	2007032	1021742	985226	2194129	1109097	1084968	1912065	958387	953677	2016839	999419	1017419	1724710	854129	870516	1744065	864000	880065	1671161	834774	836323	1032903	500839	532065	1090581	537484	553097	714452	333032	381419	676968	338258	338645	615548	265484	350065	432516	216194	216323	430129
Jilin	956065	476387	479677	1602645	816516	786194	951806	484000	467806	1882903	979419	903484	896065	450129	445935	1619871	807742	812129	736774	362065	374710	1335548	676258	659290	652839	316645	336194	1245935	621806	624129	425806	197226	228581	822968	406065	416968	290710	131226	159484	461032	222774	238258	233226	107935	125355	327419	165806	161677	118968
Heilongjiang	1496065	750839	745290	2420968	1252323	1168774	1491419	750258	741226	2454065	1254903	1199226	1460581	737484	723097	2119097	1076581	1042516	1157742	567871	589806	1802516	900000	902516	989613	486323	503290	1675290	823677	851677	642903	305290	337548	1088129	544129	544000	450000	197548	252516	595935	304581	291226	374645	166258	208387	394581	204645	189935	202129
Shanghai	1357935	718645	639290	543613	304645	239032	1278710	676581	602065	597290	326323	271032	1267548	668065	599484	501613	276452	225097	1390774	698645	692194	382774	205355	177419	1312065	648194	663871	384968	197613	187355	846516	432903	413613	266903	134258	132645	469677	233871	235806	184581	89548	95032	361161	168710	192452	131097	61290	69806	359355
Jiangsu	2649548	1357032	1292452	3623677	1774903	1848710	2813806	1440839	1372968	4910387	2382645	2527742	2236323	1137419	1098903	4033355	1992000	2041419	1641935	824903	817032	3103742	1563677	1540065	1668516	828645	839935	3509419	1774774	1734581	1195097	598903	596194	2551677	1287548	1264065	788839	386194	402645	1796581	885419	911161	581871	275935	305935	1254774	589161	665677	364774
Zhejiang	2071484	1066452	1005032	2960387	1505161	1455226	2001226	1027613	973613	3340323	1712065	1628194	1632968	854903	778065	2941355	1517871	1423484	1155355	591806	563484	2216194	1155742	1060387	1031097	517097	514000	2168194	1106516	1061677	731806	363290	368581	1636710	829290	807419	414065	203032	211032	965290	500710	464452	329226	164323	164903	807871	404194	403742	239677
Anhui	1220387	620839	599484	4068194	2030710	2037419	1309871	650194	659677	4764452	2336710	2427742	1067806	544065	523742	3716774	1842839	1874000	602968	300968	302000	1805742	946194	859613	671742	330903	340839	2639806	1333161	1306581	451548	220968	230581	2061935	1049548	1012452	343097	165355	177677	1475226	757161	718065	266645	129032	137677	993419	488194	505161	157419
Fujian	1323613	686903	636710	2190645	1105484	1085226	1108452	565613	542839	2183290	1103290	1080000	859548	448065	411484	1802129	904387	897677	590258	293161	297161	1435548	736065	699419	523484	256065	267419	1340968	670258	670839	357613	178452	179161	892645	464581	428065	209806	105097	104710	605355	312710	292645	166645	79484	87161	497290	236645	260710	107548
Jiangxi	768258	379032	389226	3344258	1697806	1646387	704387	362645	341742	3193032	1622581	1570516	617613	316581	301032	2548387	1279355	1268968	465226	233484	231806	2075742	1058452	1017290	432710	210194	222516	1820065	930710	889355	305161	153806	151419	1313032	663290	649742	202258	99032	103226	805032	398516	406452	164710	79097	85613	636581	296774	339806	102000
Shandong	2907226	1472710	1434581	4977226	2508323	2469032	2748258	1397935	1350323	6550774	3249677	3301032	2323548	1177032	1146516	5636581	2741806	2894774	1723097	871355	851742	4366968	2191419	2175613	1597161	778129	819032	4786194	2394000	2392194	1062000	496452	565548	3397226	1685742	1711484	692774	329355	363419	2122065	1055484	1066581	508839	234323	274516	1522258	713613	808710	318452
Henan	1763548	881742	881806	5467290	2729742	2737484	1720774	879742	841032	6601806	3204581	3397290	1375097	699032	676065	5498258	2615419	2882839	946839	470065	476774	3890323	1918645	1971677	922258	449806	472452	4620968	2288452	2332581	632258	303226	329097	3187419	1607935	1579419	418258	193677	224581	1996774	987548	1009226	326903	150258	176645	1249484	593290	656129	182645
Hubei	1727677	871355	856323	2964000	1496710	1467290	1803935	920323	883613	3801806	1919419	1882387	1590194	820258	769871	3536581	1777290	1759355	1129097	570645	558452	2517871	1285419	1232452	1112839	543806	569032	2482710	1267419	1215290	774774	383742	391032	1831355	928194	903161	478387	233097	245226	1247355	612452	634903	344452	161290	183097	834968	389548	445419	209161
Hunan	1422387	713742	708645	4395032	2278000	2117032	1460581	734968	725613	5159613	2573871	2585677	1230645	631548	599097	4352516	2194452	2158000	786645	395935	390710	2869484	1488387	1381097	801355	400000	401355	3144000	1606903	1537097	550323	273161	277161	2391935	1225548	1166387	337935	169226	168774	1512323	760645	751613	281355	137161	144194	1212129	587806	624258	149742
Guangdong	5670903	3063677	2607226	3664194	1843161	1821032	4753097	2546323	2206774	3946387	1998645	1947742	3329355	1795548	1533806	3470387	1784387	1685935	2102323	1097097	1005161	2654387	1377161	1277226	1798065	888065	910000	2379871	1222387	1157419	1212968	599097	613871	1591548	833677	757871	733871	354387	379484	1148065	583226	564903	585226	280258	304968	922903	436581	486323	389548
Guangxi	886065	455161	430903	2830000	1492258	1337871	790774	400774	390065	2973419	1588516	1384903	677419	346194	331226	2564000	1339806	1224194	480645	234387	246323	1843871	945613	898258	451677	225677	225935	1779871	884581	895290	296387	147484	148903	1303742	653032	650581	182323	84323	98000	1024194	477226	546968	153742	68581	85161	762387	339419	422968	94323
Hainan	234839	120968	113871	441161	232581	208581	207742	109935	97806	462387	242194	220194	165161	86839	78387	435871	226516	209355	106194	54710	51419	283290	146194	137097	92387	45677	46710	260645	131613	129032	62968	32129	30839	189290	97484	91806	41613	20968	20645	127871	60839	67032	35290	16258	18968	126323	55484	70839	19935
Chongqing	1209742	592387	617355	1864258	924258	940000	1048258	519226	529032	1862323	921032	941226	849161	427419	421742	1461935	732194	729742	565935	286903	279097	968581	500194	468387	674516	334516	340000	1412258	717871	694387	431613	213419	218194	1087355	564323	523097	292968	150194	142774	818839	419355	399484	198194	93355	104839	511935	256903	255097	123484
Sichuan	2029935	1029226	1000710	6246323	3134258	3112065	1772903	904839	868065	6244710	3134710	3109935	1334194	667548	666645	-1583032	2349548	2342645	880194	446968	433290	3180968	1657484	1523484	992774	470710	522000	4525613	2269613	2256000	723806	357613	366194	3286903	1683290	1603613	478903	237806	241097	2422839	1226323	1196581	359161	172194	186968	1592903	767097	825806	209484
Guizhou	680903	354839	326065	2437613	1295355	1142323	546903	286323	260581	2257355	1176065	1081355	432645	222194	210452	1736452	888000	848452	277355	137871	139484	1171032	594516	576516	256129	114194	141935	1378710	692968	685742	208129	100710	107419	1040516	520968	519548	149742	70839	78903	775419	372903	402452	116581	55355	61226	552968	254774	298194	59032
Yunnan	826774	427484	399290	3524194	1858000	1666194	713290	368581	344710	3293613	1707871	1585742	559419	288774	270645	2655355	1361935	1293484	348903	174516	174387	1709355	868258	841226	350000	169677	180323	1682387	828581	853806	249290	119097	130194	1204903	584000	620839	173161	81355	91806	895935	422000	473935	125032	60968	64065	654774	295032	359742	69161
Xizang	38387	17548	20839	201032	105806	95226	38968	19677	19290	182387	94774	87548	31032	16129	14903	150581	77097	73419	18194	8903	9355	100710	49742	51032	14129	6903	7226	76903	36645	40323	10323	5419	4903	64194	29871	34258	6581	2710	3806	45677	19677	26000	3097	1355	1806	29419	12323	17161	1032
Shaanxi	807484	414452	393032	2298968	1148194	1150710	719677	363355	356323	2494710	1249161	1245484	656387	342968	313484	2189097	1106903	1082194	535548	269032	266452	1866258	959613	906710	472194	225871	246323	1683871	843097	840839	342000	165419	176581	1172323	583935	588452	237742	110516	127226	844645	401742	442903	199677	90903	108774	556258	258258	297935	119548
Gansu	551935	282000	269935	1855806	953097	902645	542387	275548	266839	2074710	1055032	1019677	462452	236903	225548	1518774	774903	743935	296839	150194	146710	896387	468258	428258	264323	132129	132129	984452	494516	489935	190323	90839	99484	759226	376968	382258	141032	63677	77355	553742	274516	279290	115290	53484	61806	360516	169032	191419	60839
Qinghai	160516	82581	77935	412452	224452	188065	168000	89097	78968	395677	216065	179613	124129	67290	56903	287032	153806	133226	69032	35419	33613	152387	78968	73484	57935	28194	29742	160387	81419	78968	39097	17484	21613	124323	61419	62903	33935	14516	19355	89032	43613	45419	24839	11742	13097	56581	26839	29742	10000
Ningxia	242000	126774	115226	344323	178065	166258	222968	114452	108516	347871	177355	170516	164194	84839	79355	271097	137806	133419	102581	52129	50452	181484	94968	86516	92903	45226	47677	183935	93355	90581	63419	30581	32839	123355	60452	62839	47290	22387	24903	93226	45677	47613	36129	17548	18581	60065	29161	30903	19548
Xinjiang	777742	392710	385032	1408968	720000	688903	718194	375548	342645	1406839	721613	685226	481677	255290	226387	984258	512129	472129	293742	151355	142387	670452	353226	317226	234645	119419	115226	565613	283290	282258	180323	79935	100387	445613	226903	218710	183355	81161	102194	296968	154065	142903	155032	83742	71290	189935	103226	86710	76065
Total	41388581	21248387	20140194	76349806	38892710	37457161	38890516	20043097	18847419	85052452	42927742	42124774	32865226	16959355	15905871	71382452	35840968	35541419	24436645	12323419	12113226	52553742	26825484	25728194	22657871	11121419	11536452	55499226	27906000	27593226	15230516	7421613	7808903	39636710	20000000	19636710	10016645	4762516	5254129	26312258	13065355	13246903	7937290	3718516	4218774	18594258	8900645	9693677	4951548
Notes
a	The population data are taken from Sample Survey Data of 1% of National Population (2015)1
References
1	Department of Population and Employment Statistics of the National Bureau of Statistics. Sample Survey Data of 1% of National Population. China Statistics Press, Beijing, China (2015).
[truncated: 11 more columns]
