# Supplementary material for: Trans-provincial health impacts of atmospheric mercury emissions in China
Source: Nat Commun. 2019 Apr 2;10:1484. doi: 10.1038/s41467-019-09080-6 (PMC6445112; doi:10.1038/s41467-019-09080-6)
Supplement: Supplementary file 4 — Supplementary Data 2 [file 41467_2019_9080_MOESM4_ESM.xlsx]

## Sheet: Supplementary Data 2
Supplementary Data 2. Sectoral contributions to national intelligence quotient (IQ) decrements and fatal heart attacks caused by each geographical source
Provinces as geographical sources	Heilongjiang						Jilin						Liaoning						Beijing						Tianjin						Hebei						Shanxi						Shandong						Henan
Perspectives	Production-based		Consumption-based		Income-based		Production-based		Consumption-based		Income-based		Production-based		Consumption-based		Income-based		Production-based		Consumption-based		Income-based		Production-based		Consumption-based		Income-based		Production-based		Consumption-based		Income-based		Production-based		Consumption-based		Income-based		Production-based		Consumption-based		Income-based		Production-based
IQ decrements caused (×10-2 points)	0.0330973		0.0762482		0.086566		0.0363332		0.101897		0.0489523		0.128543		0.135207		0.132592		0.0438		0.152654		0.0516857		0.0880034		0.144029		0.123441		0.528097		0.32727		0.420944		0.12732		0.109859		0.237436		0.865852		0.580239		0.677026		0.886525
Fatal heart attacks caused (deaths)	19		42		47		20		55		27		69		72		71		23		80		27		45		76		65		270		171		218		65		57		122		456		307		357		465
Sectoral contributions	Sectors	Contribution (%)	Sectors	Contribution (%)	Sectors	Contribution (%)	Sectors	Contribution (%)	Sectors	Contribution (%)	Sectors	Contribution (%)	Sectors	Contribution (%)	Sectors	Contribution (%)	Sectors	Contribution (%)	Sectors	Contribution (%)	Sectors	Contribution (%)	Sectors	Contribution (%)	Sectors	Contribution (%)	Sectors	Contribution (%)	Sectors	Contribution (%)	Sectors	Contribution (%)	Sectors	Contribution (%)	Sectors	Contribution (%)	Sectors	Contribution (%)	Sectors	Contribution (%)	Sectors	Contribution (%)	Sectors	Contribution (%)	Sectors	Contribution (%)	Sectors	Contribution (%)	Sectors
1	Electricity and Heat Power	44.4422	Construction	28.242	Petroleum and Gas Extraction	51.6571	Electricity and Heat Power	42.2673	Construction	37.9572	Other Services	15.4434	Electricity and Heat Power	43.1678	Construction	36.1295	Electricity and Heat Power	18.3784	Electricity and Heat Power	35.9071	Construction	49.5437	Other Services	30.4908	Electricity and Heat Power	49.8536	Construction	37.0783	Petroleum and Gas Extraction	31.2837	Nonmetal Mineral Products	42.7053	Construction	39.094	Nonmetal Mineral Products	16.7704	Electricity and Heat Power	47.7102	Construction	29.8109	Coal Mining	26.2989	Nonmetal Mineral Products	34.9195	Construction	43.3927	Other Services	14.036	Metals Smelting
2	Nonmetal Mineral Products	20.8547	Other Services	14.1566	Electricity and Heat Power	12.742	Nonmetal Mineral Products	26.1657	General Equipment	12.529	Petroleum and Gas Extraction	13.8414	Metals Smelting	23.3091	General Equipment	15.829	Metals Smelting	13.4895	Other Services	23.4338	Other Services	27.75	Wholesale and Retail	16.514	Metals Smelting	16.4043	Other Services	9.7196	Other Services	15.3765	Electricity and Heat Power	24.4568	Electricity and Heat Power	14.8373	Metals Smelting	11.8662	Nonmetal Mineral Products	16.8844	Other Services	14.1552	Electricity and Heat Power	21.0635	Electricity and Heat Power	24.7169	Electric Equipment	10.5425	Nonmetal Mineral Products	11.7539	Nonmetal Mineral Products
3	Agriculture	7.79753	General Equipment	12.5432	Coal Mining	5.93628	Metals Smelting	10.3604	Other Services	7.87905	Agriculture	12.2695	Nonmetal Mineral Products	15.6365	Other Services	12.526	Coal Mining	10.2333	Nonmetal Mineral Products	18.257	Electricity and Heat Power	5.59171	Electricity and Heat Power	12.199	Other Services	8.16034	Electricity and Heat Power	7.65964	Electricity and Heat Power	11.9852	Metals Smelting	19.0965	Other Services	11.6013	Other Services	10.6233	Metals Smelting	10.7612	Transportation Equipment	11.5932	Metals Smelting	15.8591	Metals Smelting	14.4904	Other Services	10.2984	Coal Mining	10.8552	Electricity and Heat Power
4	Metals Smelting	7.77938	Electric Equipment	6.09949	Other Services	5.33212	Other Services	6.88735	Transportation Equipment	7.35299	Electricity and Heat Power	11.9577	Transport and Storage	4.13283	Electricity and Heat Power	7.75805	Coking	9.49015	Coking	6.65775	Transportation Equipment	2.35333	Transport and Storage	7.33098	Chemical Industry	7.30231	Transport and Storage	6.73313	Wholesale and Retail	8.72252	Coal Mining	5.19107	General Equipment	8.70262	Coal Mining	9.58552	Coal Mining	9.99269	Electricity and Heat Power	9.76936	Other Services	6.45774	Coking	7.70575	General Equipment	8.25451	Electricity and Heat Power	7.78922	Coal Mining
5	Coking	5.67717	Electricity and Heat Power	5.93529	Agriculture	4.93642	Agriculture	2.53232	Electricity and Heat Power	5.32241	Chemical Industry	8.29284	Coal Mining	4.06718	Electric Equipment	4.11242	Other Services	6.5468	Metals Smelting	5.83661	Scientific Research	2.2078	Leasehold and Business	5.29261	Transport and Storage	5.95662	General Equipment	5.53637	Metals Smelting	6.49008	Other Services	3.03322	Coking	3.36968	Electricity and Heat Power	8.40981	Coking	4.73146	General Equipment	7.80349	Coking	6.40004	Coal Mining	4.45929	Food Production	7.61207	Transport and Storage	6.83545	Coking
6	Coal Mining	4.36142	Chemical Industry	4.86123	Transport and Storage	3.05946	Coal Mining	2.4186	Food Production	4.86249	Transportation Equipment	6.6199	Coking	1.84985	Food Production	3.53756	Nonmetal Mineral Products	6.09659	Transport and Storage	2.25915	Food Production	2.11385	Nonmetal Mineral Products	3.89234	Coking	5.19151	Metals Smelting	4.89532	Transport and Storage	5.66303	Chemical Industry	1.30875	Metal Products	3.27436	Metals Mining	8.08423	Other Services	3.71374	Electric Equipment	4.81681	Transport and Storage	5.876	Other Services	3.68959	Transportation Equipment	6.92749	Metals Smelting	6.61878	Chemical Industry
7	Other Services	4.32855	Food Production	3.86255	Coking	3.00554	Chemical Industry	2.22547	Wholesale and Retail	3.90783	Nonmetal Mineral Products	5.9786	Other Services	1.80001	Transportation Equipment	3.24539	Wholesale and Retail	5.01186	Agriculture	1.79876	Hotels and Catering	1.36444	Coking	3.39127	Nonmetal Mineral Products	3.25327	Electric Equipment	4.04395	Chemical Industry	3.47014	Coking	0.97399	Food Production	2.75701	Transport and Storage	7.21067	Agriculture	1.79309	Food Production	3.82193	Nonmetal Mineral Products	4.99802	Transport and Storage	2.73225	Electricity and Heat Power	2.23353	Wholesale and Retail	6.20713	Other Services
8	Chemical Industry	2.37865	Metals Smelting	3.19828	Nonmetal Mineral Products	2.89409	Food Production	2.05603	Chemical Industry	3.27549	Transport and Storage	5.44565	Chemical Industry	1.65196	Metal Products	2.66567	Transport and Storage	4.95764	Leasehold and Business	1.15187	Agriculture	1.27153	Transportation Equipment	2.63589	Wholesale and Retail	0.717598	Metal Products	3.79103	Coal Mining	3.02842	Agriculture	0.859838	Transport and Storage	2.22786	Wholesale and Retail	5.88074	Chemical Industry	1.72694	Transport and Storage	2.70657	Chemical Industry	2.89456	Chemical Industry	2.13324	Chemical Industry	1.85342	Chemical Industry	5.8026	Agriculture
9	Transport and Storage	1.11923	Agriculture	3.00707	Wholesale and Retail	2.80329	Transport and Storage	1.30221	Electric Equipment	3.01706	Coal Mining	4.99109	Agriculture	1.41406	Chemical Industry	2.26069	Petroleum and Gas Extraction	4.09865	Wholesale and Retail	0.984233	Transport and Storage	1.11464	Chemical Industry	2.33145	Construction	0.645045	Chemical Industry	3.74038	Coking	2.30255	Wholesale and Retail	0.39401	Agriculture	1.95773	Chemical Industry	3.54329	Wholesale and Retail	0.726725	Agriculture	2.46156	Wholesale and Retail	2.38882	Wholesale and Retail	1.31874	Coking	1.38273	Coking	4.17695	Food Production
10	General Equipment	0.299171	Transportation Equipment	2.9292	Chemical Industry	1.89321	Wholesale and Retail	0.964579	Other Manufacturing	2.31579	Metals Smelting	3.31592	Petroleum and Gas Extraction	1.02284	Transport and Storage	1.58377	Agriculture	3.64761	Chemical Industry	0.88852	Electric Equipment	1.10039	Coal Mining	1.81582	Agriculture	0.594229	Food Production	2.37616	General Equipment	1.77806	Transport and Storage	0.378736	Electric Equipment	1.92666	Agriculture	3.05933	Transport and Storage	0.639584	Hotels and Catering	2.33179	Agriculture	2.15363	Agriculture	0.875193	Leather	1.03075	General Equipment	3.82266	Paper and Printing
11	Food Production	0.27495	Leather	2.43577	Metals Smelting	1.17006	Hotels and Catering	0.518873	Hotels and Catering	1.66203	Food Production	2.61655	Food Production	0.253879	Wholesale and Retail	1.37515	Chemical Industry	3.59044	Construction	0.652761	Wholesale and Retail	0.631439	General Equipment	1.70852	Food Production	0.318865	Nonmetal Mineral Products	2.20249	Electric Equipment	1.55066	Food Production	0.334204	Nonmetal Mineral Products	1.8882	Other Minerals Mining	2.24116	Hotels and Catering	0.572688	Wholesale and Retail	1.40562	General Equipment	1.20627	Food Production	0.480657	Wholesale and Retail	0.990939	Agriculture	3.40621	Gas and Water
12	Wholesale and Retail	0.264101	Metal Products	1.98784	Food Production	0.67486	Transportation Equipment	0.486045	Transport and Storage	1.56366	Wholesale and Retail	1.47387	General Equipment	0.240567	Electronic Equipment	1.3023	Metals Mining	2.22219	Food Production	0.462513	General Equipment	0.538563	Hotels and Catering	1.64923	Hotels and Catering	0.292128	Transportation Equipment	1.90525	Transportation Equipment	1.42843	Office Machinery	0.304009	Transportation Equipment	1.84042	Coking	1.98303	Construction	0.439327	Nonmetal Mineral Products	1.36042	Metal Products	0.794809	Hotels and Catering	0.404749	Transport and Storage	0.864211	Petroleum and Gas Extraction	2.49973	Transport and Storage
13	Hotels and Catering	0.129531	Wholesale and Retail	1.76449	General Equipment	0.598543	Leasehold and Business	0.276501	Nonmetal Mineral Products	1.26723	Coking	1.08984	Electric Equipment	0.236855	Agriculture	1.24705	General Equipment	2.08496	Hotels and Catering	0.330465	Leasehold and Business	0.478085	Petroleum and Gas Extraction	1.61966	Metal Products	0.208605	Hotels and Catering	1.74774	Leasehold and Business	1.05367	Paper and Printing	0.150274	Chemical Industry	1.41852	General Equipment	1.98055	Leasehold and Business	0.0718684	Chemical Industry	1.35268	Construction	0.74927	Textile Industry	0.379302	Agriculture	0.76964	Textile Industry	1.99981	General Equipment
14	Other Manufacturing	0.0970865	Transport and Storage	1.7331	Transportation Equipment	0.463731	Paper and Printing	0.259557	Agriculture	1.17998	Hotels and Catering	1.06754	Wholesale and Retail	0.230528	Timber Processing	1.20758	Electric Equipment	1.93624	Scientific Research	0.265927	Chemical Industry	0.467957	Agriculture	1.28327	Leasehold and Business	0.196476	Coking	1.53703	Hotels and Catering	0.794291	Construction	0.139947	Hotels and Catering	1.08201	Petroleum and Gas Extraction	1.51075	Food Production	0.0704726	Electronic Equipment	1.32129	Leasehold and Business	0.504711	Paper and Printing	0.377887	Hotels and Catering	0.758462	Food Production	1.7064	Textile Industry
15	Petroleum and Gas Extraction	0.084239	Hotels and Catering	1.4158	Electric Equipment	0.441038	Petroleum and Gas Extraction	0.245703	Leather	1.17854	Leasehold and Business	0.985691	Construction	0.193152	Hotels and Catering	0.913489	Transportation Equipment	1.83956	Transportation Equipment	0.231867	Coking	0.437296	Electronic Equipment	1.17355	Petroleum and Gas Extraction	0.121282	Wholesale and Retail	1.21527	Metal Products	0.717085	Hotels and Catering	0.130799	Wholesale and Retail	0.877892	Metal Products	1.24497	General Equipment	0.0653185	Metal Products	1.11266	Hotels and Catering	0.481002	Construction	0.222927	Electronic Equipment	0.720677	Other Minerals Mining	1.47342	Wholesale and Retail
16	Paper and Printing	0.0360708	Nonmetal Mineral Products	1.37465	Hotels and Catering	0.40316	Timber Processing	0.242083	Paper and Printing	1.09517	Metals Mining	0.950705	Transportation Equipment	0.16736	Metals Smelting	0.807068	Metal Products	1.17445	General Equipment	0.182829	Metals Smelting	0.413056	Food Production	0.959618	General Equipment	0.107204	Agriculture	1.04234	Agriculture	0.655586	General Equipment	0.0881509	Coal Mining	0.542383	Electric Equipment	0.96108	Paper and Printing	0.0244257	Leather	0.724332	Electric Equipment	0.363589	Electric Equipment	0.203674	Metals Smelting	0.527575	Transportation Equipment	1.43773	Hotels and Catering
17	Transportation Equipment	0.025273	Electronic Equipment	1.13515	Other Minerals Mining	0.319265	Construction	0.160207	Metal Products	0.977914	Timber Processing	0.698281	Hotels and Catering	0.104651	Paper and Printing	0.671922	Hotels and Catering	0.995134	Other Manufacturing	0.171046	Paper and Printing	0.411016	Metals Mining	0.754673	Other Minerals Mining	0.105931	Electronic Equipment	0.871623	Nonmetal Mineral Products	0.651765	Metals Mining	0.0862621	Electronic Equipment	0.503804	Transportation Equipment	0.92743	Scientific Research	0.0193848	Paper and Printing	0.695231	Other Minerals Mining	0.275067	General Equipment	0.201166	Timber Processing	0.410677	Paper and Printing	1.35365	Petroleum and Gas Extraction
18	Timber Processing	0.0126401	Paper and Printing	0.622991	Leasehold and Business	0.273342	Coking	0.136117	Timber Processing	0.546171	Other Minerals Mining	0.632438	Metals Mining	0.0777391	Leather	0.578536	Leasehold and Business	0.943265	Electric Equipment	0.147629	Nonmetal Mineral Products	0.398093	Metals Smelting	0.753313	Electric Equipment	0.0928433	Paper and Printing	0.815415	Food Production	0.63191	Leasehold and Business	0.0736615	Timber Processing	0.470328	Hotels and Catering	0.87791	Transportation Equipment	0.0154664	Timber Processing	0.693391	Metals Mining	0.268202	Office Machinery	0.200552	Nonmetal Mineral Products	0.296232	Leather	1.20865	Other Manufacturing
19	Textile Industry	0.00697803	Timber Processing	0.516892	Metal Products	0.209256	General Equipment	0.0942409	Electronic Equipment	0.52853	General Equipment	0.599447	Paper and Printing	0.0759117	Gas and Water	0.457747	Food Production	0.938821	Paper and Printing	0.11212	Metal Products	0.35997	Scientific Research	0.686025	Other Manufacturing	0.0905231	Timber Processing	0.686461	Other Manufacturing	0.617289	Textile Industry	0.0695022	Paper and Printing	0.440728	Food Production	0.612145	Metals Mining	0.0109747	Coal Mining	0.572406	Transportation Equipment	0.240044	Leasehold and Business	0.0977653	Leasehold and Business	0.250619	Electric Equipment	1.09749	Timber Processing
20	Electric Equipment	0.00616067	Coking	0.347424	Metals Mining	0.201598	Other Minerals Mining	0.0898452	Metals Smelting	0.340629	Metal Products	0.407602	Other Manufacturing	0.0661955	Coking	0.375502	Other Minerals Mining	0.678569	Leather	0.0753018	Gas and Water	0.32371	Construction	0.681588	Transportation Equipment	0.089288	Leasehold and Business	0.48051	Electronic Equipment	0.324732	Metal Products	0.047717	Office Machinery	0.279206	Paper and Printing	0.508778	Electronic Equipment	0.00788972	Gas and Water	0.318025	Food Production	0.189331	Timber Processing	0.0658407	Metal Products	0.136837	Hotels and Catering	1.06137	Leather
21	Construction	0.00564492	Textile Industry	0.29998	Gas and Water	0.190334	Gas and Water	0.0844459	Leasehold and Business	0.27988	Gas and Water	0.2903	Metal Products	0.0609743	Leasehold and Business	0.316653	Electronic Equipment	0.334932	Textile Industry	0.0542736	Timber Processing	0.295843	Electric Equipment	0.553908	Paper and Printing	0.084847	Coal Mining	0.444807	Paper and Printing	0.227811	Timber Processing	0.0418983	Leasehold and Business	0.200986	Textile Industry	0.455356	Electric Equipment	0.00502379	Scientific Research	0.281399	Paper and Printing	0.177856	Leather	0.055766	Other Manufacturing	0.128467	Metals Mining	0.959103	Metal Products
22	Other Minerals Mining	0.00549917	Coal Mining	0.256705	Paper and Printing	0.186322	Metals Mining	0.0635735	Coking	0.254739	Electric Equipment	0.25452	Textile Industry	0.0578469	Scientific Research	0.234953	Paper and Printing	0.246021	Petroleum and Gas Extraction	0.0382269	Electronic Equipment	0.252355	Gas and Water	0.527203	Textile Industry	0.0714757	Leather	0.374712	Construction	0.224141	Leather	0.0396436	Leather	0.142631	Leasehold and Business	0.316598	Textile Industry	0.00498316	Office Machinery	0.266808	Textile Industry	0.0669913	Transportation Equipment	0.0525753	Paper and Printing	0.104565	Metal Products	0.955905	Electric Equipment
23	Metal Products	0.00470001	Scientific Research	0.23494	Timber Processing	0.171835	Other Manufacturing	0.035335	Gas and Water	0.247936	Paper and Printing	0.213585	Timber Processing	0.0521039	Nonmetal Mineral Products	0.197827	Timber Processing	0.24522	Metal Products	0.0330953	Leather	0.216033	Other Manufacturing	0.423952	Timber Processing	0.0574669	Gas and Water	0.280123	Office Machinery	0.215432	Transportation Equipment	0.0349136	Gas and Water	0.118928	Timber Processing	0.224487	Metal Products	0.00324903	Coking	0.130482	Other Manufacturing	0.0668239	Gas and Water	0.048145	Office Machinery	0.104456	Leasehold and Business	0.681568	Transportation Equipment
24	Metals Mining	0.00263013	Other Manufacturing	0.226499	Other Manufacturing	0.1557	Metal Products	0.0279039	Scientific Research	0.0957332	Textile Industry	0.181299	Leather	0.0399336	Office Machinery	0.163955	Other Manufacturing	0.198791	Other Minerals Mining	0.0156491	Coal Mining	0.129546	Paper and Printing	0.392087	Leather	0.0362207	Metals Mining	0.229173	Metals Mining	0.214626	Electric Equipment	0.0242555	Petroleum and Gas Extraction	0.0884154	Gas and Water	0.205792	Gas and Water	0.00276546	Metals Smelting	0.129583	Timber Processing	0.057413	Metal Products	0.0428952	Coal Mining	0.0923209	Timber Processing	0.613762	Other Minerals Mining
25	Office Machinery	0.00208826	Office Machinery	0.213611	Construction	0.0859639	Textile Industry	0.0254724	Coal Mining	0.0947879	Construction	0.139181	Leasehold and Business	0.0319766	Other Manufacturing	0.147958	Leather	0.140866	Timber Processing	0.0146435	Metals Mining	0.0613414	Metal Products	0.281871	Scientific Research	0.0268647	Other Manufacturing	0.221956	Leather	0.157386	Other Minerals Mining	0.0126278	Textile Industry	0.0815196	Construction	0.194986	Timber Processing	0.00236014	Leasehold and Business	0.101271	Leather	0.0505959	Electronic Equipment	0.0319652	Metals Mining	0.0821446	Other Manufacturing	0.446136	Metals Mining
26	Gas and Water	0.00199856	Leasehold and Business	0.185749	Textile Industry	0.0602832	Scientific Research	0.0235184	Textile Industry	0.0752511	Electronic Equipment	0.0738582	Other Minerals Mining	0.0287559	Coal Mining	0.0980068	Construction	0.13514	Coal Mining	0.0114495	Textile Industry	0.0551195	Leather	0.259247	Electronic Equipment	0.0195639	Scientific Research	0.153955	Gas and Water	0.102786	Scientific Research	0.00994558	Scientific Research	0.0806323	Leather	0.192651	Other Minerals Mining	0.00211801	Metals Mining	0.0698298	Scientific Research	0.0456676	Metals Mining	0.0315425	Scientific Research	0.0685681	Electronic Equipment	0.425344	Construction
27	Leasehold and Business	0.00140139	Metals Mining	0.177097	Leather	0.0539081	Electric Equipment	0.0230181	Office Machinery	0.0731537	Other Manufacturing	0.063714	Electronic Equipment	0.0109634	Metals Mining	0.0939754	Textile Industry	0.131704	Metals Mining	0.0100641	Other Manufacturing	0.0536148	Office Machinery	0.216728	Gas and Water	0.00110456	Other Minerals Mining	0.079104	Other Minerals Mining	0.101757	Electronic Equipment	0.00454534	Other Manufacturing	0.073612	Office Machinery	0.17864	Leather	0.00131383	Textile Industry	0.0635273	Gas and Water	0.0286663	Other Manufacturing	0.0272779	Textile Industry	0.0659697	Construction	0.397216	Electronic Equipment
28	Leather	0.000384417	Gas and Water	0.158136	Office Machinery	0.048653	Leather	0.0127249	Other Minerals Mining	0.0535694	Leather	0.0564865	Gas and Water	0.0084638	Petroleum and Gas Extraction	0.0700429	Gas and Water	0.0878779	Electronic Equipment	0.00569371	Other Minerals Mining	0.0270815	Textile Industry	0.0940053	Office Machinery	0.000347706	Office Machinery	0.0609361	Scientific Research	0.0970231	Gas and Water	0.00333417	Metals Smelting	0.0575704	Electronic Equipment	0.160574	Other Manufacturing	0.000196933	Other Manufacturing	0.0606268	Electronic Equipment	0.0251436	Other Minerals Mining	0.0190441	Gas and Water	0.0565137	Office Machinery	0.171006	Office Machinery
29	Electronic Equipment	0.000342095	Petroleum and Gas Extraction	0.0460227	Scientific Research	0.0241612	Electronic Equipment	0.0114556	Metals Mining	0.0400431	Scientific Research	0.0427728	Scientific Research	0.00618778	Other Minerals Mining	0.0698516	Office Machinery	0.0790092	Office Machinery	0.00511585	Office Machinery	0.023026	Timber Processing	0.0631272	Metals Mining	3.14377e-05	Textile Industry	0.0588916	Timber Processing	0.0706186	Petroleum and Gas Extraction	0.00307309	Metals Mining	0.034131	Other Manufacturing	0.138579	Office Machinery	8.88934e-05	Other Minerals Mining	0.0592738	Office Machinery	0.0181352	Scientific Research	0.00868463	Petroleum and Gas Extraction	0.0368467	Gas and Water	0.148473	Leasehold and Business
30	Scientific Research	0.000271258	Other Minerals Mining	0.0322038	Electronic Equipment	0.00847841	Office Machinery	0.00337894	Petroleum and Gas Extraction	0.0257047	Office Machinery	0.00630386	Office Machinery	0.00379487	Textile Industry	0.0223293	Scientific Research	0.0462821	Gas and Water	0.00459146	Petroleum and Gas Extraction	0.0155076	Other Minerals Mining	0.0242184	Coal Mining	2.50635e-05	Petroleum and Gas Extraction	0.018354	Textile Industry	0.0628297	Other Manufacturing	0.00299875	Other Minerals Mining	0.0296085	Scientific Research	0.0510702	Petroleum and Gas Extraction	2.64615e-05	Petroleum and Gas Extraction	0.010405	Petroleum and Gas Extraction	0.000179344	Petroleum and Gas Extraction	0.0067776	Other Minerals Mining	0.00614656	Scientific Research	0.0592111	Scientific Research
[truncated: 135 more columns]
