# Supplementary material for: Trans-provincial health impacts of atmospheric mercury emissions in China
Source: Nat Commun. 2019 Apr 2;10:1484. doi: 10.1038/s41467-019-09080-6 (PMC6445112; doi:10.1038/s41467-019-09080-6)
Supplement: Supplementary file 5 — Supplementary Data 3 [file 41467_2019_9080_MOESM5_ESM.xlsx]

## Sheet: Supplementary Data 3
Supplementary Data 3. Hg-related intelligence quotient (IQ) decrements and fatal heart attacks in each Chinese province and their geographical and sectoral sources
Provinces as receptors	Heilongjiang						Jilin						Liaoning						Beijing						Tianjin						Hebei						Shanxi						Shandong						Henan
Total IQ decrements/fatal heart attacks occurred (×10-2 points/deaths)	7.0/99						9.6/104						9.4/191						12.1/99						17.9/97						8.6/210						4.0/46						10.1/357						3.8/127
Attributable IQ decrements/fatal heart attacks occurred (×10-2 points/deaths)	3.9/55						5.9/63						5.4/110						7.6/63						10.5/57						6.2/151						2.7/31						6.6/235						2.8/95
Perspectives	Production-based		Consumption-based		Income-based		Production-based		Consumption-based		Income-based		Production-based		Consumption-based		Income-based		Production-based		Consumption-based		Income-based		Production-based		Consumption-based		Income-based		Production-based		Consumption-based		Income-based		Production-based		Consumption-based		Income-based		Production-based		Consumption-based		Income-based		Production-based
Contributions of geographical and sectoral sources	Province-Sector	Contribution (%)	Province-Sector	Contribution (%)	Province-Sector	Contribution (%)	Province-Sector	Contribution (%)	Province-Sector	Contribution (%)	Province-Sector	Contribution (%)	Province-Sector	Contribution (%)	Province-Sector	Contribution (%)	Province-Sector	Contribution (%)	Province-Sector	Contribution (%)	Province-Sector	Contribution (%)	Province-Sector	Contribution (%)	Province-Sector	Contribution (%)	Province-Sector	Contribution (%)	Province-Sector	Contribution (%)	Province-Sector	Contribution (%)	Province-Sector	Contribution (%)	Province-Sector	Contribution (%)	Province-Sector	Contribution (%)	Province-Sector	Contribution (%)	Province-Sector	Contribution (%)	Province-Sector	Contribution (%)	Province-Sector	Contribution (%)	Province-Sector	Contribution (%)	Province-Sector
1	Shandong-Nonmetal Mineral Products	7.34912	Shandong-Construction	5.87119	Foreign countries-Metals Smelting	5.39226	Shandong-Nonmetal Mineral Products	7.63465	Shandong-Construction	6.02611	Foreign countries-Metals Smelting	5.61313	Shandong-Nonmetal Mineral Products	7.73787	Shandong-Construction	6.11109	Foreign countries-Metals Smelting	5.35787	Shandong-Nonmetal Mineral Products	6.81012	Shandong-Construction	5.38177	Foreign countries-Metals Smelting	6.04113	Shandong-Nonmetal Mineral Products	6.61406	Shandong-Construction	5.25027	Foreign countries-Metals Smelting	6.16983	Hebei-Nonmetal Mineral Products	14.1469	Hebei-Construction	5.36959	Foreign countries-Metals Smelting	5.72136	Henan-Metals Smelting	11.3841	Henan-Construction	4.07775	Foreign countries-Metals Smelting	6.50941	Shandong-Nonmetal Mineral Products	14.0925	Shandong-Construction	10.691	Foreign countries-Metals Smelting	5.41485	Henan-Metals Smelting
2	Hebei-Nonmetal Mineral Products	5.29392	Jiangsu-Construction	2.75304	Foreign countries-Coking	3.01079	Shandong-Electricity and Heat Power	5.40401	Jiangsu-Construction	3.07722	Foreign countries-Coking	2.95656	Hebei-Nonmetal Mineral Products	6.07523	Liaoning-Construction	3.04527	Foreign countries-Coking	3.00813	Hebei-Nonmetal Mineral Products	4.96626	Jiangsu-Construction	3.16059	Foreign countries-Coking	2.85166	Hebei-Nonmetal Mineral Products	6.06363	Hebei-Construction	2.70472	Foreign countries-Coking	2.85623	Hebei-Electricity and Heat Power	8.10178	Shandong-Construction	4.56597	Hebei-Nonmetal Mineral Products	4.31844	Henan-Nonmetal Mineral Products	9.5877	Henan-General Equipment	3.13779	Henan-Nonmetal Mineral Products	5.01208	Shandong-Electricity and Heat Power	9.97503	Jiangsu-Construction	3.34445	Shandong-Other Services	4.16215	Henan-Nonmetal Mineral Products
3	Shandong-Electricity and Heat Power	5.2019	Hebei-Construction	2.45203	Shandong-Other Services	2.22992	Hebei-Nonmetal Mineral Products	4.99773	Hebei-Construction	2.35062	Shandong-Other Services	2.31111	Shandong-Electricity and Heat Power	5.47707	Jiangsu-Construction	2.91631	Shandong-Other Services	2.3445	Shandong-Electricity and Heat Power	4.82038	Hebei-Construction	2.31471	Henan-Nonmetal Mineral Products	2.17648	Shandong-Electricity and Heat Power	4.68161	Sichuan-Construction	2.57676	Shandong-Other Services	2.01031	Henan-Metals Smelting	6.34746	Beijing-Construction	3.23501	Henan-Nonmetal Mineral Products	2.86846	Shanxi-Electricity and Heat Power	7.10843	Shanxi-Construction	3.09129	Shanxi-Electricity and Heat Power	4.20347	Shandong-Metals Smelting	5.84788	Shandong-Other Services	2.39634	Shandong-Nonmetal Mineral Products	3.55721	Henan-Electricity and Heat Power
4	Henan-Metals Smelting	4.32133	Inner Mongolia-Construction	1.76343	Henan-Nonmetal Mineral Products	1.97381	Henan-Metals Smelting	4.6412	Henan-Construction	1.77167	Henan-Nonmetal Mineral Products	2.12228	Liaoning-Electricity and Heat Power	5.27365	Hebei-Construction	2.72549	Liaoning-Electricity and Heat Power	2.13648	Henan-Metals Smelting	4.73739	Foreign countries-Electric Equipment	1.98325	Shandong-Other Services	2.06717	Henan-Metals Smelting	4.25794	Jiangsu-Construction	2.53681	Henan-Nonmetal Mineral Products	1.95471	Hebei-Metals Smelting	6.32609	Hebei-Electricity and Heat Power	2.50619	Foreign countries-Coking	2.68819	Henan-Electricity and Heat Power	4.58111	Shandong-Construction	2.74549	Henan-Metals Smelting	3.55607	Henan-Metals Smelting	4.51085	Shandong-Electric Equipment	2.35678	Foreign countries-Coking	3.41719	Shandong-Nonmetal Mineral Products
5	Henan-Nonmetal Mineral Products	3.63943	Jilin-Construction	1.738	Shandong-Nonmetal Mineral Products	1.89124	Henan-Nonmetal Mineral Products	3.90882	Foreign countries-Electronic Equipment	1.74822	Shandong-Nonmetal Mineral Products	1.96252	Henan-Metals Smelting	3.81329	Foreign countries-Metals Smelting	1.78412	Shandong-Nonmetal Mineral Products	1.99491	Jiangsu-Electricity and Heat Power	4.00799	Foreign countries-Electronic Equipment	1.94241	Shandong-Nonmetal Mineral Products	1.75877	Yunnan-Metals Smelting	3.80157	Foreign countries-Electric Equipment	1.91983	Hebei-Nonmetal Mineral Products	1.86824	Shandong-Nonmetal Mineral Products	5.47364	Henan-Construction	2.39493	Hebei-Other Services	2.25788	Hebei-Nonmetal Mineral Products	3.54651	Jiangsu-Construction	2.25032	Foreign countries-Coking	2.42616	Jiangsu-Electricity and Heat Power	4.37422	Hebei-Construction	2.03785	Shandong-Coal Mining	2.94431	Hebei-Nonmetal Mineral Products
6	Jiangsu-Electricity and Heat Power	3.24769	Henan-Construction	1.65941	Inner Mongolia-Electricity and Heat Power	1.742	Jiangsu-Electricity and Heat Power	3.82518	Foreign countries-Electric Equipment	1.72548	Foreign countries-Chemical Industry	1.65887	Jiangsu-Electricity and Heat Power	3.65824	Inner Mongolia-Construction	1.7247	Hebei-Nonmetal Mineral Products	1.87402	Henan-Nonmetal Mineral Products	3.98983	Zhejiang-Construction	1.89653	Foreign countries-Chemical Industry	1.62894	Henan-Nonmetal Mineral Products	3.58604	Foreign countries-Electronic Equipment	1.82864	Shandong-Nonmetal Mineral Products	1.7118	Henan-Nonmetal Mineral Products	5.34584	Jiangsu-Construction	2.2025	Hebei-Metals Smelting	2.2263	Gansu-Metals Smelting	3.50742	Hebei-Construction	2.1141	Henan-Coal Mining	2.37287	Hebei-Nonmetal Mineral Products	3.91192	Foreign countries-Electronic Equipment	1.82916	Shandong-Electricity and Heat Power	2.36794	Shandong-Electricity and Heat Power
7	Shandong-Metals Smelting	3.04963	Foreign countries-Nonmetal Mineral Products	1.65481	Heilongjiang-Electricity and Heat Power	1.64121	Shandong-Metals Smelting	3.16812	Zhejiang-Construction	1.64408	Shandong-Coal Mining	1.65362	Hebei-Electricity and Heat Power	3.47922	Foreign countries-Electronic Equipment	1.6668	Henan-Nonmetal Mineral Products	1.76032	Yunnan-Metals Smelting	3.2153	Henan-Construction	1.81817	Hebei-Nonmetal Mineral Products	1.53426	Hebei-Electricity and Heat Power	3.47257	Foreign countries-Metals Smelting	1.70383	Foreign countries-Chemical Industry	1.61336	Shandong-Electricity and Heat Power	3.87439	Henan-General Equipment	1.97856	Hebei-Electricity and Heat Power	2.11438	Shaanxi-Metals Smelting	3.37386	Zhejiang-Construction	1.91304	Shanxi-Metals Smelting	1.99523	Henan-Nonmetal Mineral Products	3.79904	Shandong-General Equipment	1.75252	Henan-Nonmetal Mineral Products	2.05087	Henan-Coal Mining
8	Hebei-Electricity and Heat Power	3.03177	Liaoning-Construction	1.63471	Hebei-Nonmetal Mineral Products	1.63663	Hebei-Electricity and Heat Power	2.86215	Foreign countries-Metals Smelting	1.6212	Hebei-Nonmetal Mineral Products	1.54562	Henan-Nonmetal Mineral Products	3.21155	Beijing-Construction	1.66196	Shandong-Coal Mining	1.68503	Hebei-Electricity and Heat Power	2.84412	Anhui-Construction	1.73027	Henan-Metals Smelting	1.53027	Sichuan-Metals Smelting	3.19925	Beijing-Construction	1.68947	Shandong-Coal Mining	1.43147	Tianjin-Electricity and Heat Power	2.55925	Tianjin-Construction	1.7999	Hebei-Coal Mining	2.05384	Shandong-Nonmetal Mineral Products	2.80594	Shaanxi-Construction	1.85038	Shanxi-Coal Mining	1.94529	Shandong-Coking	3.10981	Foreign countries-Electric Equipment	1.71431	Shandong-Transport and Storage	1.99707	Gansu-Metals Smelting
9	Heilongjiang-Electricity and Heat Power	2.98861	Foreign countries-Electronic Equipment	1.6307	Foreign countries-Chemical Industry	1.61933	Jiangsu-Nonmetal Mineral Products	2.36683	Anhui-Construction	1.59315	Henan-Metals Smelting	1.49716	Shandong-Metals Smelting	3.21095	Foreign countries-Electric Equipment	1.60244	Foreign countries-Chemical Industry	1.65631	Shandong-Metals Smelting	2.82596	Foreign countries-Metals Smelting	1.69868	Shandong-Coal Mining	1.49687	Gansu-Metals Smelting	2.91988	Henan-Construction	1.67607	Henan-Metals Smelting	1.37736	Henan-Electricity and Heat Power	2.5543	Inner Mongolia-Construction	1.75492	Henan-Metals Smelting	2.01496	Shanxi-Nonmetal Mineral Products	2.51564	Foreign countries-Metals Smelting	1.84871	Henan-Other Services	1.31332	Jiangsu-Nonmetal Mineral Products	2.70655	Henan-Construction	1.70235	Foreign countries-Chemical Industry	1.98384	Jiangsu-Electricity and Heat Power
10	Inner Mongolia-Electricity and Heat Power	2.81988	Foreign countries-Electric Equipment	1.61745	Shandong-Coal Mining	1.58923	Gansu-Metals Smelting	2.28767	Foreign countries-Nonmetal Mineral Products	1.553	Inner Mongolia-Electricity and Heat Power	1.334	Liaoning-Metals Smelting	2.84758	Zhejiang-Construction	1.56883	Inner Mongolia-Electricity and Heat Power	1.59716	Gansu-Metals Smelting	2.48837	Guangdong-Construction	1.65565	Jiangsu-Electricity and Heat Power	1.39637	Jiangsu-Electricity and Heat Power	2.83076	Chongqing-Construction	1.64498	Sichuan-Metals Smelting	1.15078	Shandong-Metals Smelting	2.27137	Hebei-Other Services	1.72648	Shanxi-Coal Mining	1.73905	Yunnan-Metals Smelting	2.22154	Foreign countries-Electric Equipment	1.84566	Gansu-Metals Smelting	1.30064	Hebei-Electricity and Heat Power	2.24032	Foreign countries-Chemical Industry	1.65117	Shandong-Metals Smelting	1.9525	Yunnan-Metals Smelting
11	Hebei-Metals Smelting	2.36729	Foreign countries-Metals Smelting	1.592	Henan-Metals Smelting	1.39548	Hebei-Metals Smelting	2.23484	Henan-General Equipment	1.54233	Jiangsu-Electricity and Heat Power	1.32977	Hebei-Metals Smelting	2.71667	Foreign countries-Nonmetal Mineral Products	1.56184	Liaoning-Metals Smelting	1.4217	Jiangsu-Nonmetal Mineral Products	2.47995	Henan-General Equipment	1.5672	Jiangsu-Other Services	1.32582	Shandong-Metals Smelting	2.74461	Zhejiang-Construction	1.60707	Shandong-Electricity and Heat Power	1.1342	Inner Mongolia-Electricity and Heat Power	2.06327	Foreign countries-Metals Smelting	1.72459	Shandong-Other Services	1.71216	Hebei-Electricity and Heat Power	2.03105	Foreign countries-Electronic Equipment	1.64464	Foreign countries-Chemical Industry	1.27311	Henan-Electricity and Heat Power	1.81522	Foreign countries-Nonmetal Mineral Products	1.60971	Shandong-Wholesale and Retail	1.67372	Hubei-Electricity and Heat Power
12	Liaoning-Electricity and Heat Power	2.13973	Zhejiang-Construction	1.50929	Shandong-Electricity and Heat Power	1.26663	Anhui-Electricity and Heat Power	2.08265	Inner Mongolia-Construction	1.47864	Shandong-Electricity and Heat Power	1.31111	Inner Mongolia-Electricity and Heat Power	2.68301	Henan-Construction	1.48697	Shandong-Electricity and Heat Power	1.32685	Anhui-Electricity and Heat Power	2.35741	Foreign countries-Nonmetal Mineral Products	1.56272	Shandong-Electricity and Heat Power	1.1644	Hebei-Metals Smelting	2.71148	Yunnan-Construction	1.59039	Gansu-Metals Smelting	1.08463	Shanxi-Electricity and Heat Power	1.904	Foreign countries-Nonmetal Mineral Products	1.59078	Foreign countries-Chemical Industry	1.50922	Shandong-Electricity and Heat Power	1.98612	Inner Mongolia-Construction	1.51956	Henan-Metals Mining	1.23522	Shandong-Coal Mining	1.79964	Shandong-Food Production	1.56905	Shandong-Chemical Industry	1.59505	Henan-Coking
13	Gansu-Metals Smelting	2.11544	Beijing-Construction	1.49205	Jiangsu-Electricity and Heat Power	1.13898	Inner Mongolia-Electricity and Heat Power	2.07268	Foreign countries-Chemical Industry	1.46777	Jiangsu-Other Services	1.26772	Jiangsu-Nonmetal Mineral Products	2.26354	Foreign countries-Chemical Industry	1.47341	Jiangsu-Electricity and Heat Power	1.27948	Hebei-Metals Smelting	2.22077	Sichuan-Construction	1.5527	Henan-Coal Mining	1.13641	Tianjin-Electricity and Heat Power	2.2971	Foreign countries-General Equipment	1.48166	Hebei-Metals Smelting	1.08301	Hebei-Coal Mining	1.71964	Foreign countries-Electric Equipment	1.57685	Shandong-Nonmetal Mineral Products	1.4791	Inner Mongolia-Electricity and Heat Power	1.93308	Shanxi-Other Services	1.46259	Shanxi-Nonmetal Mineral Products	1.21421	Hebei-Metals Smelting	1.7493	Foreign countries-Metals Smelting	1.54988	Jiangsu-Electricity and Heat Power	1.50089	Hebei-Electricity and Heat Power
14	Jiangsu-Nonmetal Mineral Products	2.00951	Henan-General Equipment	1.46227	Jiangsu-Other Services	1.09151	Yunnan-Metals Smelting	2.06095	Beijing-Construction	1.41175	Shandong-Transport and Storage	1.11187	Liaoning-Nonmetal Mineral Products	1.91026	Foreign countries-General Equipment	1.42082	Henan-Metals Smelting	1.24366	Henan-Electricity and Heat Power	1.90639	Foreign countries-Chemical Industry	1.48917	Shandong-Transport and Storage	0.997508	Sichuan-Nonmetal Mineral Products	2.11505	Henan-General Equipment	1.47444	Yunnan-Metals Smelting	1.04301	Jiangsu-Electricity and Heat Power	1.62412	Zhejiang-Construction	1.57201	Shanxi-Electricity and Heat Power	1.47506	Shanxi-Metals Smelting	1.60333	Foreign countries-General Equipment	1.45224	Shaanxi-Metals Smelting	1.17671	Gansu-Metals Smelting	1.62125	Henan-General Equipment	1.53693	Henan-Metals Smelting	1.45358	Anhui-Electricity and Heat Power
15	Henan-Electricity and Heat Power	1.73896	Foreign countries-Chemical Industry	1.42906	Heilongjiang-Petroleum and Gas Extraction	1.08363	Henan-Electricity and Heat Power	1.86768	Jilin-Construction	1.41059	Henan-Coal Mining	1.08936	Gansu-Metals Smelting	1.86648	Shandong-Other Services	1.40324	Jiangsu-Other Services	1.22122	Sichuan-Metals Smelting	1.85293	Foreign countries-General Equipment	1.4815	Shandong-Metals Smelting	0.97144	Jiangsu-Nonmetal Mineral Products	1.75153	Foreign countries-Nonmetal Mineral Products	1.4678	Hebei-Other Services	1.04021	Gansu-Metals Smelting	1.59039	Foreign countries-Electronic Equipment	1.55572	Hebei-Metals Mining	1.46697	Jiangsu-Electricity and Heat Power	1.59424	Guangdong-Construction	1.43652	Henan-Electricity and Heat Power	1.17575	Shandong-Other Services	1.48901	Zhejiang-Construction	1.49196	Jiangsu-Other Services	1.42642	Shaanxi-Metals Smelting
16	Jilin-Electricity and Heat Power	1.72953	Heilongjiang-Construction	1.41731	Shandong-Transport and Storage	1.0723	Liaoning-Electricity and Heat Power	1.73219	Foreign countries-General Equipment	1.39338	Shandong-Metals Smelting	1.08402	Shandong-Coking	1.70753	Shandong-Electric Equipment	1.40215	Liaoning-Coal Mining	1.14955	Shandong-Coking	1.5028	Beijing-Construction	1.43215	Foreign countries-Electricity and Heat Power	0.960556	Henan-Electricity and Heat Power	1.71345	Foreign countries-Chemical Industry	1.42275	Jiangsu-Electricity and Heat Power	1.00589	Shandong-Coking	1.20788	Beijing-Other Services	1.4131	Henan-Coal Mining	1.38845	Hebei-Metals Smelting	1.5859	Gansu-Construction	1.39148	Shaanxi-Metals Mining	1.11156	Liaoning-Electricity and Heat Power	1.47507	Foreign countries-General Equipment	1.41739	Hebei-Nonmetal Mineral Products	1.21209	Shandong-Metals Smelting
17	Yunnan-Metals Smelting	1.67162	Shandong-Other Services	1.35911	Shandong-Metals Smelting	1.04561	Shandong-Coking	1.68475	Shandong-Other Services	1.38456	Foreign countries-Electricity and Heat Power	1.00046	Henan-Electricity and Heat Power	1.53452	Henan-General Equipment	1.3612	Hebei-Metals Smelting	1.13133	Inner Mongolia-Electricity and Heat Power	1.32192	Yunnan-Construction	1.3657	Hebei-Metals Smelting	0.939389	Shandong-Coking	1.45954	Guangdong-Construction	1.36637	Henan-Coal Mining	0.999952	Inner Mongolia-Metals Smelting	1.10073	Foreign countries-General Equipment	1.37075	Hebei-Transport and Storage	1.25334	Sichuan-Metals Smelting	1.51453	Sichuan-Construction	1.34477	Hebei-Nonmetal Mineral Products	1.10989	Yunnan-Metals Smelting	1.40061	Shandong-Transportation Equipment	1.35752	Shandong-Coking	1.17103	Jiangsu-Nonmetal Mineral Products
18	Shandong-Coking	1.62175	Shandong-Electric Equipment	1.35648	Foreign countries-Electricity and Heat Power	1.0233	Sichuan-Metals Smelting	1.4707	Shandong-Electric Equipment	1.38286	Hebei-Metals Smelting	0.958209	Inner Mongolia-Metals Smelting	1.43136	Jilin-Construction	1.3373	Shandong-Transport and Storage	1.12844	Hunan-Metals Smelting	1.26519	Hunan-Construction	1.33011	Gansu-Metals Smelting	0.931722	Anhui-Electricity and Heat Power	1.37681	Tianjin-Construction	1.34234	Shandong-Transport and Storage	0.969258	Jiangsu-Nonmetal Mineral Products	1.00493	Foreign countries-Chemical Industry	1.31534	Inner Mongolia-Electricity and Heat Power	1.21988	Shanxi-Coal Mining	1.48883	Foreign countries-Metal Products	1.2638	Inner Mongolia-Electricity and Heat Power	1.05297	Inner Mongolia-Electricity and Heat Power	1.3912	Jiangsu-Other Services	1.19664	Henan-Coal Mining	1.07416	Sichuan-Metals Smelting
19	Anhui-Electricity and Heat Power	1.50861	Foreign countries-General Equipment	1.35491	Henan-Coal Mining	1.0079	Jilin-Electricity and Heat Power	1.43491	Liaoning-Construction	1.34083	Shandong-Wholesale and Retail	0.954868	Tianjin-Electricity and Heat Power	1.4045	Hebei-Electricity and Heat Power	1.2625	Shandong-Metals Smelting	1.10095	Sichuan-Nonmetal Mineral Products	1.22499	Shandong-Electric Equipment	1.24219	Anhui-Coal Mining	0.927778	Inner Mongolia-Electricity and Heat Power	1.36386	Inner Mongolia-Construction	1.28393	Jiangsu-Other Services	0.964882	Hebei-Other Services	1.00481	Shaanxi-Construction	1.16792	Shandong-Coal Mining	1.19695	Shaanxi-Electricity and Heat Power	1.39371	Anhui-Construction	1.23926	Henan-Wholesale and Retail	1.03044	Anhui-Electricity and Heat Power	1.12607	Anhui-Construction	1.19412	Shandong-General Equipment	1.00911	Shanxi-Electricity and Heat Power
20	Inner Mongolia-Metals Smelting	1.50438	Anhui-Construction	1.30272	Hebei-Metals Smelting	1.00068	Heilongjiang-Electricity and Heat Power	1.32476	Sichuan-Construction	1.24917	Shandong-Chemical Industry	0.915692	Anhui-Electricity and Heat Power	1.13895	Anhui-Construction	1.14185	Foreign countries-Electricity and Heat Power	1.08505	Guangxi-Metals Smelting	1.21944	Shandong-Other Services	1.23669	Yunnan-Metals Smelting	0.892081	Sichuan-Electricity and Heat Power	1.29453	Anhui-Construction	1.25159	Hebei-Coal Mining	0.944442	Yunnan-Metals Smelting	0.907186	Foreign countries-Metal Products	1.13343	Hebei-Wholesale and Retail	1.13477	Shaanxi-Metals Mining	1.31551	Henan-Other Services	1.23406	Shanxi-Other Services	0.919775	Shandong-Transport and Storage	1.10265	Foreign countries-Metal Products	1.1857	Foreign countries-Electricity and Heat Power	0.990167	Hunan-Metals Smelting
21	Heilongjiang-Nonmetal Mineral Products	1.40242	Hebei-Electricity and Heat Power	1.09584	Inner Mongolia-Coal Mining	0.957254	Inner Mongolia-Metals Smelting	1.10575	Foreign countries-Metal Products	1.1133	Hebei-Other Services	0.873818	Yunnan-Metals Smelting	1.03453	Jiangsu-Other Services	1.0848	Inner Mongolia-Coal Mining	1.07044	Zhejiang-Electricity and Heat Power	1.20285	Inner Mongolia-Construction	1.20055	Shanxi-Coal Mining	0.881861	Chongqing-Nonmetal Mineral Products	1.00337	Shandong-Electric Equipment	1.21562	Shandong-Metals Smelting	0.94393	Beijing-Electricity and Heat Power	0.871039	Shandong-Electric Equipment	1.10632	Shanxi-Metals Smelting	1.0359	Shandong-Metals Smelting	1.16437	Beijing-Construction	1.2107	Shandong-Other Services	0.898877	Sichuan-Metals Smelting	1.03287	Beijing-Construction	1.17503	Shandong-Agriculture	0.953519	Hebei-Metals Smelting
22	Sichuan-Metals Smelting	1.18194	Foreign countries-Metal Products	1.07399	Shandong-Wholesale and Retail	0.919746	Tianjin-Electricity and Heat Power	1.05273	Jiangsu-Other Services	1.11308	Gansu-Metals Smelting	0.85738	Heilongjiang-Electricity and Heat Power	1.02934	Tianjin-Construction	1.08411	Hebei-Other Services	1.03979	Anhui-Nonmetal Mineral Products	1.13887	Foreign countries-Metal Products	1.18141	Hebei-Other Services	0.87257	Shaanxi-Metals Smelting	0.99879	Shandong-Other Services	1.20934	Hebei-Electricity and Heat Power	0.922446	Tianjin-Metals Smelting	0.842122	Shandong-Other Services	1.06384	Shandong-Electricity and Heat Power	0.958347	Henan-Coal Mining	1.04546	Shanxi-Electricity and Heat Power	1.20644	Foreign countries-Electricity and Heat Power	0.826836	Tianjin-Electricity and Heat Power	0.902463	Inner Mongolia-Construction	1.14894	Inner Mongolia-Electricity and Heat Power	0.909293	Hubei-Nonmetal Mineral Products
23	Liaoning-Metals Smelting	1.15538	Heilongjiang-Other Services	1.05738	Hebei-Other Services	0.917945	Anhui-Nonmetal Mineral Products	1.00613	Shandong-General Equipment	1.05259	Shanxi-Coal Mining	0.851662	Shandong-Coal Mining	0.988143	Foreign countries-Metal Products	1.08117	Shandong-Wholesale and Retail	0.964009	Tianjin-Electricity and Heat Power	1.02539	Jiangsu-Other Services	1.15349	Shandong-Wholesale and Retail	0.866163	Hunan-Metals Smelting	0.942848	Foreign countries-Metal Products	1.18119	Shanxi-Coal Mining	0.920488	Liaoning-Electricity and Heat Power	0.817472	Shanxi-Construction	1.04534	Foreign countries-Electricity and Heat Power	0.945991	Inner Mongolia-Metals Smelting	1.03128	Foreign countries-Chemical Industry	1.19268	Henan-Transport and Storage	0.810965	Jiangsu-Other Services	0.888259	Shanghai-Construction	1.13231	Jiangsu-Nonmetal Mineral Products	0.866127	Hunan-Nonmetal Mineral Products
24	Tianjin-Electricity and Heat Power	1.12431	Shandong-General Equipment	1.03953	Liaoning-Electricity and Heat Power	0.892745	Shandong-Coal Mining	0.974962	Guangdong-Construction	1.03786	Anhui-Coal Mining	0.820379	Zhejiang-Electricity and Heat Power	0.983284	Shandong-General Equipment	1.069	Hebei-Coal Mining	0.94213	Hunan-Nonmetal Mineral Products	0.94146	Shanghai-Construction	1.02436	Shandong-Chemical Industry	0.823031	Liaoning-Electricity and Heat Power	0.931676	Hebei-Electricity and Heat Power	1.15484	Foreign countries-Electricity and Heat Power	0.913031	Shaanxi-Metals Smelting	0.75041	Anhui-Construction	1.02911	Inner Mongolia-Coal Mining	0.911088	Sichuan-Nonmetal Mineral Products	1.00127	Hunan-Construction	1.18846	Shanxi-Coking	0.783763	Shandong-Chemical Industry	0.860914	Liaoning-Construction	1.04565	Foreign countries-Nonmetal Mineral Products	0.84634	Sichuan-Nonmetal Mineral Products
25	Jilin-Nonmetal Mineral Products	1.07067	Sichuan-Construction	1.02828	Shandong-Chemical Industry	0.886945	Sichuan-Nonmetal Mineral Products	0.972293	Hebei-Electricity and Heat Power	1.0254	Inner Mongolia-Coal Mining	0.793496	Jilin-Electricity and Heat Power	0.868497	Liaoning-Other Services	1.04483	Shandong-Chemical Industry	0.933657	Liaoning-Electricity and Heat Power	0.919945	Gansu-Construction	0.990045	Inner Mongolia-Electricity and Heat Power	0.821455	Shandong-Coal Mining	0.844631	Gansu-Construction	1.13806	Sichuan-Coal Mining	0.85124	Shandong-Coal Mining	0.698996	Shanghai-Construction	1.00532	Foreign countries-Nonmetal Mineral Products	0.832919	Jiangsu-Nonmetal Mineral Products	0.986437	Henan-Transportation Equipment	1.17557	Shandong-Nonmetal Mineral Products	0.747139	Jiangsu-Metals Smelting	0.853549	Foreign countries-Textile Industry	0.954447	Hebei-Metals Smelting	0.816074	Henan-Chemical Industry
26	Shandong-Coal Mining	0.938499	Shandong-Food Production	0.995932	Shanxi-Coal Mining	0.862109	Liaoning-Metals Smelting	0.935324	Hunan-Construction	1.01537	Heilongjiang-Electricity and Heat Power	0.791198	Shanghai-Electricity and Heat Power	0.835848	Shanghai-Construction	1.01472	Hebei-Electricity and Heat Power	0.926149	Guangdong-Electricity and Heat Power	0.892019	Hebei-Electricity and Heat Power	0.976582	Jiangsu-Nonmetal Mineral Products	0.805505	Shanxi-Electricity and Heat Power	0.816967	Hunan-Construction	1.1196	Inner Mongolia-Electricity and Heat Power	0.850374	Anhui-Electricity and Heat Power	0.695302	Liaoning-Construction	0.984018	Shandong-Transport and Storage	0.827487	Anhui-Electricity and Heat Power	0.938137	Foreign countries-Nonmetal Mineral Products	1.13951	Shaanxi-Electricity and Heat Power	0.741444	Zhejiang-Electricity and Heat Power	0.826555	Sichuan-Construction	0.902886	Foreign countries-General Equipment	0.768796	Hubei-Metals Smelting
27	Shanxi-Electricity and Heat Power	0.896409	Jiangsu-Other Services	0.995657	Hebei-Coal Mining	0.822524	Jilin-Nonmetal Mineral Products	0.888287	Shanghai-Construction	0.99597	Hebei-Coal Mining	0.786465	Shanxi-Electricity and Heat Power	0.820704	Shandong-Food Production	0.984211	Shanxi-Coal Mining	0.925126	Shandong-Coal Mining	0.869667	Chongqing-Construction	0.963446	Hebei-Coal Mining	0.789748	Chongqing-Electricity and Heat Power	0.776103	Shaanxi-Construction	1.03769	Sichuan-Nonmetal Mineral Products	0.845927	Shanxi-Nonmetal Mineral Products	0.673816	Guangdong-Construction	0.914436	Tianjin-Electricity and Heat Power	0.812767	Hunan-Metals Smelting	0.835203	Shanghai-Construction	1.10344	Henan-Agriculture	0.741135	Liaoning-Metals Smelting	0.796486	Shaanxi-Construction	0.867992	Shanxi-Electricity and Heat Power	0.749122	Inner Mongolia-Electricity and Heat Power
28	Shaanxi-Metals Smelting	0.789303	Tianjin-Construction	0.962938	Hebei-Electricity and Heat Power	0.809161	Hunan-Metals Smelting	0.87929	Shandong-Food Production	0.983813	Shanxi-Electricity and Heat Power	0.77523	Shandong-Other Services	0.817584	Liaoning-Electricity and Heat Power	0.960667	Henan-Coal Mining	0.922121	Shaanxi-Metals Smelting	0.859464	Shaanxi-Construction	0.962766	Anhui-Electricity and Heat Power	0.788122	Tianjin-Metals Smelting	0.75586	Shanghai-Construction	0.930846	Shandong-Wholesale and Retail	0.838826	Henan-Coal Mining	0.582918	Henan-Transportation Equipment	0.879479	Tianjin-Other Services	0.804652	Henan-Coking	0.715381	Chongqing-Construction	1.02196	Hebei-Metals Smelting	0.73891	Shanghai-Electricity and Heat Power	0.767566	Foreign countries-Transportation Equipment	0.831904	Shanxi-Coal Mining	0.74001	Shandong-Coking
29	Sichuan-Nonmetal Mineral Products	0.781391	Shanghai-Construction	0.955064	Shanxi-Electricity and Heat Power	0.805161	Zhejiang-Electricity and Heat Power	0.878807	Shaanxi-Construction	0.931411	Jiangsu-Nonmetal Mineral Products	0.767542	Jiangsu-Other Services	0.742868	Liaoning-General Equipment	0.888121	Inner Mongolia-Metals Smelting	0.78062	Shanxi-Electricity and Heat Power	0.838154	Shandong-General Equipment	0.94488	Hebei-Electricity and Heat Power	0.759779	Hebei-Coal Mining	0.737069	Beijing-Other Services	0.92991	Shandong-Chemical Industry	0.802188	Shandong-Other Services	0.578345	Shandong-General Equipment	0.857844	Shandong-Metals Smelting	0.802901	Shanxi-Coking	0.704949	Yunnan-Construction	1.01668	Foreign countries-Nonmetal Mineral Products	0.718228	Inner Mongolia-Metals Smelting	0.742189	Hebei-Electricity and Heat Power	0.818642	Hebei-Other Services	0.70666	Anhui-Nonmetal Mineral Products
30	Shandong-Other Services	0.776509	Guangdong-Construction	0.935483	Gansu-Metals Smelting	0.793913	Shanxi-Electricity and Heat Power	0.842996	Gansu-Construction	0.926238	Hebei-Electricity and Heat Power	0.765248	Hebei-Coal Mining	0.738479	Shaanxi-Construction	0.884711	Shanxi-Electricity and Heat Power	0.778751	Jiangsu-Other Services	0.81389	Foreign countries-Textile Industry	0.928378	Foreign countries-Nonmetal Mineral Products	0.759505	Inner Mongolia-Metals Smelting	0.727607	Shandong-General Equipment	0.927497	Sichuan-Other Services	0.774644	Beijing-Other Services	0.568461	Foreign countries-Transportation Equipment	0.804472	Henan-Other Services	0.767379	Hunan-Nonmetal Mineral Products	0.621497	Hebei-Electricity and Heat Power	0.925369	Shaanxi-Coal Mining	0.69248	Sichuan-Nonmetal Mineral Products	0.682839	Tianjin-Construction	0.80254	Shandong-Petroleum and Gas Extraction	0.682677	Henan-Other Services
31	Liaoning-Nonmetal Mineral Products	0.775068	Shaanxi-Construction	0.914476	Inner Mongolia-Metals Smelting	0.789293	Shandong-Other Services	0.806678	Tianjin-Construction	0.918643	Foreign countries-Nonmetal Mineral Products	0.762923	Shaanxi-Metals Smelting	0.728378	Hebei-Other Services	0.880272	Hebei-Metals Mining	0.74892	Jiangsu-Metals Smelting	0.782086	Guangxi-Construction	0.913868	Shanxi-Electricity and Heat Power	0.754028	Hunan-Nonmetal Mineral Products	0.701599	Jiangsu-Other Services	0.925135	Shanxi-Electricity and Heat Power	0.754119	Sichuan-Metals Smelting	0.565235	Henan-Other Services	0.790082	Shandong-Wholesale and Retail	0.720008	Shandong-Coking	0.619193	Foreign countries-Transportation Equipment	0.859708	Hebei-Other Services	0.648966	Shanxi-Electricity and Heat Power	0.639015	Guangdong-Construction	0.796066	Hebei-Coal Mining	0.638021	Shaanxi-Electricity and Heat Power
32	Zhejiang-Electricity and Heat Power	0.738124	Gansu-Construction	0.869561	Foreign countries-Nonmetal Mineral Products	0.744395	Shaanxi-Metals Smelting	0.786601	Yunnan-Construction	0.913536	Heilongjiang-Petroleum and Gas Extraction	0.73677	Jiangsu-Metals Smelting	0.713839	Beijing-Other Services	0.876305	Foreign countries-Nonmetal Mineral Products	0.742205	Guangdong-Nonmetal Mineral Products	0.754138	Tianjin-Construction	0.894905	Sichuan-Metals Smelting	0.68102	Shandong-Other Services	0.698843	Shandong-Food Production	0.84898	Foreign countries-Nonmetal Mineral Products	0.735588	Hunan-Metals Smelting	0.453808	Shandong-Food Production	0.762086	Shandong-Chemical Industry	0.715522	Sichuan-Electricity and Heat Power	0.61283	Xinjiang-Construction	0.827725	Shandong-Coal Mining	0.642752	Shaanxi-Metals Smelting	0.598044	Gansu-Construction	0.689703	Gansu-Metals Smelting	0.617849	Shaanxi-Metals Mining
33	Anhui-Nonmetal Mineral Products	0.728812	Shandong-Transportation Equipment	0.853255	Inner Mongolia-Other Services	0.701647	Jiangsu-Other Services	0.776767	Foreign countries-Textile Industry	0.878433	Liaoning-Electricity and Heat Power	0.727857	Shanghai-Transport and Storage	0.632383	Shandong-Transportation Equipment	0.874667	Heilongjiang-Petroleum and Gas Extraction	0.740827	Sichuan-Electricity and Heat Power	0.749759	Shandong-Food Production	0.860977	Hebei-Metals Mining	0.627497	Guizhou-Metals Mining	0.677581	Hebei-Other Services	0.845755	Tianjin-Other Services	0.722007	Beijing-Nonmetal Mineral Products	0.44288	Jiangsu-Other Services	0.742902	Henan-Metals Mining	0.701696	Hubei-Electricity and Heat Power	0.567882	Tianjin-Construction	0.741956	Yunnan-Metals Smelting	0.61576	Shanghai-Transport and Storage	0.580722	Henan-Transportation Equipment	0.688914	Liaoning-Electricity and Heat Power	0.616486	Zhejiang-Electricity and Heat Power
34	Jiangsu-Other Services	0.659497	Foreign countries-Textile Industry	0.83301	Hebei-Metals Mining	0.666586	Jiangsu-Metals Smelting	0.746414	Shandong-Transportation Equipment	0.855188	Anhui-Electricity and Heat Power	0.698172	Shandong-Transport and Storage	0.605443	Foreign countries-Textile Industry	0.855778	Jiangsu-Nonmetal Mineral Products	0.729016	Shandong-Other Services	0.719558	Foreign countries-Transportation Equipment	0.844605	Inner Mongolia-Coal Mining	0.603038	Guangxi-Metals Smelting	0.668902	Foreign countries-Transportation Equipment	0.836358	Hebei-Metals Mining	0.721039	Liaoning-Metals Smelting	0.441406	Hunan-Construction	0.742663	Henan-Electricity and Heat Power	0.689047	Chongqing-Nonmetal Mineral Products	0.555425	Shandong-Electric Equipment	0.736208	Inner Mongolia-Coal Mining	0.6132	Anhui-Nonmetal Mineral Products	0.544006	Hunan-Construction	0.68746	Hebei-Electricity and Heat Power	0.605223	Sichuan-Electricity and Heat Power
35	Hebei-Coal Mining	0.643506	Foreign countries-Transportation Equipment	0.815191	Liaoning-Metals Smelting	0.659979	Hunan-Nonmetal Mineral Products	0.654303	Foreign countries-Transportation Equipment	0.83051	Shandong-Coking	0.65814	Anhui-Nonmetal Mineral Products	0.550227	Foreign countries-Transportation Equipment	0.852886	Gansu-Metals Smelting	0.706858	Inner Mongolia-Metals Smelting	0.705233	Beijing-Other Services	0.7992	Zhejiang-Other Services	0.596898	Anhui-Nonmetal Mineral Products	0.665141	Liaoning-Construction	0.828089	Tianjin-Electricity and Heat Power	0.720663	Hebei-Chemical Industry	0.433549	Foreign countries-Textile Industry	0.736042	Inner Mongolia-Metals Smelting	0.648274	Shanxi-Other Services	0.553316	Hubei-Construction	0.732621	Jiangsu-Electricity and Heat Power	0.599634	Liaoning-Nonmetal Mineral Products	0.53431	Yunnan-Construction	0.650519	Inner Mongolia-Coal Mining	0.601932	Henan-Agriculture
36	Jiangsu-Metals Smelting	0.633726	Hunan-Construction	0.797979	Jiangsu-Nonmetal Mineral Products	0.651298	Liaoning-Nonmetal Mineral Products	0.627447	Heilongjiang-Construction	0.785987	Hebei-Metals Mining	0.638979	Zhejiang-Nonmetal Mineral Products	0.542668	Guangdong-Construction	0.835811	Inner Mongolia-Other Services	0.692526	Hubei-Electricity and Heat Power	0.698454	Liaoning-Construction	0.790799	Henan-Other Services	0.593359	Zhejiang-Electricity and Heat Power	0.662916	Sichuan-Other Services	0.821176	Sichuan-Electricity and Heat Power	0.712164	Shanxi-Metals Smelting	0.429451	Gansu-Construction	0.731587	Hebei-Chemical Industry	0.642306	Anhui-Nonmetal Mineral Products	0.453216	Foreign countries-Textile Industry	0.70803	Jiangsu-Other Services	0.585267	Shandong-Wholesale and Retail	0.532205	Beijing-Other Services	0.63754	Henan-Other Services	0.567883	Shanxi-Nonmetal Mineral Products
37	Hunan-Metals Smelting	0.598116	Beijing-Other Services	0.792331	Shandong-Coking	0.634055	Heilongjiang-Nonmetal Mineral Products	0.621649	Chongqing-Construction	0.767486	Inner Mongolia-Metals Smelting	0.614197	Sichuan-Metals Smelting	0.542618	Gansu-Construction	0.798754	Shandong-Coking	0.666779	Zhejiang-Nonmetal Mineral Products	0.663847	Shandong-Transportation Equipment	0.759893	Shandong-Coking	0.593161	Beijing-Electricity and Heat Power	0.590484	Foreign countries-Textile Industry	0.817118	Inner Mongolia-Coal Mining	0.646993	Shandong-Transport and Storage	0.42828	Jilin-Construction	0.708708	Jiangsu-Electricity and Heat Power	0.636869	Hebei-Coal Mining	0.431099	Shandong-Other Services	0.685295	Inner Mongolia-Metals Smelting	0.571452	Hebei-Coal Mining	0.475517	Hebei-Other Services	0.604933	Shandong-Textile Industry	0.552207	Chongqing-Nonmetal Mineral Products
38	Shandong-Transport and Storage	0.575026	Hebei-Other Services	0.775526	Heilongjiang-Coal Mining	0.615051	Hebei-Coal Mining	0.607503	Henan-Transportation Equipment	0.756039	Foreign countries-General Equipment	0.606842	Jilin-Nonmetal Mineral Products	0.537647	Heilongjiang-Construction	0.79058	Heilongjiang-Electricity and Heat Power	0.624977	Hebei-Coal Mining	0.603677	Henan-Transportation Equipment	0.738063	Foreign countries-General Equipment	0.592446	Sichuan-Coal Mining	0.590146	Shandong-Transportation Equipment	0.748456	Hebei-Transport and Storage	0.624289	Tianjin-Other Services	0.418914	Shandong-Transportation Equipment	0.699662	Jiangsu-Other Services	0.614674	Chongqing-Electricity and Heat Power	0.42962	Jiangsu-Other Services	0.66823	Hebei-Coal Mining	0.568672	Hunan-Metals Smelting	0.465218	Jiangsu-Transportation Equipment	0.601389	Foreign countries-Electric Equipment	0.550415	Jiangsu-Other Services
39	Inner Mongolia-Nonmetal Mineral Products	0.541793	Yunnan-Construction	0.767834	Anhui-Coal Mining	0.609799	Shandong-Transport and Storage	0.597367	Beijing-Other Services	0.743151	Shandong-General Equipment	0.586493	Inner Mongolia-Nonmetal Mineral Products	0.515495	Henan-Transportation Equipment	0.731432	Foreign countries-General Equipment	0.620378	Shanghai-Electricity and Heat Power	0.591345	Hubei-Construction	0.735985	Henan-Metals Mining	0.542168	Jiangsu-Other Services	0.574833	Henan-Transportation Equipment	0.729843	Foreign countries-General Equipment	0.583192	Henan-Coking	0.398877	Hebei-General Equipment	0.664378	Gansu-Metals Smelting	0.612473	Guizhou-Metals Mining	0.423567	Henan-Electric Equipment	0.634767	Sichuan-Metals Smelting	0.561741	Zhejiang-Nonmetal Mineral Products	0.456171	Foreign countries-Office Machinery	0.58557	Hebei-Metals Mining	0.544244	Shandong-Coal Mining
40	Heilongjiang-Agriculture	0.524361	Henan-Transportation Equipment	0.745675	Jilin-Electricity and Heat Power	0.598804	Sichuan-Electricity and Heat Power	0.595098	Hebei-Other Services	0.733588	Henan-Other Services	0.578226	Hunan-Metals Smelting	0.508129	Hunan-Construction	0.704095	Hebei-Transport and Storage	0.617544	Anhui-Metals Smelting	0.57007	Hebei-Other Services	0.716966	Hebei-Transport and Storage	0.531723	Hubei-Electricity and Heat Power	0.555855	Guangxi-Construction	0.669947	Shandong-Coking	0.575085	Shanxi-Coal Mining	0.398783	Xinjiang-Construction	0.639495	Henan-Wholesale and Retail	0.60053	Tianjin-Electricity and Heat Power	0.404295	Hebei-Other Services	0.621422	Henan-Chemical Industry	0.558913	Sichuan-Electricity and Heat Power	0.417935	Chongqing-Construction	0.566171	Foreign countries-Electronic Equipment	0.532785	Jiangsu-Metals Smelting
41	Heilongjiang-Metals Smelting	0.52314	Chongqing-Construction	0.655816	Foreign countries-General Equipment	0.591365	Hubei-Electricity and Heat Power	0.546276	Anhui-Other Services	0.644015	Yunnan-Metals Smelting	0.57313	Liaoning-Transport and Storage	0.504892	Zhejiang-Other Services	0.602459	Liaoning-Other Services	0.611209	Guizhou-Metals Mining	0.547875	Anhui-Other Services	0.707364	Shandong-General Equipment	0.529108	Jiangsu-Metals Smelting	0.552371	Sichuan-General Equipment	0.666138	Jiangsu-Nonmetal Mineral Products	0.569353	Inner Mongolia-Nonmetal Mineral Products	0.396423	Sichuan-Construction	0.599371	Foreign countries-General Equipment	0.566406	Guangxi-Metals Smelting	0.393403	Beijing-Other Services	0.619094	Hebei-Electricity and Heat Power	0.550766	Henan-Coal Mining	0.414254	Henan-Other Services	0.566047	Henan-Electricity and Heat Power	0.515232	Hubei-Chemical Industry
42	Shanghai-Electricity and Heat Power	0.509321	Heilongjiang-Electricity and Heat Power	0.604745	Shandong-General Equipment	0.568711	Shanghai-Electricity and Heat Power	0.529132	Jiangsu-Transportation Equipment	0.608684	Inner Mongolia-Other Services	0.552932	Liaoning-Coal Mining	0.496873	Jiangsu-Transportation Equipment	0.586791	Liaoning-Nonmetal Mineral Products	0.607937	Shandong-Transport and Storage	0.532852	Zhejiang-Other Services	0.696099	Shanxi-Metals Smelting	0.529044	Shandong-Transport and Storage	0.517512	Guizhou-Construction	0.64774	Anhui-Coal Mining	0.556991	Tianjin-Chemical Industry	0.374867	Jiangsu-Transportation Equipment	0.559431	Inner Mongolia-Other Services	0.561988	Liaoning-Electricity and Heat Power	0.390476	Shandong-General Equipment	0.61306	Shanxi-Transport and Storage	0.546674	Shandong-Agriculture	0.353202	Jilin-Construction	0.553333	Henan-Metals Mining	0.509731	Tianjin-Electricity and Heat Power
43	Sichuan-Electricity and Heat Power	0.478255	Jiangsu-Transportation Equipment	0.567591	Hebei-Transport and Storage	0.552282	Anhui-Metals Smelting	0.503626	Hubei-Construction	0.605108	Sichuan-Metals Smelting	0.543437	Heilongjiang-Nonmetal Mineral Products	0.483021	Foreign countries-Transport and Storage	0.567847	Shandong-General Equipment	0.596451	Chongqing-Nonmetal Mineral Products	0.520624	Jiangsu-Transportation Equipment	0.62804	Henan-Electricity and Heat Power	0.525237	Liaoning-Metals Smelting	0.503072	Hubei-Construction	0.620818	Chongqing-Coal Mining	0.554418	Sichuan-Nonmetal Mineral Products	0.373681	Tianjin-Other Services	0.556594	Beijing-Other Services	0.502368	Shaanxi-Nonmetal Mineral Products	0.379514	Jiangsu-Transportation Equipment	0.60206	Hebei-Metals Mining	0.52866	Hunan-Nonmetal Mineral Products	0.346181	Jiangsu-General Equipment	0.540634	Anhui-Coal Mining	0.498519	Inner Mongolia-Metals Smelting
44	Shandong-Chemical Industry	0.448961	Henan-Other Services	0.562692	Henan-Other Services	0.539299	Zhejiang-Nonmetal Mineral Products	0.485008	Henan-Other Services	0.591569	Shandong-Agriculture	0.541758	Shandong-Chemical Industry	0.472709	Foreign countries-Office Machinery	0.551638	Foreign countries-Electric Equipment	0.556094	Liaoning-Metals Smelting	0.496738	Henan-Other Services	0.606409	Sichuan-Coal Mining	0.510321	Shanghai-Electricity and Heat Power	0.434131	Jilin-Construction	0.583453	Hebei-Wholesale and Retail	0.539538	Zhejiang-Electricity and Heat Power	0.358638	Yunnan-Construction	0.522815	Hebei-Agriculture	0.495385	Henan-Chemical Industry	0.379259	Guangxi-Construction	0.580641	Henan-Food Production	0.505066	Hubei-Electricity and Heat Power	0.340969	Zhejiang-Other Services	0.535022	Tianjin-Petroleum and Gas Extraction	0.478426	Guangxi-Metals Smelting
45	Hunan-Nonmetal Mineral Products	0.445075	Liaoning-General Equipment	0.551378	Shanxi-Metals Smelting	0.535073	Shandong-Chemical Industry	0.466404	Zhejiang-Other Services	0.578558	Liaoning-Metals Smelting	0.531715	Beijing-Electricity and Heat Power	0.46625	Sichuan-Construction	0.546475	Shanxi-Metals Smelting	0.549865	Beijing-Electricity and Heat Power	0.477273	Foreign countries-Office Machinery	0.58982	Hunan-Metals Smelting	0.503562	Hebei-Other Services	0.430681	Jiangsu-Transportation Equipment	0.575304	Shanxi-Metals Smelting	0.539033	Hunan-Nonmetal Mineral Products	0.337691	Foreign countries-Transport and Storage	0.497137	Shandong-Coking	0.490223	Inner Mongolia-Nonmetal Mineral Products	0.371409	Shandong-Food Production	0.54145	Shandong-Electricity and Heat Power	0.497008	Beijing-Electricity and Heat Power	0.302646	Foreign countries-Transport and Storage	0.515809	Shandong-Food Production	0.461139	Liaoning-Electricity and Heat Power
46	Jilin-Metals Smelting	0.423936	Liaoning-Other Services	0.530606	Shandong-Agriculture	0.524739	Henan-Coal Mining	0.426224	Foreign countries-Office Machinery	0.551142	Hebei-Transport and Storage	0.52909	Tianjin-Metals Smelting	0.46215	Yunnan-Construction	0.533791	Shandong-Agriculture	0.549727	Shanghai-Transport and Storage	0.447398	Guangdong-Other Services	0.571621	Heilongjiang-Petroleum and Gas Extraction	0.493864	Shaanxi-Electricity and Heat Power	0.412589	Henan-Other Services	0.56837	Henan-Other Services	0.534716	Anhui-Nonmetal Mineral Products	0.335902	Chongqing-Construction	0.489754	Hebei-Other Minerals Mining	0.48268	Zhejiang-Electricity and Heat Power	0.365445	Jiangsu-General Equipment	0.534519	Inner Mongolia-Other Services	0.456133	Tianjin-Metals Smelting	0.296955	Shanghai-Electricity and Heat Power	0.479182	Inner Mongolia-Metals Smelting	0.450876	Guizhou-Metals Mining
47	Hubei-Electricity and Heat Power	0.422868	Zhejiang-Other Services	0.52592	Heilongjiang-Other Services	0.514407	Guangxi-Metals Smelting	0.412814	Jiangsu-General Equipment	0.528981	Henan-Metals Mining	0.527296	Hebei-Other Services	0.431504	Henan-Other Services	0.517119	Hebei-Wholesale and Retail	0.540286	Jiangxi-Electricity and Heat Power	0.438997	Jilin-Construction	0.563398	Sichuan-Nonmetal Mineral Products	0.492626	Guizhou-Electricity and Heat Power	0.4076	Xinjiang-Construction	0.553147	Shandong-General Equipment	0.516636	Shandong-Chemical Industry	0.334387	Foreign countries-Office Machinery	0.473689	Henan-Transport and Storage	0.474572	Shandong-Coal Mining	0.358325	Liaoning-Construction	0.531204	Heilongjiang-Petroleum and Gas Extraction	0.447546	Chongqing-Nonmetal Mineral Products	0.285271	Hebei-General Equipment	0.458911	Shanxi-Metals Smelting	0.448594	Anhui-Metals Smelting
48	Zhejiang-Nonmetal Mineral Products	0.407366	Foreign countries-Office Machinery	0.515979	Anhui-Electricity and Heat Power	0.512205	Chongqing-Nonmetal Mineral Products	0.407078	Heilongjiang-Other Services	0.52507	Shanxi-Metals Smelting	0.521792	Hunan-Nonmetal Mineral Products	0.378113	Jiangsu-General Equipment	0.505044	Zhejiang-Other Services	0.50387	Henan-Coal Mining	0.435058	Guizhou-Construction	0.553498	Shandong-Agriculture	0.485363	Shandong-Chemical Industry	0.404056	Zhejiang-Other Services	0.524747	Henan-Metals Mining	0.4881	Jiangsu-Other Services	0.329806	Jiangsu-General Equipment	0.472796	Shandong-General Equipment	0.463086	Ningxia-Electricity and Heat Power	0.336437	Sichuan-General Equipment	0.514221	Shanxi-Chemical Industry	0.443357	Henan-Coking	0.283464	Xinjiang-Construction	0.458678	Zhejiang-Other Services	0.447596	Shandong-Other Services
49	Henan-Coal Mining	0.396849	Anhui-Other Services	0.511639	Foreign countries-Electric Equipment	0.504117	Shanghai-Transport and Storage	0.400329	Xinjiang-Construction	0.506111	Henan-Electricity and Heat Power	0.515034	Hubei-Electricity and Heat Power	0.363165	Shanxi-Construction	0.490362	Anhui-Coal Mining	0.498466	Guangxi-Electricity and Heat Power	0.432011	Jiangsu-General Equipment	0.54852	Zhejiang-Electricity and Heat Power	0.484282	Henan-Coal Mining	0.391027	Foreign countries-Office Machinery	0.522349	Henan-Electricity and Heat Power	0.475818	Hebei-Coking	0.322653	Hubei-Construction	0.466078	Foreign countries-Electric Equipment	0.457581	Jiangsu-Other Services	0.323737	Jilin-Construction	0.511388	Shandong-Transport and Storage	0.437537	Zhejiang-Other Services	0.280663	Foreign countries-Leather	0.452887	Jiangsu-Chemical Industry	0.439378	Chongqing-Electricity and Heat Power
50	Beijing-Electricity and Heat Power	0.393008	Shanxi-Construction	0.510448	Jilin-Other Services	0.50401	Inner Mongolia-Nonmetal Mineral Products	0.398231	Foreign countries-Transport and Storage	0.489795	Foreign countries-Electric Equipment	0.500022	Sichuan-Nonmetal Mineral Products	0.358729	Hebei-General Equipment	0.490148	Henan-Other Services	0.486568	Shandong-Chemical Industry	0.416033	Jiangxi-Construction	0.530682	Foreign countries-Electric Equipment	0.478555	Guangdong-Electricity and Heat Power	0.389496	Jiangsu-General Equipment	0.489432	Shandong-Agriculture	0.471763	Jiangsu-Metals Smelting	0.316918	Zhejiang-Other Services	0.450458	Henan-Agriculture	0.450722	Hubei-Nonmetal Mineral Products	0.322184	Shandong-Transportation Equipment	0.510222	Henan-Coking	0.435663	Hebei-Other Services	0.277852	Shandong-Electricity and Heat Power	0.451419	Heilongjiang-Petroleum and Gas Extraction	0.436821	Hebei-Coal Mining
51	Shanghai-Transport and Storage	0.385341	Foreign countries-Transport and Storage	0.509156	Liaoning-Coal Mining	0.493094	Beijing-Electricity and Heat Power	0.360924	Shanxi-Construction	0.481837	Jilin-Electricity and Heat Power	0.493916	Henan-Coal Mining	0.350193	Xinjiang-Construction	0.480627	Foreign countries-Electronic Equipment	0.474666	Zhejiang-Other Services	0.408438	Xinjiang-Construction	0.497976	Tianjin-Petroleum and Gas Extraction	0.469014	Shaanxi-Metals Mining	0.389441	Anhui-Other Services	0.483056	Anhui-Electricity and Heat Power	0.469561	Hubei-Electricity and Heat Power	0.310882	Shanxi-Other Services	0.445612	Shanxi-Other Services	0.437526	Guangdong-Electricity and Heat Power	0.316093	Guizhou-Construction	0.508155	Shandong-Metals Smelting	0.427667	Anhui-Metals Smelting	0.272306	Foreign countries-Construction	0.439885	Henan-Wholesale and Retail	0.436093	Zhejiang-Nonmetal Mineral Products
52	Heilongjiang-Coking	0.381773	Hubei-Construction	0.502343	Henan-Metals Mining	0.490759	Hebei-Other Services	0.354973	Guangxi-Construction	0.481392	Hebei-Wholesale and Retail	0.461413	Zhejiang-Other Services	0.333882	Shanghai-Electricity and Heat Power	0.463925	Liaoning-Transport and Storage	0.474024	Chongqing-Electricity and Heat Power	0.402701	Sichuan-Other Services	0.497067	Foreign countries-Electronic Equipment	0.46495	Beijing-Other Services	0.385365	Tianjin-Other Services	0.482538	Foreign countries-Electric Equipment	0.454089	Shaanxi-Electricity and Heat Power	0.309986	Foreign countries-Construction	0.444451	Foreign countries-Electronic Equipment	0.434839	Jiangsu-Metals Smelting	0.311087	Hebei-General Equipment	0.497725	Foreign countries-General Equipment	0.421065	Inner Mongolia-Nonmetal Mineral Products	0.267295	Jiangsu-Electricity and Heat Power	0.435571	Hebei-Transport and Storage	0.43425	Hunan-Electricity and Heat Power
53	Hebei-Other Services	0.37601	Xinjiang-Construction	0.499302	Henan-Electricity and Heat Power	0.480676	Jilin-Metals Smelting	0.35172	Liaoning-General Equipment	0.463736	Zhejiang-Other Services	0.459883	Beijing-Other Services	0.304286	Hubei-Construction	0.450447	Tianjin-Other Services	0.47012	Hubei-Nonmetal Mineral Products	0.396264	Sichuan-General Equipment	0.485492	Sichuan-Other Services	0.463977	Sichuan-Coking	0.38467	Shanxi-Construction	0.481376	Inner Mongolia-Metals Smelting	0.448035	Tianjin-Transport and Storage	0.305785	Tianjin-Electricity and Heat Power	0.433778	Heilongjiang-Petroleum and Gas Extraction	0.427003	Henan-Other Services	0.309553	Foreign countries-Office Machinery	0.497553	Sichuan-Coal Mining	0.420162	Shanghai-Metals Smelting	0.248117	Anhui-Other Services	0.428861	Liaoning-Metals Smelting	0.430725	Guangdong-Electricity and Heat Power
54	Tianjin-Metals Smelting	0.369954	Jiangsu-General Equipment	0.486962	Hebei-Wholesale and Retail	0.480629	Tianjin-Metals Smelting	0.3464	Hebei-General Equipment	0.446863	Foreign countries-Electronic Equipment	0.451916	Shaanxi-Electricity and Heat Power	0.300885	Heilongjiang-Other Services	0.445768	Tianjin-Petroleum and Gas Extraction	0.452294	Jiangxi-Metals Smelting	0.387145	Shanxi-Construction	0.474018	Hebei-Wholesale and Retail	0.463784	Tianjin-Other Services	0.376003	Foreign countries-Transport and Storage	0.47541	Heilongjiang-Petroleum and Gas Extraction	0.443072	Liaoning-Nonmetal Mineral Products	0.29611	Henan-Electric Equipment	0.420769	Shandong-Agriculture	0.408289	Shandong-Other Services	0.296476	Zhejiang-Other Services	0.465213	Hebei-Transport and Storage	0.40777	Shaanxi-Electricity and Heat Power	0.247045	Foreign countries-Timber Processing	0.423668	Shandong-Other Minerals Mining	0.420913	Shanghai-Electricity and Heat Power
55	Anhui-Metals Smelting	0.364812	Hebei-General Equipment	0.454093	Heilongjiang-Nonmetal Mineral Products	0.472242	Jiangxi-Electricity and Heat Power	0.331527	Liaoning-Other Services	0.436493	Henan-Wholesale and Retail	0.449734	Shandong-Wholesale and Retail	0.292222	Foreign countries-Wholesale and Retail	0.439768	Tianjin-Electricity and Heat Power	0.450124	Shaanxi-Electricity and Heat Power	0.355035	Foreign countries-Transport and Storage	0.470272	Henan-Wholesale and Retail	0.460793	Zhejiang-Nonmetal Mineral Products	0.36586	Hebei-General Equipment	0.458915	Foreign countries-Electronic Equipment	0.443039	Shaanxi-Metals Mining	0.292594	Foreign countries-Leasehold and Business	0.419484	Hebei-General Equipment	0.40694	Sichuan-Coal Mining	0.279376	Zhejiang-General Equipment	0.462949	Sichuan-Nonmetal Mineral Products	0.40449	Jiangsu-Chemical Industry	0.23955	Hubei-Construction	0.423346	Shandong-Transportation Equipment	0.404021	Shanxi-Metals Smelting
56	Chongqing-Nonmetal Mineral Products	0.336284	Foreign countries-Wholesale and Retail	0.442326	Yunnan-Metals Smelting	0.466976	Shaanxi-Electricity and Heat Power	0.324936	Foreign countries-Leather	0.430414	Tianjin-Petroleum and Gas Extraction	0.443915	Shanxi-Nonmetal Mineral Products	0.290444	Foreign countries-Leather	0.439025	Shanghai-Other Services	0.441712	Hebei-Other Services	0.352737	Foreign countries-Leather	0.460911	Hubei-Electricity and Heat Power	0.442553	Chongqing-Coal Mining	0.365247	Guangdong-Other Services	0.444776	Tianjin-Petroleum and Gas Extraction	0.436442	Hebei-Agriculture	0.284837	Liaoning-General Equipment	0.38331	Tianjin-Petroleum and Gas Extraction	0.405777	Guangdong-Nonmetal Mineral Products	0.267234	Shaanxi-Electricity and Heat Power	0.459831	Shandong-Chemical Industry	0.400461	Shaanxi-Metals Mining	0.233185	Foreign countries-Wholesale and Retail	0.419682	Shanghai-Other Services	0.401946	Shanxi-Coal Mining
57	Shaanxi-Electricity and Heat Power	0.326053	Jilin-Other Services	0.421577	Foreign countries-Electronic Equipment	0.441766	Chongqing-Electricity and Heat Power	0.314874	Sichuan-General Equipment	0.426116	Jilin-Other Services	0.420108	Shaanxi-Metals Mining	0.284004	Anhui-Other Services	0.430013	Henan-Metals Mining	0.438302	Sichuan-Coal Mining	0.341798	Hebei-General Equipment	0.431026	Guangdong-Other Services	0.438623	Sichuan-Chemical Industry	0.360764	Foreign countries-Leather	0.415322	Sichuan-Wholesale and Retail	0.430419	Tianjin-Coking	0.266508	Guangxi-Construction	0.372414	Liaoning-Electricity and Heat Power	0.401084	Shanxi-Agriculture	0.267156	Sichuan-Other Services	0.424298	Shandong-Wholesale and Retail	0.393348	Shanxi-Nonmetal Mineral Products	0.226145	Foreign countries-Leasehold and Business	0.405202	Zhejiang-Electricity and Heat Power	0.397108	Shandong-Transport and Storage
58	Guangxi-Metals Smelting	0.32522	Guangxi-Construction	0.42045	Sichuan-Metals Smelting	0.441348	Hubei-Nonmetal Mineral Products	0.309926	Jiangxi-Construction	0.419622	Sichuan-Coal Mining	0.406743	Anhui-Metals Smelting	0.27542	Foreign countries-Leasehold and Business	0.426072	Henan-Electricity and Heat Power	0.43317	Anhui-Coal Mining	0.33972	Jiangsu-Electricity and Heat Power	0.429157	Sichuan-Electricity and Heat Power	0.436027	Sichuan-Other Services	0.342308	Foreign countries-Construction	0.413511	Henan-Wholesale and Retail	0.415276	Sichuan-Electricity and Heat Power	0.228714	Foreign countries-Wholesale and Retail	0.372265	Shanxi-Transport and Storage	0.376397	Shanxi-Chemical Industry	0.257299	Foreign countries-Transport and Storage	0.419684	Sichuan-Other Services	0.383799	Chongqing-Electricity and Heat Power	0.220657	Jiangsu-Electric Equipment	0.397426	Anhui-Electricity and Heat Power	0.396454	Guangdong-Nonmetal Mineral Products
59	Shanxi-Nonmetal Mineral Products	0.317235	Foreign countries-Leasehold and Business	0.415499	Henan-Wholesale and Retail	0.419739	Shaanxi-Metals Mining	0.306705	Foreign countries-Wholesale and Retail	0.417428	Jiangsu-Chemical Industry	0.402019	Shanghai-Metals Smelting	0.270189	Chongqing-Construction	0.410873	Zhejiang-Electricity and Heat Power	0.413552	Tianjin-Metals Smelting	0.337404	Shanghai-Electricity and Heat Power	0.413941	Inner Mongolia-Metals Smelting	0.431743	Liaoning-Nonmetal Mineral Products	0.337478	Foreign countries-Leasehold and Business	0.407507	Liaoning-Electricity and Heat Power	0.413381	Shanghai-Electricity and Heat Power	0.228322	Zhejiang-General Equipment	0.37013	Shanxi-Nonmetal Mineral Products	0.364126	Hubei-Metals Smelting	0.25676	Guangdong-Other Services	0.419001	Anhui-Coal Mining	0.377289	Guizhou-Metals Mining	0.210021	Liaoning-General Equipment	0.396418	Inner Mongolia-Other Services	0.395478	Sichuan-Coal Mining
60	Shaanxi-Metals Mining	0.307759	Foreign countries-Leather	0.412355	Heilongjiang-Agriculture	0.418712	Guizhou-Metals Mining	0.30517	Foreign countries-Leasehold and Business	0.411905	Liaoning-Coal Mining	0.400816	Henan-Coking	0.239629	Foreign countries-Construction	0.409281	Inner Mongolia-Transport and Storage	0.408028	Shaanxi-Metals Mining	0.335116	Jiangsu-Electric Equipment	0.413092	Hunan-Nonmetal Mineral Products	0.428233	Tianjin-Chemical Industry	0.336467	Jiangxi-Construction	0.379625	Sichuan-Chemical Industry	0.400218	Henan-Chemical Industry	0.211465	Foreign countries-Leather	0.369855	Inner Mongolia-Transport and Storage	0.352587	Guizhou-Electricity and Heat Power	0.254798	Ningxia-Construction	0.418891	Henan-Other Minerals Mining	0.366508	Beijing-Other Services	0.197514	Shandong-Chemical Industry	0.387911	Yunnan-Metals Smelting	0.393167	Shanghai-Transport and Storage
61	Heilongjiang-Coal Mining	0.293293	Foreign countries-Construction	0.401189	Tianjin-Petroleum and Gas Extraction	0.408599	Anhui-Coal Mining	0.300124	Foreign countries-Construction	0.4096	Sichuan-Nonmetal Mineral Products	0.391348	Beijing-Nonmetal Mineral Products	0.237065	Shanghai-Other Services	0.390312	Anhui-Electricity and Heat Power	0.398845	Liaoning-Nonmetal Mineral Products	0.333228	Foreign countries-Construction	0.411987	Guangdong-Electricity and Heat Power	0.422077	Anhui-Metals Smelting	0.332941	Tianjin-Electricity and Heat Power	0.374866	Inner Mongolia-Other Services	0.397191	Chongqing-Nonmetal Mineral Products	0.208304	Heilongjiang-Construction	0.361488	Henan-Chemical Industry	0.350932	Hebei-Other Services	0.251897	Anhui-Other Services	0.408636	Sichuan-Electricity and Heat Power	0.358409	Shandong-Food Production	0.193979	Shanxi-Construction	0.383956	Sichuan-Metals Smelting	0.389064	Guizhou-Electricity and Heat Power
62	Heilongjiang-Other Services	0.291082	Liaoning-Electricity and Heat Power	0.398981	Inner Mongolia-Transport and Storage	0.407792	Zhejiang-Other Services	0.298406	Jiangsu-Electricity and Heat Power	0.409358	Shandong-Petroleum and Gas Extraction	0.385658	Tianjin-Other Services	0.229897	Jiangsu-Electricity and Heat Power	0.377434	Shandong-Petroleum and Gas Extraction	0.390926	Guizhou-Electricity and Heat Power	0.329575	Foreign countries-Leasehold and Business	0.411442	Jiangsu-Chemical Industry	0.415106	Guangdong-Nonmetal Mineral Products	0.329291	Zhejiang-General Equipment	0.373819	Chongqing-Electricity and Heat Power	0.383994	Shandong-Wholesale and Retail	0.206713	Jiangsu-Electric Equipment	0.361326	Shanxi-Coking	0.346713	Henan-Agriculture	0.229273	Jiangsu-Electric Equipment	0.402972	Foreign countries-Electric Equipment	0.357872	Hubei-Nonmetal Mineral Products	0.193447	Sichuan-General Equipment	0.379906	Shandong-Paper and Printing	0.375479	Hubei-Transport and Storage
63	Jilin-Other Services	0.281822	Sichuan-General Equipment	0.379273	Zhejiang-Other Services	0.399055	Shanxi-Nonmetal Mineral Products	0.298333	Sichuan-Other Services	0.402306	Zhejiang-Electricity and Heat Power	0.375562	Liaoning-Coking	0.225989	Jiangsu-Electric Equipment	0.376125	Jiangsu-Chemical Industry	0.39079	Hubei-Metals Smelting	0.315796	Anhui-Electricity and Heat Power	0.4011	Guangxi-Electricity and Heat Power	0.411498	Shanghai-Transport and Storage	0.328453	Foreign countries-Wholesale and Retail	0.373756	Hunan-Metals Smelting	0.381743	Zhejiang-Nonmetal Mineral Products	0.19793	Beijing-Electricity and Heat Power	0.353226	Hebei-Coking	0.343743	Anhui-Metals Smelting	0.22686	Shaanxi-Other Services	0.402795	Hebei-Wholesale and Retail	0.345425	Jilin-Electricity and Heat Power	0.193365	Shanghai-Other Services	0.36628	Hebei-Wholesale and Retail	0.372104	Anhui-Coal Mining
64	Shandong-Wholesale and Retail	0.277541	Jiangsu-Electric Equipment	0.364135	Tianjin-Other Services	0.389367	Jiangxi-Metals Smelting	0.292368	Jiangsu-Electric Equipment	0.396273	Sichuan-Other Services	0.372621	Guangxi-Metals Smelting	0.22209	Jilin-General Equipment	0.362165	Henan-Wholesale and Retail	0.377856	Beijing-Other Services	0.31148	Zhejiang-General Equipment	0.394951	Liaoning-Electricity and Heat Power	0.40266	Hubei-Nonmetal Mineral Products	0.315361	Jiangsu-Electric Equipment	0.367871	Shaanxi-Metals Mining	0.378161	Shanxi-Coking	0.188821	Anhui-Other Services	0.350436	Tianjin-Wholesale and Retail	0.33166	Shandong-Transport and Storage	0.219549	Foreign countries-Leasehold and Business	0.372176	Shaanxi-Petroleum and Gas Extraction	0.344329	Sichuan-Coal Mining	0.190527	Liaoning-Other Services	0.356542	Jiangsu-Metals Smelting	0.35915	Shandong-Chemical Industry
65	Guizhou-Metals Mining	0.274264	Foreign countries-Timber Processing	0.359222	Shandong-Petroleum and Gas Extraction	0.371363	Henan-Coking	0.291655	Shanghai-Electricity and Heat Power	0.383523	Tianjin-Other Services	0.370072	Liaoning-Other Services	0.2199	Foreign countries-Timber Processing	0.3594	Liaoning-Coking	0.341565	Hunan-Electricity and Heat Power	0.303325	Foreign countries-Wholesale and Retail	0.383691	Anhui-Nonmetal Mineral Products	0.395053	Beijing-Nonmetal Mineral Products	0.300232	Foreign countries-Timber Processing	0.343263	Chongqing-Nonmetal Mineral Products	0.377463	Guangxi-Metals Smelting	0.186681	Hebei-Nonmetal Mineral Products	0.348642	Jiangsu-Nonmetal Mineral Products	0.331285	Shanghai-Electricity and Heat Power	0.212377	Foreign countries-Construction	0.363893	Hubei-Electricity and Heat Power	0.342146	Guangxi-Metals Smelting	0.188378	Shandong-Coking	0.344349	Foreign countries-Transportation Equipment	0.357594	Liaoning-Metals Smelting
66	Henan-Coking	0.271554	Shanghai-Electricity and Heat Power	0.358127	Tianjin-Electricity and Heat Power	0.363083	Shandong-Wholesale and Retail	0.288324	Guizhou-Construction	0.3779	Hubei-Electricity and Heat Power	0.365367	Sichuan-Electricity and Heat Power	0.219562	Guangxi-Construction	0.349944	Hebei-Chemical Industry	0.341161	Henan-Coking	0.297699	Fujian-Construction	0.380038	Shaanxi-Petroleum and Gas Extraction	0.385548	Shanxi-Nonmetal Mineral Products	0.289121	Liaoning-General Equipment	0.335252	Shaanxi-Metals Smelting	0.372848	Guizhou-Metals Mining	0.185347	Hebei-Food Production	0.338245	Beijing-Electricity and Heat Power	0.328547	Liaoning-Metals Smelting	0.210843	Foreign countries-Leather	0.361359	Hunan-Metals Smelting	0.338956	Shanghai-Other Services	0.181173	Foreign countries-Other Manufacturing	0.339741	Shandong-Leather	0.346828	Henan-Food Production
67	Chongqing-Electricity and Heat Power	0.260115	Jilin-General Equipment	0.356037	Jiangsu-Chemical Industry	0.360359	Sichuan-Coal Mining	0.271292	Foreign countries-Timber Processing	0.363282	Henan-Transport and Storage	0.356147	Jilin-Metals Smelting	0.212883	Tianjin-Other Services	0.342739	Jiangsu-Metals Smelting	0.324198	Shanxi-Nonmetal Mineral Products	0.296619	Foreign countries-Timber Processing	0.36666	Inner Mongolia-Other Services	0.379561	Guizhou-Nonmetal Mineral Products	0.282732	Shanghai-Electricity and Heat Power	0.329203	Beijing-Other Services	0.369766	Hubei-Nonmetal Mineral Products	0.176377	Shanghai-Other Services	0.332131	Foreign countries-Transportation Equipment	0.307066	Chongqing-Coal Mining	0.202186	Foreign countries-Wholesale and Retail	0.346096	Shanxi-Wholesale and Retail	0.327156	Shandong-Hotels and Catering	0.163345	Guangxi-Construction	0.335416	Henan-Transport and Storage	0.345534	Jiangxi-Electricity and Heat Power
68	Beijing-Other Services	0.256486	Jiangsu-Electricity and Heat Power	0.348237	Henan-Transport and Storage	0.332234	Guangdong-Electricity and Heat Power	0.257886	Anhui-Electricity and Heat Power	0.355983	Hunan-Metals Smelting	0.355251	Hubei-Nonmetal Mineral Products	0.206039	Zhejiang-General Equipment	0.324844	Shandong-Textile Industry	0.31798	Jiangxi-Nonmetal Mineral Products	0.277834	Shanghai-Other Services	0.349994	Henan-Transport and Storage	0.365815	Tianjin-Transport and Storage	0.274462	Shanghai-Other Services	0.327914	Zhejiang-Other Services	0.369017	Shanghai-Transport and Storage	0.172743	Shanxi-Electricity and Heat Power	0.330074	Henan-Food Production	0.303798	Zhejiang-Nonmetal Mineral Products	0.201687	Zhejiang-Transportation Equipment	0.344948	Tianjin-Petroleum and Gas Extraction	0.326358	Anhui-Coal Mining	0.162274	Zhejiang-General Equipment	0.316173	Henan-Agriculture	0.34423	Zhejiang-Other Services
69	Zhejiang-Other Services	0.250636	Jilin-Transportation Equipment	0.345346	Sichuan-Coal Mining	0.330607	Hubei-Metals Smelting	0.246991	Zhejiang-General Equipment	0.349737	Sichuan-Electricity and Heat Power	0.352401	Tianjin-Chemical Industry	0.205724	Tianjin-Electricity and Heat Power	0.314099	Liaoning-Wholesale and Retail	0.316148	Guangxi-Nonmetal Mineral Products	0.263584	Foreign countries-Other Manufacturing	0.345757	Tianjin-Other Services	0.365714	Jiangxi-Electricity and Heat Power	0.271505	Heilongjiang-Construction	0.325135	Hubei-Electricity and Heat Power	0.36225	Henan-Other Services	0.172598	Sichuan-General Equipment	0.324036	Anhui-Coal Mining	0.299027	Hunan-Electricity and Heat Power	0.200238	Jiangxi-Construction	0.332249	Jiangsu-Nonmetal Mineral Products	0.326113	Hubei-Metals Smelting	0.154164	Henan-Electric Equipment	0.310668	Liaoning-Coal Mining	0.332557	Hebei-Other Services
70	Hubei-Nonmetal Mineral Products	0.239912	Guizhou-Construction	0.342619	Henan-Agriculture	0.327056	Beijing-Other Services	0.235548	Guangdong-Other Services	0.343635	Anhui-Nonmetal Mineral Products	0.350331	Guangdong-Electricity and Heat Power	0.203756	Inner Mongolia-Electricity and Heat Power	0.294824	Heilongjiang-Coal Mining	0.315901	Shandong-Wholesale and Retail	0.257185	Henan-Electric Equipment	0.344041	Henan-Agriculture	0.354843	Henan-Coking	0.267571	Sichuan-Transportation Equipment	0.319166	Guizhou-Electricity and Heat Power	0.35894	Guangdong-Electricity and Heat Power	0.171948	Guangdong-Other Services	0.311611	Liaoning-Metals Smelting	0.290847	Jiangxi-Electricity and Heat Power	0.190504	Foreign countries-Other Manufacturing	0.315058	Henan-Hotels and Catering	0.323524	Beijing-Nonmetal Mineral Products	0.153881	Hebei-Coking	0.304052	Tianjin-Other Services	0.32304	Ningxia-Electricity and Heat Power
71	Sichuan-Coal Mining	0.218026	Sichuan-Other Services	0.333149	Zhejiang-Electricity and Heat Power	0.323937	Jilin-Other Services	0.233815	Jilin-Other Services	0.333324	Henan-Agriculture	0.347983	Liaoning-Chemical Industry	0.201814	Sichuan-General Equipment	0.293113	Foreign countries-Transportation Equipment	0.312421	Inner Mongolia-Nonmetal Mineral Products	0.253986	Liaoning-General Equipment	0.321369	Shandong-Petroleum and Gas Extraction	0.348583	Inner Mongolia-Nonmetal Mineral Products	0.262044	Henan-Electric Equipment	0.319105	Shandong-Petroleum and Gas Extraction	0.336973	Anhui-Metals Smelting	0.168138	Foreign countries-Timber Processing	0.301468	Shandong-Petroleum and Gas Extraction	0.287814	Sichuan-Coking	0.182103	Fujian-Construction	0.306052	Anhui-Electricity and Heat Power	0.322377	Shandong-Textile Industry	0.153075	Sichuan-Other Services	0.294255	Shaanxi-Petroleum and Gas Extraction	0.32078	Jiangxi-Metals Smelting
72	Anhui-Coal Mining	0.217401	Shanghai-Other Services	0.328354	Shanghai-Other Services	0.317174	Heilongjiang-Agriculture	0.232433	Shanghai-Other Services	0.332883	Tianjin-Electricity and Heat Power	0.341009	Jiangsu-Chemical Industry	0.20034	Guangdong-Other Services	0.293086	Jilin-Electricity and Heat Power	0.3094	Guangdong-Metals Smelting	0.253802	Heilongjiang-Construction	0.314538	Shanghai-Other Services	0.348581	Hubei-Metals Smelting	0.251322	Foreign countries-Other Manufacturing	0.319015	Shaanxi-Petroleum and Gas Extraction	0.335681	Tianjin-Nonmetal Mineral Products	0.167008	Guizhou-Construction	0.299901	Shaanxi-Metals Smelting	0.284736	Guizhou-Nonmetal Mineral Products	0.17674	Foreign countries-Timber Processing	0.29585	Foreign countries-Electronic Equipment	0.320092	Shandong-Paper and Printing	0.152504	Guizhou-Construction	0.289273	Shandong-Electric Equipment	0.318735	Shaanxi-Nonmetal Mineral Products
73	Guangdong-Electricity and Heat Power	0.214044	Zhejiang-General Equipment	0.326399	Sichuan-Nonmetal Mineral Products	0.315505	Heilongjiang-Metals Smelting	0.231892	Henan-Electric Equipment	0.331301	Shaanxi-Petroleum and Gas Extraction	0.338942	Shanghai-Other Services	0.19729	Foreign countries-Other Manufacturing	0.29166	Shaanxi-Petroleum and Gas Extraction	0.308401	Beijing-Nonmetal Mineral Products	0.24267	Foreign countries-Paper and Printing	0.289437	Jiangsu-Metals Smelting	0.338511	Shandong-Wholesale and Retail	0.249781	Fujian-Construction	0.314163	Henan-Transport and Storage	0.33	Beijing-Coking	0.161505	Ningxia-Construction	0.287922	Shaanxi-Metals Mining	0.27963	Shandong-Chemical Industry	0.171416	Shaanxi-General Equipment	0.293099	Shaanxi-Other Services	0.313067	Henan-Chemical Industry	0.150278	Foreign countries-Paper and Printing	0.287896	Shandong-Hotels and Catering	0.306244	Hubei-Other Services
74	Liaoning-Transport and Storage	0.204855	Guangdong-Other Services	0.315134	Jilin-Nonmetal Mineral Products	0.313733	Guangdong-Nonmetal Mineral Products	0.218024	Liaoning-Electricity and Heat Power	0.322285	Heilongjiang-Coal Mining	0.336457	Shandong-Agriculture	0.193936	Henan-Electric Equipment	0.289589	Beijing-Other Services	0.302989	Heilongjiang-Electricity and Heat Power	0.236541	Zhejiang-Transportation Equipment	0.28897	Tianjin-Electricity and Heat Power	0.332896	Jiangxi-Metals Smelting	0.239436	Jiangsu-Electricity and Heat Power	0.307443	Yunnan-Wholesale and Retail	0.32982	Chongqing-Electricity and Heat Power	0.161123	Hebei-Transport and Storage	0.283395	Tianjin-Metals Smelting	0.274593	Sichuan-Chemical Industry	0.170786	Shanghai-Other Services	0.279272	Chongqing-Coal Mining	0.309341	Tianjin-Other Services	0.147721	Heilongjiang-Construction	0.276055	Hubei-Electricity and Heat Power	0.301544	Chongqing-Coal Mining
75	Shanxi-Metals Smelting	0.202187	Henan-Electric Equipment	0.310331	Hebei-Chemical Industry	0.305575	Hunan-Electricity and Heat Power	0.210807	Foreign countries-Other Manufacturing	0.319149	Inner Mongolia-Transport and Storage	0.330741	Hebei-Chemical Industry	0.186183	Jilin-Transportation Equipment	0.281643	Henan-Transport and Storage	0.299486	Jilin-Electricity and Heat Power	0.232304	Ningxia-Construction	0.277284	Shaanxi-Metals Mining	0.33082	Tianjin-Coking	0.239208	Sichuan-Food Production	0.298548	Jiangsu-Chemical Industry	0.329664	Ningxia-Electricity and Heat Power	0.15349	Fujian-Construction	0.281771	Jiangsu-Chemical Industry	0.266879	Jiangxi-Metals Smelting	0.168003	Liaoning-General Equipment	0.277714	Shanxi-Agriculture	0.304316	Shanxi-Metals Smelting	0.144131	Liaoning-Electricity and Heat Power	0.272372	Sichuan-Coal Mining	0.301023	Sichuan-Coking
76	Liaoning-Coal Mining	0.201601	Inner Mongolia-Electricity and Heat Power	0.309228	Sichuan-Other Services	0.304673	Jiangxi-Nonmetal Mineral Products	0.209818	Heilongjiang-Electricity and Heat Power	0.304396	Jiangsu-Metals Smelting	0.328914	Shanxi-Metals Smelting	0.185112	Fujian-Construction	0.276579	Henan-Agriculture	0.297936	Guangdong-Other Services	0.231635	Jiangxi-Electricity and Heat Power	0.267855	Shaanxi-Metals Smelting	0.328008	Guangxi-Electricity and Heat Power	0.236972	Ningxia-Construction	0.284388	Henan-Agriculture	0.32283	Jilin-Electricity and Heat Power	0.148703	Liaoning-Other Services	0.278487	Hebei-Petroleum and Gas Extraction	0.265758	Sichuan-Other Services	0.162049	Henan-Food Production	0.272762	Inner Mongolia-Transport and Storage	0.28402	Liaoning-Transport and Storage	0.141221	Fujian-Construction	0.270384	Tianjin-Electricity and Heat Power	0.292969	Guizhou-Nonmetal Mineral Products
77	Beijing-Nonmetal Mineral Products	0.199825	Foreign countries-Other Manufacturing	0.298649	Shandong-Textile Industry	0.302127	Jiangsu-Chemical Industry	0.209482	Fujian-Construction	0.285713	Shanghai-Other Services	0.322587	Heilongjiang-Agriculture	0.180601	Jilin-Other Services	0.276118	Yunnan-Metals Smelting	0.296338	Guizhou-Nonmetal Mineral Products	0.22861	Hunan-General Equipment	0.264499	Guangxi-Metals Smelting	0.319277	Hunan-Electricity and Heat Power	0.226045	Zhejiang-Transportation Equipment	0.278182	Hebei-Chemical Industry	0.321595	Shanxi-Other Services	0.148206	Zhejiang-Transportation Equipment	0.278446	Yunnan-Metals Smelting	0.261682	Shanghai-Transport and Storage	0.160679	Heilongjiang-Construction	0.271901	Hunan-Nonmetal Mineral Products	0.282821	Liaoning-Coal Mining	0.138978	Guangdong-Other Services	0.267775	Foreign countries-Food Production	0.278116	Sichuan-Chemical Industry
78	Jiangxi-Electricity and Heat Power	0.198836	Jiangxi-Construction	0.295712	Shaanxi-Petroleum and Gas Extraction	0.299097	Ningxia-Electricity and Heat Power	0.200269	Jilin-General Equipment	0.284243	Shandong-Textile Industry	0.312873	Heilongjiang-Metals Smelting	0.18018	Shandong-Electricity and Heat Power	0.274232	Inner Mongolia-Wholesale and Retail	0.295047	Sichuan-Coking	0.222791	Tianjin-Other Services	0.264006	Beijing-Other Services	0.316123	Zhejiang-Other Services	0.225099	Liaoning-Other Services	0.269605	Hunan-Nonmetal Mineral Products	0.320214	Heilongjiang-Electricity and Heat Power	0.147031	Hebei-Metal Products	0.274735	Henan-Coking	0.254719	Beijing-Electricity and Heat Power	0.150222	Shanghai-Electricity and Heat Power	0.267907	Guizhou-Electricity and Heat Power	0.282298	Shanxi-Coal Mining	0.133839	Foreign countries-Food Production	0.267664	Sichuan-Nonmetal Mineral Products	0.276134	Inner Mongolia-Nonmetal Mineral Products
79	Hubei-Metals Smelting	0.191194	Tianjin-Other Services	0.291764	Shaanxi-Metals Smelting	0.298389	Shandong-Agriculture	0.191349	Ningxia-Construction	0.27675	Shaanxi-Metals Smelting	0.300003	Liaoning-Agriculture	0.172751	Guizhou-Construction	0.265767	Shaanxi-Metals Smelting	0.278381	Jiangsu-Chemical Industry	0.219494	Liaoning-Other Services	0.261824	Guizhou-Electricity and Heat Power	0.309627	Chongqing-Metals Smelting	0.205564	Foreign countries-Paper and Printing	0.267241	Sichuan-Metals Mining	0.310751	Guangdong-Nonmetal Mineral Products	0.145369	Foreign countries-Other Manufacturing	0.274309	Anhui-Electricity and Heat Power	0.250691	Gansu-Nonmetal Mineral Products	0.142652	Hunan-General Equipment	0.261695	Guangdong-Electricity and Heat Power	0.278177	Tianjin-Chemical Industry	0.132188	Inner Mongolia-General Equipment	0.249264	Sichuan-Electricity and Heat Power	0.274339	Beijing-Electricity and Heat Power
80	Shanxi-Coal Mining	0.187749	Tianjin-Electricity and Heat Power	0.284323	Hubei-Electricity and Heat Power	0.296335	Shanxi-Metals Smelting	0.19014	Tianjin-Other Services	0.274425	Shaanxi-Metals Mining	0.298893	Guangdong-Nonmetal Mineral Products	0.172261	Inner Mongolia-General Equipment	0.265403	Jilin-Other Services	0.278362	Sichuan-Chemical Industry	0.208945	Shandong-Electricity and Heat Power	0.246926	Hubei-Other Services	0.301209	Heilongjiang-Electricity and Heat Power	0.205509	Chongqing-Other Services	0.261723	Yunnan-Other Services	0.302145	Beijing-Metals Smelting	0.141585	Hebei-Agriculture	0.261293	Hebei-Metal Products	0.250317	Liaoning-Nonmetal Mineral Products	0.141441	Inner Mongolia-General Equipment	0.256731	Shandong-Coking	0.26526	Guangdong-Electricity and Heat Power	0.131383	Shandong-Wholesale and Retail	0.239432	Sichuan-Other Services	0.273957	Sichuan-Other Services
81	Shandong-Agriculture	0.184192	Shandong-Electricity and Heat Power	0.269022	Inner Mongolia-Wholesale and Retail	0.295469	Guizhou-Electricity and Heat Power	0.183575	Shandong-Electricity and Heat Power	0.273314	Hunan-Nonmetal Mineral Products	0.297279	Shanxi-Coal Mining	0.171893	Ningxia-Construction	0.255092	Liaoning-Agriculture	0.273736	Sichuan-Other Services	0.198256	Zhejiang-Electricity and Heat Power	0.24378	Guangdong-Nonmetal Mineral Products	0.294815	Jilin-Electricity and Heat Power	0.205009	Guangdong-Transportation Equipment	0.245984	Tianjin-Wholesale and Retail	0.299418	Hubei-Metals Smelting	0.140561	Shanghai-Electricity and Heat Power	0.254617	Inner Mongolia-Wholesale and Retail	0.245749	Guangxi-Electricity and Heat Power	0.139371	Shandong-Electricity and Heat Power	0.255375	Shandong-General Equipment	0.262932	Guizhou-Electricity and Heat Power	0.126339	Tianjin-Other Services	0.2388	Jiangsu-Transport and Storage	0.270922	Guangxi-Electricity and Heat Power
82	Tianjin-Other Services	0.184034	Fujian-Construction	0.268059	Foreign countries-Transportation Equipment	0.295234	Beijing-Nonmetal Mineral Products	0.183512	Jilin-Transportation Equipment	0.273169	Foreign countries-Transportation Equipment	0.297045	Guizhou-Metals Mining	0.171878	Hebei-Coking	0.246552	Hubei-Electricity and Heat Power	0.272797	Anhui-Other Services	0.197853	Guangdong-Electricity and Heat Power	0.239759	Anhui-Other Services	0.293827	Anhui-Coal Mining	0.198409	Sichuan-Electricity and Heat Power	0.239562	Sichuan-Agriculture	0.299097	Shandong-Agriculture	0.137187	Inner Mongolia-General Equipment	0.248221	Zhejiang-Other Services	0.243538	Anhui-Coal Mining	0.135192	Henan-Agriculture	0.251806	Jiangsu-Chemical Industry	0.262101	Ningxia-Electricity and Heat Power	0.125631	Zhejiang-Transportation Equipment	0.227689	Henan-Chemical Industry	0.260352	Liaoning-Nonmetal Mineral Products
83	Guangdong-Nonmetal Mineral Products	0.180959	Jilin-Electricity and Heat Power	0.266851	Shaanxi-Metals Mining	0.293727	Sichuan-Coking	0.176834	Tianjin-Electricity and Heat Power	0.259001	Hebei-Chemical Industry	0.290169	Chongqing-Nonmetal Mineral Products	0.170682	Foreign countries-Paper and Printing	0.243099	Shandong-Food Production	0.271469	Ningxia-Electricity and Heat Power	0.196788	Guangdong-Transportation Equipment	0.237367	Chongqing-Coal Mining	0.292361	Yunnan-Nonmetal Mineral Products	0.195436	Anhui-Electricity and Heat Power	0.239428	Liaoning-Metals Smelting	0.296988	Hebei-Wholesale and Retail	0.130523	Shaanxi-Nonmetal Mineral Products	0.240482	Foreign countries-Transport and Storage	0.236726	Hubei-Chemical Industry	0.133266	Shaanxi-Transportation Equipment	0.237268	Shaanxi-Chemical Industry	0.251214	Sichuan-Coking	0.12419	Jilin-General Equipment	0.226581	Hebei-Chemical Industry	0.253461	Hubei-Agriculture
84	Jiangsu-Chemical Industry	0.177857	Anhui-Electricity and Heat Power	0.261348	Jiangsu-Metals Smelting	0.291694	Shanxi-Coal Mining	0.176562	Foreign countries-Paper and Printing	0.258295	Shandong-Food Production	0.267962	Tianjin-Transport and Storage	0.167812	Liaoning-Food Production	0.241673	Shaanxi-Metals Mining	0.26821	Fujian-Electricity and Heat Power	0.195694	Tianjin-Electricity and Heat Power	0.217631	Liaoning-Metals Smelting	0.290857	Ningxia-Electricity and Heat Power	0.195209	Shandong-Electricity and Heat Power	0.238233	Shanghai-Other Services	0.294492	Henan-Agriculture	0.127836	Jiangxi-Construction	0.239424	Shandong-Textile Industry	0.236608	Tianjin-Metals Smelting	0.133033	Shanxi-General Equipment	0.236463	Hebei-Chemical Industry	0.251195	Henan-Other Services	0.122658	Shandong-Leather	0.226044	Inner Mongolia-Transport and Storage	0.245248	Tianjin-Metals Smelting
85	Jiangxi-Metals Smelting	0.17535	Ningxia-Construction	0.256516	Liaoning-Nonmetal Mineral Products	0.290366	Anhui-Other Services	0.174792	Zhejiang-Transportation Equipment	0.256465	Henan-Chemical Industry	0.264694	Ningxia-Electricity and Heat Power	0.166274	Jiangxi-Construction	0.241387	Hebei-Agriculture	0.26764	Shanghai-Metals Smelting	0.191153	Shanxi-Other Services	0.213614	Foreign countries-Transportation Equipment	0.287119	Hebei-Chemical Industry	0.185827	Hunan-General Equipment	0.238139	Zhejiang-Electricity and Heat Power	0.293179	Hebei-Transport and Storage	0.125463	Inner Mongolia-Electricity and Heat Power	0.229179	Shanghai-Other Services	0.233077	Zhejiang-Other Services	0.12409	Foreign countries-Paper and Printing	0.236002	Hubei-Other Services	0.240546	Hebei-Chemical Industry	0.119886	Ningxia-Construction	0.22256	Jiangsu-Wholesale and Retail	0.243233	Shandong-Wholesale and Retail
86	Ningxia-Electricity and Heat Power	0.169074	Inner Mongolia-General Equipment	0.250241	Sichuan-Electricity and Heat Power	0.288363	Tianjin-Other Services	0.172317	Shandong-Chemical Industry	0.236388	Anhui-Other Services	0.261557	Hubei-Metals Smelting	0.1642	Shandong-Chemical Industry	0.239146	Liaoning-Chemical Industry	0.266357	Chongqing-Coal Mining	0.189518	Inner Mongolia-General Equipment	0.212075	Yunnan-Wholesale and Retail	0.286104	Shanxi-Metals Smelting	0.184269	Beijing-Electricity and Heat Power	0.237686	Foreign countries-Transportation Equipment	0.290099	Jiangxi-Electricity and Heat Power	0.125047	Shandong-Electricity and Heat Power	0.228906	Shaanxi-Petroleum and Gas Extraction	0.231519	Ningxia-Nonmetal Mineral Products	0.123867	Guangdong-Transportation Equipment	0.235829	Guangdong-Other Services	0.239238	Jilin-Nonmetal Mineral Products	0.119703	Jiangxi-Construction	0.220133	Foreign countries-Paper and Printing	0.238541	Henan-Paper and Printing
87	Guizhou-Electricity and Heat Power	0.164984	Foreign countries-Paper and Printing	0.246216	Liaoning-Other Services	0.280015	Shanghai-Metals Smelting	0.171043	Inner Mongolia-General Equipment	0.235991	Jilin-Nonmetal Mineral Products	0.259025	Anhui-Coal Mining	0.16413	Zhejiang-Transportation Equipment	0.23711	Inner Mongolia-Nonmetal Mineral Products	0.258996	Shanxi-Metals Smelting	0.189048	Shandong-Chemical Industry	0.211068	Shandong-Textile Industry	0.281983	Yunnan-Electricity and Heat Power	0.183266	Sichuan-Agriculture	0.224511	Shandong-Textile Industry	0.273759	Zhejiang-Other Services	0.121778	Jilin-General Equipment	0.228881	Sichuan-Metals Smelting	0.227423	Heilongjiang-Electricity and Heat Power	0.122361	Henan-Electricity and Heat Power	0.232167	Zhejiang-Other Services	0.228728	Jiangxi-Electricity and Heat Power	0.117173	Tianjin-Electricity and Heat Power	0.21786	Shandong-Metals Mining	0.235378	Shanxi-Coking
88	Tianjin-Chemical Industry	0.164683	Jilin-Wholesale and Retail	0.240446	Beijing-Other Services	0.268327	Heilongjiang-Coking	0.169228	Inner Mongolia-Electricity and Heat Power	0.228719	Beijing-Other Services	0.255038	Tianjin-Coking	0.146257	Heilongjiang-General Equipment	0.235719	Shandong-Other Minerals Mining	0.244146	Shanxi-Coal Mining	0.175547	Shanghai-Transportation Equipment	0.202437	Hebei-Chemical Industry	0.279297	Jiangxi-Nonmetal Mineral Products	0.171831	Inner Mongolia-General Equipment	0.213473	Shaanxi-Coal Mining	0.261575	Guizhou-Electricity and Heat Power	0.111496	Foreign countries-Paper and Printing	0.218754	Tianjin-Transport and Storage	0.226272	Jiangxi-Nonmetal Mineral Products	0.120567	Henan-Metal Products	0.227056	Foreign countries-Food Production	0.224675	Sichuan-Chemical Industry	0.116472	Shaanxi-General Equipment	0.213157	Shaanxi-Metals Smelting	0.235296	Henan-Gas and Water
89	Shanghai-Metals Smelting	0.164639	Zhejiang-Transportation Equipment	0.240308	Inner Mongolia-Nonmetal Mineral Products	0.267579	Sichuan-Chemical Industry	0.165844	Hebei-Coking	0.222631	Heilongjiang-Other Services	0.251119	Jilin-Other Services	0.141519	Heilongjiang-Electricity and Heat Power	0.235292	Foreign countries-Transport and Storage	0.243133	Shandong-Agriculture	0.170683	Foreign countries-Food Production	0.200288	Henan-Chemical Industry	0.269577	Shanxi-Coal Mining	0.17111	Shanxi-Other Services	0.212778	Hebei-Agriculture	0.260056	Hebei-Food Production	0.110711	Foreign countries-Other Services	0.205831	Hubei-Electricity and Heat Power	0.223718	Yunnan-Nonmetal Mineral Products	0.114208	Shanxi-Agriculture	0.224176	Shandong-Agriculture	0.224568	Hunan-Electricity and Heat Power	0.111535	Shandong-Transport and Storage	0.20516	Shandong-Metal Products	0.233186	Anhui-Other Services
90	Hebei-Chemical Industry	0.162238	Hebei-Coking	0.238196	Shandong-Food Production	0.261044	Liaoning-Transport and Storage	0.165838	Foreign countries-Food Production	0.222629	Jiangsu-Transport and Storage	0.246529	Jiangxi-Electricity and Heat Power	0.141176	Foreign countries-Food Production	0.232907	Inner Mongolia-Metals Mining	0.241057	Tianjin-Other Services	0.167842	Beijing-Electricity and Heat Power	0.19931	Anhui-Metals Smelting	0.264004	Sichuan-Agriculture	0.16613	Jiangxi-Electricity and Heat Power	0.212067	Inner Mongolia-Transport and Storage	0.258032	Jiangxi-Metals Smelting	0.110277	Shaanxi-Other Services	0.204415	Inner Mongolia-Nonmetal Mineral Products	0.221914	Chongqing-Metals Smelting	0.113792	Shanxi-Transport and Storage	0.223968	Foreign countries-Transportation Equipment	0.223669	Guangdong-Nonmetal Mineral Products	0.111075	Anhui-Electricity and Heat Power	0.198665	Shaanxi-Metals Mining	0.231797	Jiangxi-Nonmetal Mineral Products
91	Heilongjiang-Chemical Industry	0.159957	Shandong-Chemical Industry	0.234822	Anhui-Nonmetal Mineral Products	0.257681	Liaoning-Coal Mining	0.163204	Hunan-General Equipment	0.218023	Hubei-Other Services	0.245064	Hebei-Coking	0.138559	Beijing-Electricity and Heat Power	0.226435	Jiangsu-Transport and Storage	0.239763	Yunnan-Nonmetal Mineral Products	0.165296	Hunan-Other Services	0.1981	Yunnan-Other Services	0.260716	Shandong-Agriculture	0.165769	Shandong-Chemical Industry	0.206447	Jiangsu-Metals Smelting	0.257762	Hunan-Electricity and Heat Power	0.108799	Shaanxi-General Equipment	0.204121	Foreign countries-Food Production	0.219609	Jilin-Electricity and Heat Power	0.112829	Jiangsu-Electricity and Heat Power	0.223415	Xinjiang-Petroleum and Gas Extraction	0.222414	Sichuan-Other Services	0.110513	Zhejiang-Electricity and Heat Power	0.189748	Henan-Food Production	0.229055	Hubei-Wholesale and Retail
92	Henan-Chemical Industry	0.143964	Foreign countries-Food Production	0.234005	Hunan-Metals Smelting	0.250324	Sichuan-Other Services	0.15736	Shanxi-Other Services	0.216181	Shandong-Other Minerals Mining	0.239282	Chongqing-Electricity and Heat Power	0.132022	Shanxi-Transportation Equipment	0.224365	Shandong-Transportation Equipment	0.232074	Hubei-Chemical Industry	0.163908	Sichuan-Transportation Equipment	0.197651	Sichuan-Wholesale and Retail	0.26018	Chongqing-Agriculture	0.161696	Shaanxi-Other Services	0.202317	Guizhou-Metals Mining	0.25739	Sichuan-Coal Mining	0.104265	Shanxi-Transportation Equipment	0.203235	Liaoning-Coal Mining	0.214589	Hebei-Chemical Industry	0.108687	Hebei-Metal Products	0.220981	Chongqing-Electricity and Heat Power	0.216796	Tianjin-Transport and Storage	0.107828	Hunan-General Equipment	0.182822	Foreign countries-Transport and Storage	0.22327	Jiangsu-Chemical Industry
93	Hunan-Electricity and Heat Power	0.143397	Shanxi-Other Services	0.228448	Henan-Chemical Industry	0.249032	Henan-Chemical Industry	0.154621	Jilin-Electricity and Heat Power	0.212688	Foreign countries-Food Production	0.23673	Heilongjiang-Coking	0.13149	Shanxi-Other Services	0.214674	Hebei-Other Minerals Mining	0.23106	Henan-Chemical Industry	0.157825	Jilin-General Equipment	0.192124	Jiangsu-Transport and Storage	0.256407	Jiangsu-Chemical Industry	0.155024	Shanghai-Transportation Equipment	0.200083	Tianjin-Metals Smelting	0.253824	Hebei-Office Machinery	0.100709	Hebei-Coking	0.201408	Henan-Other Minerals Mining	0.21255	Shanxi-Wholesale and Retail	0.108276	Shanghai-Transportation Equipment	0.217267	Sichuan-Wholesale and Retail	0.215857	Chongqing-Coal Mining	0.103845	Foreign countries-Coking	0.178555	Beijing-Other Services	0.223177	Shanxi-Other Services
94	Sichuan-Coking	0.142114	Shanxi-Transportation Equipment	0.222152	Inner Mongolia-Metals Mining	0.245625	Tianjin-Chemical Industry	0.154198	Jiangxi-Electricity and Heat Power	0.21149	Anhui-Metals Smelting	0.236239	Henan-Chemical Industry	0.127039	Zhejiang-Electricity and Heat Power	0.201112	Henan-Chemical Industry	0.230043	Yunnan-Electricity and Heat Power	0.155003	Shaanxi-General Equipment	0.19186	Shaanxi-Coal Mining	0.253999	Tianjin-Nonmetal Mineral Products	0.1499	Foreign countries-Food Production	0.19681	Chongqing-Other Services	0.25129	Anhui-Coal Mining	0.100198	Jiangsu-Electricity and Heat Power	0.201065	Foreign countries-Other Services	0.21034	Yunnan-Electricity and Heat Power	0.107096	Inner Mongolia-Electricity and Heat Power	0.214843	Sichuan-Chemical Industry	0.212579	Jiangxi-Metals Smelting	0.103333	Shanghai-Transportation Equipment	0.177181	Jiangsu-General Equipment	0.219707	Yunnan-Nonmetal Mineral Products
95	Tianjin-Transport and Storage	0.134335	Beijing-Electricity and Heat Power	0.205558	Hebei-Agriculture	0.245011	Hebei-Chemical Industry	0.153161	Shanxi-Transportation Equipment	0.203684	Hebei-Agriculture	0.235566	Liaoning-Petroleum and Gas Extraction	0.124957	Anhui-Electricity and Heat Power	0.200672	Liaoning-Metals Mining	0.227777	Hebei-Chemical Industry	0.152197	Hebei-Coking	0.190862	Inner Mongolia-Transport and Storage	0.245433	Chongqing-Chemical Industry	0.149186	Jilin-General Equipment	0.195563	Guangdong-Other Services	0.250817	Jilin-Nonmetal Mineral Products	0.0920554	Sichuan-Other Services	0.196217	Shandong-Food Production	0.203775	Shandong-Wholesale and Retail	0.105967	Jiangxi-Electricity and Heat Power	0.210037	Gansu-Other Services	0.209984	Anhui-Other Services	0.0945085	Heilongjiang-General Equipment	0.172708	Foreign countries-Other Services	0.218701	Jilin-Electricity and Heat Power
96	Sichuan-Chemical Industry	0.133282	Heilongjiang-General Equipment	0.200189	Heilongjiang-Transport and Storage	0.240103	Chongqing-Coal Mining	0.148185	Zhejiang-Electricity and Heat Power	0.200268	Inner Mongolia-Wholesale and Retail	0.235355	Jiangxi-Metals Smelting	0.124501	Shandong-Coking	0.196	Foreign countries-Food Production	0.227361	Tianjin-Chemical Industry	0.150194	Sichuan-Food Production	0.186582	Sichuan-Chemical Industry	0.245224	Guangxi-Nonmetal Mineral Products	0.144584	Shaanxi-General Equipment	0.194543	Sichuan-Transport and Storage	0.249771	Jiangsu-Chemical Industry	0.0889436	Shanghai-Transportation Equipment	0.194723	Inner Mongolia-Metals Mining	0.203544	Shaanxi-Coking	0.103136	Hebei-Coking	0.20919	Chongqing-Nonmetal Mineral Products	0.209592	Tianjin-Coking	0.093978	Shanxi-Other Services	0.170536	Hebei-Agriculture	0.214746	Shanghai-Metals Smelting
97	Anhui-Other Services	0.126614	Heilongjiang-Agriculture	0.198778	Jilin-Agriculture	0.232015	Guangxi-Electricity and Heat Power	0.146248	Shandong-Coking	0.193495	Liaoning-Nonmetal Mineral Products	0.234942	Hebei-Agriculture	0.12232	Liaoning-Transportation Equipment	0.195226	Jiangsu-Wholesale and Retail	0.223593	Jilin-Nonmetal Mineral Products	0.143809	Shaanxi-Other Services	0.183119	Jiangsu-Wholesale and Retail	0.24203	Henan-Chemical Industry	0.141853	Hebei-Coking	0.192446	Hubei-Other Services	0.248229	Inner Mongolia-Wholesale and Retail	0.0885334	Tianjin-General Equipment	0.19231	Shanxi-Chemical Industry	0.197798	Gansu-Electricity and Heat Power	0.102971	Shanxi-Transportation Equipment	0.201892	Inner Mongolia-Wholesale and Retail	0.20335	Jiangsu-Coal Mining	0.093693	Hebei-Metal Products	0.166697	Foreign countries-Textile Industry	0.211866	Beijing-Other Services
98	Sichuan-Other Services	0.126463	Shandong-Coking	0.189103	Foreign countries-Food Production	0.231918	Heilongjiang-Coal Mining	0.130008	Shaanxi-General Equipment	0.192956	Henan-Food Production	0.233946	Hunan-Electricity and Heat Power	0.121823	Hebei-Food Production	0.194584	Shanxi-Other Services	0.222703	Anhui-Chemical Industry	0.141884	Guangdong-General Equipment	0.177505	Shandong-Food Production	0.238821	Shanghai-Metals Smelting	0.140334	Yunnan-Other Services	0.182759	Henan-Chemical Industry	0.246439	Shaanxi-Nonmetal Mineral Products	0.0844109	Shandong-Chemical Industry	0.19139	Shaanxi-Coal Mining	0.195901	Beijing-Other Services	0.0980386	Shanxi-Hotels and Catering	0.199346	Gansu-Electricity and Heat Power	0.202285	Heilongjiang-Electricity and Heat Power	0.0930994	Shanxi-Transportation Equipment	0.163155	Jiangsu-Agriculture	0.211397	Yunnan-Electricity and Heat Power
99	Jiangxi-Nonmetal Mineral Products	0.12584	Shaanxi-General Equipment	0.188024	Shandong-Other Minerals Mining	0.231377	Heilongjiang-Other Services	0.129028	Shanghai-Transportation Equipment	0.190565	Jiangsu-Wholesale and Retail	0.230663	Inner Mongolia-Wholesale and Retail	0.115126	Shaanxi-General Equipment	0.18814	Sichuan-Metals Smelting	0.219365	Shanghai-Other Services	0.139579	Liaoning-Electricity and Heat Power	0.17265	Henan-Food Production	0.238447	Hebei-Coking	0.138295	Hebei-Food Production	0.181812	Shaanxi-Electricity and Heat Power	0.242338	Jiangxi-Nonmetal Mineral Products	0.0791405	Foreign countries-Food Production	0.190131	Hunan-Metals Smelting	0.195781	Shanxi-Transport and Storage	0.0952928	Guangdong-General Equipment	0.193842	Yunnan-Wholesale and Retail	0.200247	Henan-Agriculture	0.0908474	Shandong-Hotels and Catering	0.161057	Jiangsu-Electric Equipment	0.204874	Heilongjiang-Electricity and Heat Power
100	Chongqing-Coal Mining	0.122414	Hunan-General Equipment	0.186282	Foreign countries-Transport and Storage	0.222709	Hubei-Chemical Industry	0.128196	Jilin-Wholesale and Retail	0.188357	Liaoning-Other Services	0.229906	Shandong-Food Production	0.10651	Jilin-Electricity and Heat Power	0.185664	Hunan-Metals Smelting	0.217527	Henan-Other Services	0.128818	Shandong-Coking	0.172153	Hebei-Agriculture	0.229699	Hubei-Chemical Industry	0.130444	Foreign countries-Other Services	0.176372	Guangxi-Electricity and Heat Power	0.238393	Liaoning-Transport and Storage	0.0782636	Shanghai-Nonmetal Mineral Products	0.185386	Foreign countries-Coal Mining	0.191038	Henan-Food Production	0.0916914	Guangdong-Electricity and Heat Power	0.1891	Shanghai-Other Services	0.199238	Jiangsu-Transport and Storage	0.090503	Foreign countries-Other Services	0.159049	Anhui-Nonmetal Mineral Products	0.203458	Fujian-Electricity and Heat Power
101	Inner Mongolia-Wholesale and Retail	0.120999	Hebei-Food Production	0.182145	Jilin-Coal Mining	0.221763	Guizhou-Nonmetal Mineral Products	0.127337	Guangdong-Transportation Equipment	0.186996	Shandong-Transportation Equipment	0.228363	Fujian-Electricity and Heat Power	0.1059	Shanghai-Transportation Equipment	0.185372	Jiangsu-Electric Equipment	0.216854	Anhui-Agriculture	0.128683	Chongqing-Other Services	0.170883	Foreign countries-Food Production	0.228487	Jilin-Nonmetal Mineral Products	0.126912	Guangdong-General Equipment	0.176112	Anhui-Nonmetal Mineral Products	0.234884	Guizhou-Nonmetal Mineral Products	0.0773393	Hunan-General Equipment	0.185031	Beijing-Wholesale and Retail	0.191035	Xinjiang-Nonmetal Mineral Products	0.0907755	Jilin-General Equipment	0.187338	Inner Mongolia-Metals Mining	0.199223	Shandong-Construction	0.0899669	Shandong-Electronic Equipment	0.157789	Hunan-Metals Smelting	0.200413	Chongqing-Metals Smelting
102	Hebei-Coking	0.12074	Shanghai-Transportation Equipment	0.181983	Shandong-Transportation Equipment	0.220438	Henan-Other Services	0.126202	Beijing-Electricity and Heat Power	0.183521	Chongqing-Coal Mining	0.228243	Henan-Other Services	0.10369	Foreign countries-Other Services	0.183909	Shandong-Paper and Printing	0.215901	Fujian-Nonmetal Mineral Products	0.125368	Foreign countries-Other Services	0.170688	Xinjiang-Petroleum and Gas Extraction	0.222814	Hebei-Agriculture	0.122087	Liaoning-Electricity and Heat Power	0.175078	Guangdong-Electricity and Heat Power	0.23304	Liaoning-Coal Mining	0.0770205	Hebei-Electric Equipment	0.177228	Henan-Hotels and Catering	0.18977	Guangdong-Metals Smelting	0.0899364	Henan-Chemical Industry	0.185106	Ningxia-Electricity and Heat Power	0.197831	Jiangsu-Office Machinery	0.0895268	Shaanxi-Other Services	0.157283	Shaanxi-Coal Mining	0.190434	Anhui-Chemical Industry
103	Shanghai-Other Services	0.120218	Heilongjiang-Food Production	0.17748	Henan-Food Production	0.219801	Tianjin-Transport and Storage	0.125782	Shaanxi-Other Services	0.17618	Shaanxi-Coal Mining	0.226852	Guizhou-Electricity and Heat Power	0.103393	Hebei-Metal Products	0.181861	Shaanxi-Coal Mining	0.214126	Tianjin-Transport and Storage	0.122516	Guangdong-Electric Equipment	0.167885	Foreign countries-Transport and Storage	0.22073	Gansu-Nonmetal Mineral Products	0.118756	Shanxi-Transportation Equipment	0.173849	Shandong-Food Production	0.232087	Chongqing-Coal Mining	0.0758269	Tianjin-Transport and Storage	0.176811	Hebei-Electric Equipment	0.188448	Chongqing-Agriculture	0.0895086	Beijing-Electricity and Heat Power	0.184338	Foreign countries-Transport and Storage	0.192809	Hebei-Coking	0.0892203	Shanghai-Nonmetal Mineral Products	0.155601	Liaoning-Other Services	0.190143	Gansu-Nonmetal Mineral Products
104	Henan-Other Services	0.117504	Shaanxi-Other Services	0.176583	Shanxi-Other Services	0.219759	Anhui-Chemical Industry	0.125347	Heilongjiang-General Equipment	0.175659	Foreign countries-Transport and Storage	0.219188	Heilongjiang-Coal Mining	0.101016	Sichuan-Other Services	0.180893	Foreign countries-Other Services	0.212961	Zhejiang-Metals Smelting	0.120666	Shanxi-Transportation Equipment	0.16611	Liaoning-Coal Mining	0.219552	Xinjiang-Nonmetal Mineral Products	0.117317	Hebei-Metal Products	0.17208	Xinjiang-Petroleum and Gas Extraction	0.227287	Shandong-Food Production	0.0753432	Henan-Food Production	0.173892	Jiangsu-Metals Smelting	0.1861	Jiangsu-Chemical Industry	0.0873072	Sichuan-Transportation Equipment	0.177295	Liaoning-Electricity and Heat Power	0.184371	Guizhou-Nonmetal Mineral Products	0.0876348	Shandong-Agriculture	0.155202	Shandong-Leasehold and Business	0.186435	Henan-Transport and Storage
105	Tianjin-Coking	0.11708	Foreign countries-Other Services	0.175208	Shaanxi-Coal Mining	0.218368	Shanghai-Other Services	0.124894	Hebei-Food Production	0.171066	Shanxi-Other Services	0.213575	Heilongjiang-Other Services	0.100255	Hunan-General Equipment	0.173458	Tianjin-Wholesale and Retail	0.210242	Hebei-Coking	0.113267	Hubei-Other Services	0.164601	Jiangsu-General Equipment	0.217577	Henan-Other Services	0.115781	Hunan-Other Services	0.168954	Yunnan-Electricity and Heat Power	0.226942	Shanghai-Metals Smelting	0.0738055	Guangdong-Transportation Equipment	0.169056	Hebei-Transportation Equipment	0.185858	Shanxi-Hotels and Catering	0.0853259	Guangxi-General Equipment	0.173469	Inner Mongolia-Nonmetal Mineral Products	0.183934	Zhejiang-Metals Smelting	0.082917	Inner Mongolia-Electricity and Heat Power	0.155056	Henan-Coking	0.185052	Guangxi-Nonmetal Mineral Products
106	Guangxi-Electricity and Heat Power	0.115216	Inner Mongolia-Other Services	0.17201	Liaoning-Transport and Storage	0.21654	Hebei-Coking	0.113985	Foreign countries-Other Services	0.168953	Shandong-Paper and Printing	0.212638	Sichuan-Coal Mining	0.100093	Shaanxi-Other Services	0.172044	Heilongjiang-Other Services	0.206293	Heilongjiang-Nonmetal Mineral Products	0.110998	Hebei-Metal Products	0.16421	Shanxi-Other Services	0.216535	Anhui-Other Services	0.115553	Shandong-Coking	0.167723	Hebei-Other Minerals Mining	0.225778	Hubei-Chemical Industry	0.0729553	Heilongjiang-Other Services	0.160223	Shaanxi-Electricity and Heat Power	0.184263	Guangxi-Nonmetal Mineral Products	0.0850348	Anhui-Electricity and Heat Power	0.172903	Yunnan-Other Services	0.183189	Jiangsu-Agriculture	0.0829161	Guangdong-Transportation Equipment	0.154247	Shanxi-Other Services	0.18327	Guangdong-Metals Smelting
107	Guizhou-Nonmetal Mineral Products	0.114441	Zhejiang-Electricity and Heat Power	0.171448	Jiangsu-Transport and Storage	0.216393	Anhui-Agriculture	0.113684	Hebei-Metal Products	0.168224	Heilongjiang-Nonmetal Mineral Products	0.21157	Zhejiang-Metals Smelting	0.0986395	Foreign countries-Coking	0.171494	Liaoning-Petroleum and Gas Extraction	0.20419	Tianjin-Coking	0.106779	Guangxi-General Equipment	0.161036	Foreign countries-Other Services	0.215687	Shaanxi-Nonmetal Mineral Products	0.11235	Guangdong-Electricity and Heat Power	0.166565	Liaoning-Coal Mining	0.225582	Shanxi-Agriculture	0.0715579	Henan-Agriculture	0.160215	Shandong-Other Minerals Mining	0.184072	Inner Mongolia-Wholesale and Retail	0.0829471	Shaanxi-Nonmetal Mineral Products	0.171886	Tianjin-Other Services	0.182771	Shandong-Electric Equipment	0.0821969	Shaanxi-Nonmetal Mineral Products	0.153958	Hubei-Other Services	0.181812	Shandong-Agriculture
108	Hebei-Agriculture	0.106589	Guangdong-Transportation Equipment	0.169676	Foreign countries-Other Services	0.208342	Tianjin-Coking	0.109626	Sichuan-Transportation Equipment	0.160239	Foreign countries-Other Services	0.211252	Anhui-Other Services	0.0955894	Liaoning-Electric Equipment	0.166377	Jiangsu-General Equipment	0.204103	Chongqing-Metals Smelting	0.106662	Heilongjiang-Other Services	0.160701	Shaanxi-Electricity and Heat Power	0.214848	Chongqing-Other Services	0.11182	Guizhou-Other Services	0.163545	Foreign countries-Transport and Storage	0.22442	Inner Mongolia-Coal Mining	0.0715017	Henan-Metal Products	0.158411	Hebei-Hotels and Catering	0.182213	Chongqing-Chemical Industry	0.0825836	Tianjin-Electricity and Heat Power	0.171664	Hebei-Agriculture	0.178951	Shandong-General Equipment	0.0811847	Jiangxi-Electricity and Heat Power	0.151354	Foreign countries-Office Machinery	0.181791	Anhui-Agriculture
109	Jilin-Agriculture	0.10362	Hebei-Metal Products	0.169436	Shandong-Paper and Printing	0.205382	Yunnan-Nonmetal Mineral Products	0.105952	Sichuan-Food Production	0.151873	Heilongjiang-Agriculture	0.211218	Inner Mongolia-Coal Mining	0.0929785	Inner Mongolia-Other Services	0.165966	Anhui-Nonmetal Mineral Products	0.20302	Zhejiang-Coking	0.10268	Hebei-Food Production	0.160135	Shandong-Other Minerals Mining	0.214101	Guangdong-Metals Smelting	0.110821	Tianjin-General Equipment	0.162209	Beijing-Electricity and Heat Power	0.224098	Heilongjiang-Nonmetal Mineral Products	0.0689948	Shaanxi-Transportation Equipment	0.157785	Zhejiang-Electricity and Heat Power	0.181077	Guangdong-Other Services	0.0820814	Liaoning-Other Services	0.167764	Jiangsu-Metals Smelting	0.177639	Shandong-Office Machinery	0.0809368	Beijing-Electricity and Heat Power	0.148995	Liaoning-Nonmetal Mineral Products	0.179906	Hubei-Food Production
110	Shandong-Food Production	0.101159	Jiangxi-Electricity and Heat Power	0.168918	Hebei-Other Minerals Mining	0.205272	Shandong-Food Production	0.105089	Hunan-Other Services	0.151758	Jiangsu-General Equipment	0.210395	Tianjin-Nonmetal Mineral Products	0.0916526	Hebei-Nonmetal Mineral Products	0.161205	Shanxi-Transport and Storage	0.200979	Gansu-Nonmetal Mineral Products	0.101205	Yunnan-Other Services	0.159587	Guizhou-Metals Mining	0.208336	Beijing-Coking	0.109485	Guangdong-Electric Equipment	0.162039	Foreign countries-Food Production	0.223047	Shanxi-Chemical Industry	0.0689177	Heilongjiang-General Equipment	0.1572	Shandong-Transportation Equipment	0.17386	Hebei-Coking	0.0808862	Chongqing-Other Services	0.167661	Foreign countries-Other Services	0.175925	Hubei-Chemical Industry	0.0800159	Shanghai-Transport and Storage	0.147483	Shanghai-Transport and Storage	0.176796	Hebei-Chemical Industry
111	Hubei-Chemical Industry	0.0992353	Liaoning-Food Production	0.164669	Jiangsu-Wholesale and Retail	0.205051	Hebei-Agriculture	0.100626	Guangdong-General Equipment	0.149532	Sichuan-Wholesale and Retail	0.209285	Shandong-Hotels and Catering	0.0896891	Shanghai-Transport and Storage	0.158328	Henan-Food Production	0.199842	Hebei-Agriculture	0.0999918	Fujian-Other Services	0.153748	Chongqing-Electricity and Heat Power	0.206244	Shanghai-Other Services	0.102471	Shaanxi-Electricity and Heat Power	0.160144	Shanxi-Other Services	0.220549	Sichuan-Coking	0.0679624	Liaoning-Electricity and Heat Power	0.156662	Sichuan-Coal Mining	0.172384	Anhui-Other Services	0.0787358	Henan-Timber Processing	0.166158	Foreign countries-Coal Mining	0.172686	Hebei-Agriculture	0.0787636	Hebei-Food Production	0.147167	Shanghai-Electricity and Heat Power	0.174891	Guangdong-Other Services
112	Jilin-Coal Mining	0.0989665	Liaoning-Transportation Equipment	0.160352	Hunan-Nonmetal Mineral Products	0.203425	Yunnan-Electricity and Heat Power	0.099354	Shanxi-Electricity and Heat Power	0.149097	Inner Mongolia-Nonmetal Mineral Products	0.202946	Jiangxi-Nonmetal Mineral Products	0.0893483	Hebei-Transport and Storage	0.156757	Shandong-Leather	0.197352	Shaanxi-Nonmetal Mineral Products	0.096678	Guangxi-Other Services	0.15352	Shandong-Transportation Equipment	0.20546	Guangdong-Other Services	0.101142	Guangxi-General Equipment	0.15854	Henan-Food Production	0.216512	Guangxi-Electricity and Heat Power	0.0661357	Foreign countries-Coking	0.155726	Guangdong-Other Services	0.171452	Sichuan-Agriculture	0.0786461	Zhejiang-Electric Equipment	0.163215	Guangxi-Electricity and Heat Power	0.172092	Jiangxi-Nonmetal Mineral Products	0.074157	Tianjin-General Equipment	0.136988	Inner Mongolia-Wholesale and Retail	0.170618	Beijing-Nonmetal Mineral Products
113	Inner Mongolia-Coal Mining	0.0977217	Heilongjiang-Chemical Industry	0.160255	Hubei-Other Services	0.1987	Henan-Agriculture	0.0934726	Chongqing-Other Services	0.147415	Xinjiang-Petroleum and Gas Extraction	0.201995	Beijing-Coking	0.0864503	Liaoning-Transport and Storage	0.156039	Shanghai-Transport and Storage	0.197217	Sichuan-Agriculture	0.0962185	Anhui-Food Production	0.149821	Jiangxi-Electricity and Heat Power	0.203808	Heilongjiang-Nonmetal Mineral Products	0.0964358	Shaanxi-Transportation Equipment	0.158273	Yunnan-Metals Mining	0.216097	Gansu-Nonmetal Mineral Products	0.0646836	Jilin-Transportation Equipment	0.154903	Xinjiang-Petroleum and Gas Extraction	0.170339	Beijing-Nonmetal Mineral Products	0.0763805	Hunan-Other Services	0.162814	Ningxia-Coal Mining	0.168561	Yunnan-Nonmetal Mineral Products	0.0720042	Henan-Food Production	0.136848	Jiangsu-Coal Mining	0.168577	Chongqing-Agriculture
114	Liaoning-Coking	0.0916929	Shanxi-Electricity and Heat Power	0.158295	Liaoning-Coking	0.198624	Gansu-Nonmetal Mineral Products	0.0930428	Shaanxi-Transportation Equipment	0.144831	Jiangsu-Electric Equipment	0.201793	Hubei-Chemical Industry	0.0852246	Tianjin-General Equipment	0.154804	Hebei-General Equipment	0.196095	Henan-Agriculture	0.0954098	Shanxi-Electricity and Heat Power	0.147954	Yunnan-Electricity and Heat Power	0.202391	Beijing-Metals Smelting	0.0959819	Heilongjiang-Other Services	0.157928	Foreign countries-Other Services	0.214087	Sichuan-Chemical Industry	0.0637387	Hebei-Chemical Industry	0.152957	Guangdong-Electricity and Heat Power	0.170149	Hebei-Agriculture	0.0714063	Sichuan-Food Production	0.161655	Zhejiang-Electricity and Heat Power	0.164669	Zhejiang-Coking	0.0705582	Henan-Metal Products	0.135156	Hebei-Other Minerals Mining	0.164597	Shanghai-Other Services
115	Jilin-Chemical Industry	0.0910637	Foreign countries-Coking	0.152337	Heilongjiang-Wholesale and Retail	0.197888	Guangxi-Nonmetal Mineral Products	0.0892305	Foreign countries-Coking	0.14403	Jilin-Agriculture	0.201377	Shandong-Textile Industry	0.0840501	Tianjin-Transport and Storage	0.154513	Shanxi-Coking	0.195041	Shandong-Food Production	0.0937395	Inner Mongolia-Electricity and Heat Power	0.147794	Henan-Coking	0.198406	Shandong-Food Production	0.0910408	Hebei-Nonmetal Mineral Products	0.157518	Shandong-Other Minerals Mining	0.208388	Shandong-Hotels and Catering	0.0634446	Henan-Chemical Industry	0.147775	Tianjin-Chemical Industry	0.167575	Hubei-Transport and Storage	0.0711104	Tianjin-Other Services	0.160932	Sichuan-Agriculture	0.162841	Anhui-Chemical Industry	0.0677738	Jiangsu-Electronic Equipment	0.134554	Shandong-Timber Processing	0.16251	Xinjiang-Nonmetal Mineral Products
116	Anhui-Chemical Industry	0.0907975	Shaanxi-Transportation Equipment	0.146202	Shanxi-Coking	0.196327	Inner Mongolia-Wholesale and Retail	0.0889371	Shaanxi-Nonmetal Mineral Products	0.142524	Sichuan-Chemical Industry	0.199707	Zhejiang-Coking	0.0839372	Guangdong-Transportation Equipment	0.154297	Shanghai-Electricity and Heat Power	0.190759	Beijing-Coking	0.0884942	Shaanxi-Electricity and Heat Power	0.146994	Zhejiang-Nonmetal Mineral Products	0.198273	Liaoning-Transport and Storage	0.0891973	Zhejiang-Electricity and Heat Power	0.156895	Tianjin-Transport and Storage	0.202793	Sichuan-Other Services	0.060478	Shanxi-General Equipment	0.146357	Sichuan-Other Services	0.16494	Shandong-Agriculture	0.0703259	Shaanxi-Electric Equipment	0.159819	Henan-Paper and Printing	0.161266	Yunnan-Electricity and Heat Power	0.0675203	Guangdong-General Equipment	0.133578	Shanxi-Transport and Storage	0.162439	Sichuan-Agriculture
117	Liaoning-Other Services	0.0892224	Heilongjiang-Wholesale and Retail	0.143903	Anhui-Other Services	0.195897	Shandong-Hotels and Catering	0.0884928	Anhui-Food Production	0.142384	Inner Mongolia-Metals Mining	0.197569	Shandong-Paper and Printing	0.0837367	Shaanxi-Nonmetal Mineral Products	0.149344	Foreign countries-Paper and Printing	0.188189	Liaoning-Transport and Storage	0.0880742	Shanghai-Nonmetal Mineral Products	0.146212	Chongqing-Nonmetal Mineral Products	0.197417	Liaoning-Coal Mining	0.0877806	Chongqing-Electricity and Heat Power	0.154755	Shanxi-Transport and Storage	0.20083	Shandong-Textile Industry	0.0594556	Shaanxi-Electricity and Heat Power	0.145951	Tianjin-Coal Mining	0.164845	Shaanxi-Other Services	0.0699631	Guangdong-Electric Equipment	0.154131	Guizhou-Metals Mining	0.161027	Shaanxi-Nonmetal Mineral Products	0.0672718	Shanxi-General Equipment	0.132231	Xinjiang-Petroleum and Gas Extraction	0.162384	Chongqing-Chemical Industry
118	Shanxi-Coking	0.0888976	Shaanxi-Nonmetal Mineral Products	0.142947	Jilin-Chemical Industry	0.195644	Shaanxi-Nonmetal Mineral Products	0.0884819	Shanghai-Nonmetal Mineral Products	0.141538	Shaanxi-Electricity and Heat Power	0.196222	Shaanxi-Nonmetal Mineral Products	0.0819326	Jiangxi-Electricity and Heat Power	0.147714	Jiangsu-Agriculture	0.186748	Hubei-Transport and Storage	0.0874607	Shaanxi-Transportation Equipment	0.143462	Guangxi-Wholesale and Retail	0.196607	Henan-Agriculture	0.0857538	Inner Mongolia-Electricity and Heat Power	0.152446	Shandong-Transportation Equipment	0.199643	Shandong-Paper and Printing	0.059234	Chongqing-Other Services	0.144631	Foreign countries-Paper and Printing	0.164224	Jilin-Nonmetal Mineral Products	0.0698474	Hubei-Other Services	0.152194	Anhui-Nonmetal Mineral Products	0.159342	Guangxi-Electricity and Heat Power	0.0667367	Shaanxi-Transportation Equipment	0.130927	Chongqing-Coal Mining	0.161235	Tianjin-Other Services
119	Shaanxi-Nonmetal Mineral Products	0.0887859	Hebei-Nonmetal Mineral Products	0.141782	Jiangsu-Electric Equipment	0.195118	Zhejiang-Metals Smelting	0.0881587	Henan-Food Production	0.140853	Guangdong-Other Services	0.195916	Shanxi-Coking	0.0813899	Hebei-Agriculture	0.147464	Liaoning-Electric Equipment	0.186218	Liaoning-Coal Mining	0.0866753	Sichuan-Electricity and Heat Power	0.141729	Shanxi-Coking	0.196576	Gansu-Electricity and Heat Power	0.0857217	Tianjin-Transport and Storage	0.152092	Jiangsu-Transport and Storage	0.194396	Fujian-Electricity and Heat Power	0.0584882	Shandong-Coking	0.143708	Foreign countries-Metal Products	0.163173	Shanghai-Metals Smelting	0.0686511	Foreign countries-Food Production	0.151368	Shandong-Petroleum and Gas Extraction	0.156687	Gansu-Nonmetal Mineral Products	0.0659385	Jilin-Other Services	0.126811	Hunan-Nonmetal Mineral Products	0.158847	Hubei-Hotels and Catering
120	Henan-Agriculture	0.0870304	Tianjin-General Equipment	0.139628	Shaanxi-Electricity and Heat Power	0.194221	Jilin-Agriculture	0.0859684	Shaanxi-Electricity and Heat Power	0.13855	Hebei-Other Minerals Mining	0.195802	Guangxi-Electricity and Heat Power	0.0786798	Shaanxi-Transportation Equipment	0.146747	Shandong-Electric Equipment	0.18198	Fujian-Metals Smelting	0.0861333	Henan-Food Production	0.140284	Jiangsu-Agriculture	0.196389	Guizhou-Metals Smelting	0.0851932	Hebei-Transport and Storage	0.146668	Shanxi-Coking	0.193042	Anhui-Other Services	0.0583552	Hebei-Transportation Equipment	0.143695	Shandong-Paper and Printing	0.161151	Inner Mongolia-Coal Mining	0.0669901	Hebei-Food Production	0.150601	Shaanxi-Transport and Storage	0.154764	Fujian-Electricity and Heat Power	0.0655502	Jiangsu-Food Production	0.126694	Shanxi-Coking	0.158136	Gansu-Electricity and Heat Power
121	Gansu-Nonmetal Mineral Products	0.0860381	Chongqing-Other Services	0.137622	Shanxi-Transport and Storage	0.191483	Shanxi-Coking	0.0836006	Guangxi-General Equipment	0.13647	Shandong-Leather	0.194343	Jiangsu-Coal Mining	0.0783573	Jilin-Wholesale and Retail	0.14584	Xinjiang-Petroleum and Gas Extraction	0.181626	Jiangsu-Coal Mining	0.0858487	Zhejiang-Electric Equipment	0.139786	Shanxi-Transport and Storage	0.193893	Sichuan-Food Production	0.0830278	Shanxi-Electricity and Heat Power	0.144857	Hebei-General Equipment	0.191228	Inner Mongolia-Chemical Industry	0.0574231	Inner Mongolia-Other Services	0.140452	Hubei-Other Services	0.158242	Tianjin-Other Services	0.0661775	Foreign countries-Other Services	0.149376	Liaoning-Metals Smelting	0.154612	Shanxi-Coking	0.0633716	Jilin-Transportation Equipment	0.125982	Foreign countries-Metal Products	0.157671	Ningxia-Nonmetal Mineral Products
122	Yunnan-Nonmetal Mineral Products	0.0859367	Hebei-Agriculture	0.13726	Jiangsu-General Equipment	0.19002	Chongqing-Metals Smelting	0.0833996	Shandong-Wholesale and Retail	0.136082	Shanxi-Coking	0.192992	Henan-Agriculture	0.0767986	Shanxi-Electricity and Heat Power	0.145745	Shaanxi-Electricity and Heat Power	0.181552	Chongqing-Agriculture	0.0839004	Heilongjiang-General Equipment	0.139611	Jiangsu-Electric Equipment	0.193832	Anhui-Chemical Industry	0.0828652	Shaanxi-Nonmetal Mineral Products	0.143795	Jiangsu-Wholesale and Retail	0.189234	Ningxia-Nonmetal Mineral Products	0.056511	Guangdong-General Equipment	0.14029	Sichuan-Electricity and Heat Power	0.156363	Ningxia-Metals Smelting	0.0658426	Yunnan-General Equipment	0.143588	Chongqing-Other Services	0.154209	Liaoning-Coking	0.0632105	Guangxi-General Equipment	0.125932	Henan-Other Minerals Mining	0.156425	Hebei-Coking
123	Shandong-Hotels and Catering	0.0851832	Hebei-Transport and Storage	0.136655	Chongqing-Coal Mining	0.189071	Shandong-Textile Industry	0.082929	Hubei-Other Services	0.135501	Henan-Coking	0.192547	Gansu-Nonmetal Mineral Products	0.0759124	Shanghai-Nonmetal Mineral Products	0.145513	Hubei-Other Services	0.179897	Shanxi-Coking	0.0831204	Sichuan-Agriculture	0.13858	Foreign countries-Paper and Printing	0.193636	Shanxi-Coking	0.0810193	Yunnan-General Equipment	0.142115	Shandong-Paper and Printing	0.187009	Inner Mongolia-Agriculture	0.055421	Jilin-Other Services	0.136786	Sichuan-Nonmetal Mineral Products	0.155675	Shanxi-Construction	0.0654561	Shandong-Chemical Industry	0.141294	Beijing-Other Services	0.153527	Liaoning-Other Services	0.0615074	Tianjin-Transport and Storage	0.124593	Shaanxi-Electricity and Heat Power	0.155558	Jilin-Nonmetal Mineral Products
124	Jilin-Food Production	0.0841306	Shanghai-Nonmetal Mineral Products	0.136234	Xinjiang-Petroleum and Gas Extraction	0.187735	Shandong-Paper and Printing	0.0826198	Shandong-Leather	0.134644	Jiangsu-Agriculture	0.191509	Beijing-Metals Smelting	0.0757879	Shandong-Wholesale and Retail	0.137755	Heilongjiang-Agriculture	0.179626	Jiangsu-Transport and Storage	0.0829257	Shaanxi-Nonmetal Mineral Products	0.138421	Sichuan-Agriculture	0.191746	Fujian-Electricity and Heat Power	0.07755	Heilongjiang-General Equipment	0.141238	Guangxi-Metals Smelting	0.185481	Xinjiang-Nonmetal Mineral Products	0.0550773	Tianjin-Chemical Industry	0.136249	Hunan-Nonmetal Mineral Products	0.15501	Shaanxi-Coal Mining	0.0630169	Shanghai-Nonmetal Mineral Products	0.138047	Sichuan-Metals Mining	0.152765	Anhui-Agriculture	0.0614679	Shaanxi-Electricity and Heat Power	0.122286	Sichuan-Wholesale and Retail	0.154832	Hubei-Construction
125	Xinjiang-Nonmetal Mineral Products	0.0828715	Shaanxi-Electricity and Heat Power	0.136117	Shandong-Leather	0.187539	Jilin-Coal Mining	0.0821079	Hebei-Nonmetal Mineral Products	0.134556	Foreign countries-Paper and Printing	0.190174	Jiangsu-Transport and Storage	0.0756894	Shandong-Leather	0.135995	Beijing-Electricity and Heat Power	0.178035	Jiangsu-Office Machinery	0.0820313	Yunnan-General Equipment	0.138009	Shandong-Paper and Printing	0.19145	Shandong-Hotels and Catering	0.0766632	Yunnan-Transportation Equipment	0.140186	Foreign countries-Paper and Printing	0.183778	Beijing-Transport and Storage	0.0548028	Jiangxi-Electricity and Heat Power	0.133929	Shanxi-Wholesale and Retail	0.149852	Chongqing-Other Services	0.061899	Heilongjiang-General Equipment	0.135235	Hebei-Other Minerals Mining	0.149133	Inner Mongolia-Wholesale and Retail	0.0596952	Shandong-Metals Smelting	0.121932	Anhui-Other Services	0.154221	Tianjin-Chemical Industry
126	Anhui-Agriculture	0.0823494	Henan-Food Production	0.135824	Foreign countries-Paper and Printing	0.181877	Jiangsu-Coal Mining	0.0819329	Tianjin-General Equipment	0.134224	Guizhou-Electricity and Heat Power	0.18995	Jiangsu-Office Machinery	0.074873	Heilongjiang-Chemical Industry	0.130986	Tianjin-Metals Smelting	0.174052	Shandong-Hotels and Catering	0.0789357	Guizhou-Other Services	0.136823	Hebei-Other Minerals Mining	0.19128	Chongqing-Coking	0.0759216	Hubei-Other Services	0.138498	Chongqing-Agriculture	0.182288	Shanghai-Other Services	0.0538923	Henan-Electricity and Heat Power	0.132526	Shanxi-Agriculture	0.146416	Shaanxi-Chemical Industry	0.0606105	Zhejiang-Electricity and Heat Power	0.134909	Gansu-Transport and Storage	0.146295	Jiangsu-Electric Equipment	0.0595095	Henan-Agriculture	0.119828	Heilongjiang-Electricity and Heat Power	0.151194	Fujian-Nonmetal Mineral Products
127	Liaoning-Chemical Industry	0.0818842	Guangdong-General Equipment	0.13522	Tianjin-Wholesale and Retail	0.181337	Jiangsu-Transport and Storage	0.0791433	Inner Mongolia-Other Services	0.132718	Guangdong-Electricity and Heat Power	0.189874	Inner Mongolia-Chemical Industry	0.0746712	Shanxi-General Equipment	0.126708	Shandong-Hotels and Catering	0.173676	Beijing-Metals Smelting	0.0775797	Jiangsu-Electronic Equipment	0.132421	Hunan-Other Services	0.18515	Anhui-Agriculture	0.0751552	Foreign countries-Coking	0.137303	Sichuan-Petroleum and Gas Extraction	0.18151	Inner Mongolia-Other Services	0.0527988	Zhejiang-Electric Equipment	0.13133	Shandong-Leather	0.146411	Tianjin-Chemical Industry	0.0592192	Yunnan-Other Services	0.129003	Henan-Petroleum and Gas Extraction	0.146029	Tianjin-Nonmetal Mineral Products	0.0588915	Sichuan-Transportation Equipment	0.118375	Sichuan-Chemical Industry	0.151145	Hunan-Chemical Industry
128	Yunnan-Electricity and Heat Power	0.0805851	Sichuan-Transportation Equipment	0.134158	Henan-Coking	0.179485	Jiangsu-Office Machinery	0.0782897	Jiangsu-Food Production	0.132277	Yunnan-Wholesale and Retail	0.188294	Inner Mongolia-Agriculture	0.0720676	Jiangsu-Food Production	0.126493	Hunan-Nonmetal Mineral Products	0.173101	Chongqing-Chemical Industry	0.0774092	Hebei-Nonmetal Mineral Products	0.131993	Sichuan-Metals Mining	0.184876	Ningxia-Nonmetal Mineral Products	0.0718708	Hebei-Agriculture	0.135941	Anhui-Other Services	0.181267	Henan-Food Production	0.0511246	Shanghai-Agriculture	0.130452	Jiangsu-Electric Equipment	0.146259	Henan-Paper and Printing	0.0581151	Hubei-Transportation Equipment	0.127148	Henan-Other Manufacturing	0.143814	Chongqing-Metals Smelting	0.0584446	Shanghai-Agriculture	0.11833	Tianjin-Wholesale and Retail	0.150588	Zhejiang-Metals Smelting
129	Shandong-Textile Industry	0.0798275	Shandong-Leather	0.133674	Anhui-Metals Smelting	0.177256	Xinjiang-Nonmetal Mineral Products	0.078005	Hebei-Transport and Storage	0.129725	Shanxi-Transport and Storage	0.188293	Guizhou-Nonmetal Mineral Products	0.0717187	Shaanxi-Electricity and Heat Power	0.125963	Hebei-Coking	0.171796	Zhejiang-Chemical Industry	0.075997	Anhui-Electric Equipment	0.130324	Yunnan-Metals Mining	0.18481	Shandong-Textile Industry	0.0718432	Shanghai-Nonmetal Mineral Products	0.132977	Henan-Coking	0.178654	Hebei-Paper and Printing	0.0497809	Anhui-Electricity and Heat Power	0.130268	Jiangsu-Wholesale and Retail	0.145151	Henan-Gas and Water	0.0577236	Tianjin-General Equipment	0.123668	Henan-Timber Processing	0.142799	Liaoning-Chemical Industry	0.0564487	Henan-Chemical Industry	0.117454	Liaoning-Coking	0.147008	Henan-General Equipment
130	Shandong-Paper and Printing	0.0795298	Jilin-Food Production	0.133501	Hebei-General Equipment	0.174704	Fujian-Electricity and Heat Power	0.077346	Liaoning-Transportation Equipment	0.12939	Liaoning-Coking	0.180357	Jiangsu-Agriculture	0.0693443	Guangdong-General Equipment	0.125632	Sichuan-Coal Mining	0.167746	Jiangsu-Agriculture	0.075974	Foreign countries-Coking	0.129726	Heilongjiang-Electricity and Heat Power	0.184207	Shandong-Paper and Printing	0.0715753	Guangxi-Other Services	0.132025	Jiangsu-General Equipment	0.177354	Guangdong-Metals Smelting	0.0489235	Fujian-Other Services	0.129916	Jiangsu-General Equipment	0.144921	Heilongjiang-Nonmetal Mineral Products	0.0574187	Inner Mongolia-Other Services	0.123631	Henan-Textile Industry	0.142674	Beijing-Coking	0.0561155	Chongqing-Other Services	0.116283	Inner Mongolia-Metals Mining	0.146315	Hunan-Agriculture
131	Inner Mongolia-Chemical Industry	0.0784805	Shandong-Wholesale and Retail	0.133217	Guangdong-Other Services	0.173889	Sichuan-Agriculture	0.0763704	Henan-Metal Products	0.12758	Shandong-Electric Equipment	0.179239	Inner Mongolia-Other Services	0.0686578	Hebei-Transportation Equipment	0.123522	Guangdong-Other Services	0.166575	Shandong-Textile Industry	0.0739727	Henan-Metal Products	0.128386	Beijing-Electricity and Heat Power	0.182136	Hubei-Transport and Storage	0.0696044	Zhejiang-Electric Equipment	0.131827	Gansu-Other Services	0.17681	Gansu-Electricity and Heat Power	0.0466907	Guangxi-General Equipment	0.128571	Guizhou-Electricity and Heat Power	0.139793	Anhui-Chemical Industry	0.0564629	Yunnan-Transportation Equipment	0.121827	Shaanxi-Nonmetal Mineral Products	0.142479	Sichuan-Agriculture	0.0536347	Hebei-Nonmetal Mineral Products	0.116042	Liaoning-Transport and Storage	0.145075	Hebei-Agriculture
132	Fujian-Electricity and Heat Power	0.0761108	Jiangsu-Food Production	0.132641	Shandong-Electric Equipment	0.17347	Jilin-Chemical Industry	0.0755514	Jiangsu-Electronic Equipment	0.127535	Jilin-Coal Mining	0.178995	Anhui-Chemical Industry	0.0685489	Henan-Food Production	0.122168	Heilongjiang-Nonmetal Mineral Products	0.165449	Shandong-Paper and Printing	0.0736969	Tianjin-Transport and Storage	0.12793	Anhui-Agriculture	0.181026	Zhejiang-Metals Smelting	0.0665014	Henan-Food Production	0.131334	Inner Mongolia-Wholesale and Retail	0.176525	Yunnan-Nonmetal Mineral Products	0.0466378	Guangxi-Other Services	0.122481	Jiangsu-Transport and Storage	0.138372	Fujian-Electricity and Heat Power	0.0550122	Inner Mongolia-Electric Equipment	0.119912	Yunnan-Electricity and Heat Power	0.141895	Zhejiang-Chemical Industry	0.0522223	Shanxi-Electricity and Heat Power	0.114158	Foreign countries-Coal Mining	0.143388	Chongqing-Other Services
133	Inner Mongolia-Agriculture	0.0757441	Tianjin-Transport and Storage	0.129874	Shanxi-Nonmetal Mineral Products	0.17337	Zhejiang-Coking	0.0750186	Hebei-Agriculture	0.126699	Liaoning-Transport and Storage	0.17707	Fujian-Nonmetal Mineral Products	0.0678427	Fujian-Other Services	0.121663	Zhejiang-Nonmetal Mineral Products	0.163114	Gansu-Electricity and Heat Power	0.0730533	Guangxi-Transportation Equipment	0.126967	Tianjin-Wholesale and Retail	0.177682	Shanxi-Other Services	0.0635923	Henan-Metal Products	0.122359	Guizhou-Coal Mining	0.174954	Hebei-Construction	0.0463601	Inner Mongolia-Electric Equipment	0.121935	Liaoning-Coking	0.136613	Inner Mongolia-Chemical Industry	0.0537998	Hebei-Transport and Storage	0.119805	Tianjin-Electricity and Heat Power	0.139868	Xinjiang-Nonmetal Mineral Products	0.0511489	Heilongjiang-Other Services	0.112791	Guizhou-Electricity and Heat Power	0.139874	Shanxi-Agriculture
134	Heilongjiang-Transport and Storage	0.0752648	Shanghai-Agriculture	0.129685	Jiangsu-Agriculture	0.171879	Liaoning-Coking	0.0742288	Tianjin-Transport and Storage	0.126651	Tianjin-Wholesale and Retail	0.176083	Xinjiang-Nonmetal Mineral Products	0.0664866	Jiangsu-Electronic Equipment	0.121008	Shanxi-Nonmetal Mineral Products	0.163082	Ningxia-Nonmetal Mineral Products	0.0724522	Hebei-Transport and Storage	0.12682	Shandong-Leather	0.174609	Jiangsu-Coal Mining	0.0606331	Jilin-Transportation Equipment	0.12213	Shandong-Leather	0.169764	Guangdong-Other Services	0.0446505	Hunan-Other Services	0.114226	Shandong-Electric Equipment	0.134464	Hubei-Other Services	0.0533459	Sichuan-Agriculture	0.119584	Jiangsu-General Equipment	0.13924	Shanxi-Other Services	0.0497406	Sichuan-Food Production	0.111587	Henan-Hotels and Catering	0.139637	Tianjin-Transport and Storage
135	Zhejiang-Metals Smelting	0.074046	Sichuan-Food Production	0.126542	Sichuan-Wholesale and Retail	0.171518	Ningxia-Nonmetal Mineral Products	0.0737335	Liaoning-Food Production	0.126382	Shandong-Hotels and Catering	0.171224	Sichuan-Coking	0.065243	Shandong-Transport and Storage	0.119215	Jilin-Nonmetal Mineral Products	0.162242	Xinjiang-Nonmetal Mineral Products	0.0695565	Shanghai-Transport and Storage	0.126777	Inner Mongolia-Wholesale and Retail	0.169973	Jiangsu-Transport and Storage	0.0585687	Fujian-Other Services	0.121481	Hebei-Coking	0.169327	Yunnan-Electricity and Heat Power	0.0437335	Beijing-Scientific Research	0.113269	Liaoning-Other Services	0.134346	Guizhou-Metals Smelting	0.0532558	Sichuan-Electricity and Heat Power	0.119428	Foreign countries-Paper and Printing	0.137276	Beijing-Metals Smelting	0.0491945	Hebei-Transport and Storage	0.111317	Inner Mongolia-Nonmetal Mineral Products	0.139414	Zhejiang-Coking
136	Tianjin-Nonmetal Mineral Products	0.0733684	Guangxi-General Equipment	0.124273	Guizhou-Electricity and Heat Power	0.169561	Guangdong-Metals Smelting	0.0733752	Henan-Agriculture	0.124654	Yunnan-Other Services	0.170395	Shanxi-Other Services	0.0638831	Henan-Metal Products	0.118157	Henan-Coking	0.161679	Guizhou-Metals Smelting	0.0688851	Hubei-Transportation Equipment	0.12639	Henan-Other Minerals Mining	0.165938	Inner Mongolia-Wholesale and Retail	0.0585224	Jilin-Other Services	0.120474	Guizhou-Other Services	0.167802	Beijing-Agriculture	0.0436345	Yunnan-Other Services	0.108974	Heilongjiang-Electricity and Heat Power	0.133345	Inner Mongolia-Agriculture	0.051924	Tianjin-Metal Products	0.119273	Jiangsu-Wholesale and Retail	0.132538	Jiangsu-Coking	0.0486175	Jilin-Electricity and Heat Power	0.109822	Guangdong-Other Services	0.139088	Shandong-Food Production
137	Beijing-Coking	0.07287	Shanxi-General Equipment	0.122085	Heilongjiang-Metals Smelting	0.167188	Jiangsu-Agriculture	0.0725086	Yunnan-Other Services	0.123746	Anhui-Agriculture	0.167445	Anhui-Agriculture	0.0621709	Shanghai-Agriculture	0.117124	Jilin-Agriculture	0.158677	Tianjin-Nonmetal Mineral Products	0.0669133	Tianjin-General Equipment	0.12585	Hubei-Nonmetal Mineral Products	0.165417	Jiangsu-Office Machinery	0.057937	Shandong-Wholesale and Retail	0.117928	Heilongjiang-Electricity and Heat Power	0.166908	Hebei-Hotels and Catering	0.0433295	Zhejiang-Electricity and Heat Power	0.108317	Shaanxi-Other Services	0.130222	Qinghai-Metals Smelting	0.0517368	Anhui-Electric Equipment	0.118114	Hubei-Nonmetal Mineral Products	0.132315	Liaoning-Agriculture	0.0483195	Hebei-Agriculture	0.109556	Anhui-Metals Smelting	0.138484	Shanxi-Chemical Industry
138	Inner Mongolia-Other Services	0.0721603	Henan-Metal Products	0.121857	Guangdong-Electricity and Heat Power	0.166033	Liaoning-Other Services	0.0722289	Zhejiang-Electric Equipment	0.123345	Hebei-General Equipment	0.165655	Chongqing-Coal Mining	0.0621317	Guangxi-General Equipment	0.116055	Sichuan-Other Services	0.157641	Hubei-Other Services	0.0656117	Henan-Agriculture	0.124339	Shanxi-Nonmetal Mineral Products	0.164463	Zhejiang-Coking	0.0565893	Shanxi-General Equipment	0.117754	Gansu-Electricity and Heat Power	0.164931	Chongqing-Metals Smelting	0.042676	Anhui-Electric Equipment	0.107304	Shandong-Hotels and Catering	0.128032	Anhui-Agriculture	0.0512094	Heilongjiang-Other Services	0.116402	Jiangsu-Electric Equipment	0.131749	Inner Mongolia-Coal Mining	0.0482113	Zhejiang-Electric Equipment	0.108964	Zhejiang-Nonmetal Mineral Products	0.137681	Jiangsu-Coal Mining
139	Guangxi-Nonmetal Mineral Products	0.0702968	Hunan-Other Services	0.121389	Sichuan-Chemical Industry	0.165868	Inner Mongolia-Coal Mining	0.0718278	Shanxi-General Equipment	0.121892	Shanxi-Nonmetal Mineral Products	0.164382	Zhejiang-Chemical Industry	0.0621246	Liaoning-Wholesale and Retail	0.114057	Foreign countries-Office Machinery	0.156849	Shanxi-Other Services	0.0652414	Yunnan-Transportation Equipment	0.122932	Foreign countries-Office Machinery	0.163547	Hebei-Wholesale and Retail	0.0559446	Shandong-Leather	0.116936	Shanxi-Nonmetal Mineral Products	0.162241	Anhui-Chemical Industry	0.0418476	Inner Mongolia-Nonmetal Mineral Products	0.106104	Foreign countries-Office Machinery	0.127151	Shanghai-Other Services	0.0501286	Jilin-Other Services	0.116088	Hunan-Other Services	0.130093	Gansu-Electricity and Heat Power	0.0475965	Yunnan-General Equipment	0.106013	Guangdong-Electricity and Heat Power	0.136628	Guizhou-Metals Smelting
140	Liaoning-Agriculture	0.070092	Henan-Agriculture	0.120915	Shandong-Hotels and Catering	0.165153	Heilongjiang-Chemical Industry	0.0709041	Heilongjiang-Chemical Industry	0.121068	Henan-Other Minerals Mining	0.161491	Ningxia-Nonmetal Mineral Products	0.0612176	Zhejiang-Electric Equipment	0.113404	Anhui-Other Services	0.156261	Jiangxi-Coal Mining	0.0640937	Henan-Electricity and Heat Power	0.122279	Hebei-General Equipment	0.162354	Hebei-Transport and Storage	0.053776	Henan-Agriculture	0.116419	Anhui-Metals Smelting	0.161519	Inner Mongolia-Hotels and Catering	0.0409748	Yunnan-General Equipment	0.105787	Shandong-Metal Products	0.12576	Inner Mongolia-Other Services	0.0494673	Shaanxi-Chemical Industry	0.115555	Hebei-General Equipment	0.129612	Jilin-Metals Smelting	0.0473969	Henan-Electricity and Heat Power	0.104532	Hebei-General Equipment	0.136221	Shaanxi-Coking
141	Shanxi-Other Services	0.069776	Anhui-Food Production	0.119971	Liaoning-Wholesale and Retail	0.165148	Jilin-Food Production	0.0697993	Anhui-Electric Equipment	0.120305	Sichuan-Agriculture	0.160693	Sichuan-Chemical Industry	0.0611883	Jilin-Food Production	0.112379	Guangdong-Electricity and Heat Power	0.155025	Fujian-Other Services	0.0624488	Jiangsu-Food Production	0.121232	Shandong-Electric Equipment	0.15997	Jiangsu-Agriculture	0.0536588	Hubei-Transportation Equipment	0.116267	Jiangsu-Electric Equipment	0.160131	Guangxi-Nonmetal Mineral Products	0.0403515	Tianjin-Nonmetal Mineral Products	0.10506	Anhui-Nonmetal Mineral Products	0.122916	Shaanxi-Agriculture	0.0494086	Shanghai-Metals Smelting	0.114582	Shandong-Textile Industry	0.129044	Shanghai-Office Machinery	0.0463857	Jilin-Food Production	0.104221	Sichuan-Agriculture	0.133151	Hunan-Coal Mining
142	Jiangsu-Coal Mining	0.0695634	Hebei-Transportation Equipment	0.11882	Heilongjiang-Coking	0.163006	Tianjin-Nonmetal Mineral Products	0.0686973	Guangdong-Electric Equipment	0.119701	Chongqing-Electricity and Heat Power	0.160273	Sichuan-Other Services	0.058058	Chongqing-Other Services	0.111867	Sichuan-Electricity and Heat Power	0.154967	Hunan-Chemical Industry	0.0582698	Shandong-Wholesale and Retail	0.121117	Zhejiang-Wholesale and Retail	0.157434	Yunnan-Other Services	0.0534229	Sichuan-Electronic Equipment	0.115901	Shandong-Electric Equipment	0.155888	Hubei-Transport and Storage	0.0389287	Shandong-Leather	0.105059	Foreign countries-Textile Industry	0.122846	Tianjin-Transport and Storage	0.0483061	Jilin-Electricity and Heat Power	0.114486	Jiangsu-Transport and Storage	0.128226	Ningxia-Nonmetal Mineral Products	0.0462541	Hunan-Other Services	0.102674	Yunnan-Wholesale and Retail	0.131452	Jiangsu-Transport and Storage
143	Chongqing-Metals Smelting	0.0688957	Shanghai-Transport and Storage	0.115719	Yunnan-Wholesale and Retail	0.155597	Hubei-Transport and Storage	0.0684049	Henan-Chemical Industry	0.11963	Guangxi-Electricity and Heat Power	0.159171	Guangdong-Metals Smelting	0.0579737	Henan-Chemical Industry	0.111028	Liaoning-General Equipment	0.15338	Chongqing-Other Services	0.0580207	Jilin-Other Services	0.120896	Jiangsu-Coal Mining	0.157019	Hubei-Other Services	0.0522162	Henan-Chemical Industry	0.113064	Foreign countries-Coal Mining	0.155685	Anhui-Agriculture	0.037954	Guangdong-Electricity and Heat Power	0.104406	Liaoning-Nonmetal Mineral Products	0.121788	Hubei-Agriculture	0.0453254	Henan-Nonmetal Mineral Products	0.113962	Yunnan-Metals Mining	0.12766	Chongqing-Agriculture	0.0459725	Yunnan-Other Services	0.0999103	Shanxi-Nonmetal Mineral Products	0.127981	Jiangsu-Office Machinery
144	Jiangsu-Transport and Storage	0.0671949	Jiangsu-Electronic Equipment	0.115338	Hebei-Coking	0.153275	Gansu-Electricity and Heat Power	0.0671613	Shanghai-Transport and Storage	0.118499	Foreign countries-Office Machinery	0.15728	Hebei-Wholesale and Retail	0.0560516	Jilin-Chemical Industry	0.110933	Foreign countries-Metal Products	0.152493	Jilin-Metals Smelting	0.0569417	Shandong-Leather	0.119736	Hunan-Electricity and Heat Power	0.156598	Sichuan-Paper and Printing	0.0507064	Jiangsu-Electronic Equipment	0.111253	Jiangsu-Agriculture	0.154519	Fujian-Nonmetal Mineral Products	0.0374693	Jilin-Electricity and Heat Power	0.104275	Chongqing-Coal Mining	0.119339	Ningxia-Coal Mining	0.0424036	Guizhou-Other Services	0.112797	Anhui-Other Services	0.127565	Jiangsu-Textile Industry	0.0451202	Liaoning-Food Production	0.0984736	Shandong-Other Manufacturing	0.125438	Heilongjiang-Nonmetal Mineral Products
145	Jiangsu-Office Machinery	0.0664701	Henan-Chemical Industry	0.115024	Beijing-Electricity and Heat Power	0.150839	Guangdong-Other Services	0.0669666	Guangdong-Electricity and Heat Power	0.117341	Jiangxi-Electricity and Heat Power	0.154883	Heilongjiang-Chemical Industry	0.0550925	Hunan-Other Services	0.109215	Jilin-Chemical Industry	0.151314	Inner Mongolia-Wholesale and Retail	0.0567228	Henan-Chemical Industry	0.119385	Guangxi-Other Services	0.155117	Guizhou-Coal Mining	0.0504115	Shanghai-Transport and Storage	0.10863	Inner Mongolia-Metals Mining	0.154301	Tianjin-Wholesale and Retail	0.0368381	Shaanxi-Electric Equipment	0.102806	Jiangsu-Agriculture	0.118414	Tianjin-Coking	0.0421013	Foreign countries-Coking	0.112657	Sichuan-Transport and Storage	0.124629	Heilongjiang-Nonmetal Mineral Products	0.0436873	Anhui-Food Production	0.097459	Tianjin-Metals Smelting	0.121417	Tianjin-Coking
146	Beijing-Metals Smelting	0.0638826	Zhejiang-Electric Equipment	0.114757	Tianjin-Metals Smelting	0.150572	Beijing-Coking	0.0669212	Jilin-Food Production	0.116939	Chongqing-Nonmetal Mineral Products	0.154448	Gansu-Electricity and Heat Power	0.054796	Liaoning-Metal Products	0.107758	Foreign countries-Coal Mining	0.150508	Guangdong-Transport and Storage	0.05614	Hebei-Agriculture	0.118197	Guizhou-Coal Mining	0.154714	Jilin-Metals Smelting	0.0502511	Tianjin-Chemical Industry	0.107926	Shaanxi-Other Services	0.152963	Jilin-Metals Smelting	0.0364497	Guizhou-Other Services	0.101886	Ningxia-Electricity and Heat Power	0.118193	Chongqing-Coking	0.0420272	Jilin-Transportation Equipment	0.111007	Shaanxi-Wholesale and Retail	0.124035	Hubei-Transport and Storage	0.0426962	Inner Mongolia-Other Services	0.0969145	Hebei-Coking	0.121158	Hubei-Transportation Equipment
147	Zhejiang-Coking	0.0630094	Shandong-Transport and Storage	0.114101	Henan-Other Minerals Mining	0.149963	Liaoning-Chemical Industry	0.0662884	Shandong-Transport and Storage	0.116918	Jilin-Chemical Industry	0.151539	Hebei-Transport and Storage	0.0538788	Henan-Agriculture	0.107742	Sichuan-Nonmetal Mineral Products	0.148157	Hunan-Agriculture	0.0561003	Shanxi-General Equipment	0.117882	Shandong-Hotels and Catering	0.153736	Fujian-Nonmetal Mineral Products	0.0496808	Jiangsu-Food Production	0.107749	Chongqing-Chemical Industry	0.152495	Zhejiang-Metals Smelting	0.0359772	Jiangsu-Food Production	0.101801	Shandong-Metals Mining	0.114404	Hubei-Wholesale and Retail	0.0396327	Hebei-Agriculture	0.110839	Hubei-Wholesale and Retail	0.121575	Chongqing-Chemical Industry	0.0424157	Fujian-Other Services	0.0955968	Shandong-Electronic Equipment	0.120556	Jiangsu-Agriculture
148	Ningxia-Nonmetal Mineral Products	0.0622486	Yunnan-Other Services	0.113693	Liaoning-Chemical Industry	0.148926	Shanxi-Other Services	0.0656184	Yunnan-General Equipment	0.11679	Jiangsu-Coal Mining	0.149299	Inner Mongolia-Hotels and Catering	0.0532823	Hebei-Electric Equipment	0.105877	Shandong-Metal Products	0.147253	Hubei-Agriculture	0.055747	Jilin-Transportation Equipment	0.117755	Gansu-Other Services	0.153408	Hebei-Food Production	0.047453	Anhui-Food Production	0.10679	Beijing-Wholesale and Retail	0.151208	Liaoning-Coking	0.0350307	Shandong-Wholesale and Retail	0.10144	Inner Mongolia-Chemical Industry	0.111725	Sichuan-Food Production	0.0393054	Tianjin-Metals Smelting	0.109429	Guizhou-Other Services	0.119024	Jiangsu-Paper and Printing	0.0420442	Hubei-Other Services	0.0945679	Shanghai-Wholesale and Retail	0.12034	Fujian-Metals Smelting
149	Gansu-Electricity and Heat Power	0.062105	Hubei-Other Services	0.112454	Foreign countries-Coal Mining	0.148687	Chongqing-Agriculture	0.0656021	Shanghai-Agriculture	0.116674	Foreign countries-Coal Mining	0.148434	Yunnan-Nonmetal Mineral Products	0.0531845	Tianjin-Chemical Industry	0.105624	Foreign countries-Textile Industry	0.145947	Jiangsu-Electric Equipment	0.0545271	Guangxi-Electricity and Heat Power	0.11208	Hubei-Wholesale and Retail	0.152747	Inner Mongolia-Coal Mining	0.0472641	Henan-Electricity and Heat Power	0.105803	Henan-Other Minerals Mining	0.149563	Shandong-Construction	0.0349439	Henan-Nonmetal Mineral Products	0.100735	Gansu-Electricity and Heat Power	0.110933	Henan-Transport and Storage	0.0389916	Xinjiang-General Equipment	0.108896	Guizhou-Coal Mining	0.118907	Fujian-Nonmetal Mineral Products	0.0419934	Anhui-General Equipment	0.0932152	Yunnan-Other Services	0.119772	Henan-Textile Industry
150	Jiangsu-Agriculture	0.0615619	Liaoning-Electric Equipment	0.110563	Jilin-Petroleum and Gas Extraction	0.14572	Chongqing-Chemical Industry	0.0605266	Sichuan-Agriculture	0.113595	Hebei-Coking	0.147534	Guangdong-Other Services	0.0529102	Inner Mongolia-Electric Equipment	0.105408	Jiangsu-Coal Mining	0.143758	Hubei-Wholesale and Retail	0.0487454	Hubei-Food Production	0.106619	Shanghai-Transport and Storage	0.152628	Qinghai-Metals Smelting	0.0450396	Hebei-Electric Equipment	0.104925	Shandong-Hotels and Catering	0.149499	Jiangsu-Coal Mining	0.0347877	Henan-Timber Processing	0.100139	Beijing-Nonmetal Mineral Products	0.106361	Shandong-Food Production	0.0386231	Shanxi-Wholesale and Retail	0.105474	Anhui-Metals Smelting	0.116435	Guangxi-Nonmetal Mineral Products	0.0407182	Anhui-Electric Equipment	0.0925629	Zhejiang-Wholesale and Retail	0.118576	Shandong-Hotels and Catering
151	Sichuan-Agriculture	0.0613757	Inner Mongolia-Food Production	0.109967	Foreign countries-Office Machinery	0.144653	Beijing-Metals Smelting	0.0586675	Sichuan-Electricity and Heat Power	0.112913	Sichuan-Metals Mining	0.147336	Jilin-Agriculture	0.0520334	Hebei-Chemical Industry	0.10384	Anhui-Metals Smelting	0.141091	Sichuan-Food Production	0.0480877	Shandong-Transport and Storage	0.104597	Chongqing-Other Services	0.151186	Hubei-Agriculture	0.0443655	Shanghai-Agriculture	0.10491	Tianjin-Chemical Industry	0.147408	Liaoning-Other Services	0.0340869	Hubei-Other Services	0.100089	Gansu-Other Services	0.10561	Hunan-Chemical Industry	0.0384663	Henan-Gas and Water	0.104536	Gansu-Metals Mining	0.116257	Shandong-Leasehold and Business	0.0394552	Guangdong-Electric Equipment	0.091703	Anhui-Agriculture	0.118373	Shandong-Textile Industry
152	Guangdong-Metals Smelting	0.060901	Fujian-Other Services	0.109894	Jilin-Metals Smelting	0.143523	Inner Mongolia-Chemical Industry	0.057685	Hubei-Transportation Equipment	0.110084	Foreign countries-Textile Industry	0.147058	Shanghai-Office Machinery	0.0505121	Anhui-Food Production	0.10141	Shandong-Metals Mining	0.140984	Zhejiang-Transport and Storage	0.0479855	Shanghai-Agriculture	0.102738	Inner Mongolia-Metals Mining	0.150333	Xinjiang-Metals Smelting	0.0434894	Anhui-Electric Equipment	0.104717	Hunan-Other Services	0.147116	Jiangsu-Transport and Storage	0.0336033	Jiangsu-Electronic Equipment	0.0990966	Anhui-Other Services	0.104836	Inner Mongolia-Hotels and Catering	0.0383893	Jiangsu-Electronic Equipment	0.104223	Shandong-Food Production	0.116137	Inner Mongolia-Chemical Industry	0.0387186	Inner Mongolia-Electric Equipment	0.0915065	Shandong-Construction	0.117124	Liaoning-Transport and Storage
153	Inner Mongolia-Hotels and Catering	0.0560004	Guangdong-Electricity and Heat Power	0.106426	Foreign countries-Textile Industry	0.141389	Liaoning-Agriculture	0.0567421	Fujian-Other Services	0.109539	Zhejiang-Nonmetal Mineral Products	0.145844	Yunnan-Electricity and Heat Power	0.0498725	Hubei-Other Services	0.101076	Tianjin-Transport and Storage	0.140496	Hunan-Coal Mining	0.0458412	Inner Mongolia-Electric Equipment	0.101126	Sichuan-Transport and Storage	0.150067	Hunan-Chemical Industry	0.043424	Chongqing-General Equipment	0.103125	Inner Mongolia-Nonmetal Mineral Products	0.144156	Chongqing-Agriculture	0.0335689	Guangdong-Electric Equipment	0.098078	Shanghai-Transport and Storage	0.104683	Liaoning-Transport and Storage	0.0373836	Tianjin-Transport and Storage	0.104102	Henan-Electric Equipment	0.115188	Guangdong-Metals Smelting	0.0373819	Shanghai-Wholesale and Retail	0.0908865	Beijing-Electricity and Heat Power	0.116953	Shandong-Paper and Printing
154	Guangdong-Other Services	0.0555819	Yunnan-General Equipment	0.105872	Foreign countries-Metal Products	0.141119	Inner Mongolia-Agriculture	0.0556737	Henan-Electricity and Heat Power	0.109126	Henan-Hotels and Catering	0.14306	Jiangsu-Electric Equipment	0.0497689	Inner Mongolia-Food Production	0.100781	Shanghai-Wholesale and Retail	0.137219	Hebei-Wholesale and Retail	0.0458199	Anhui-General Equipment	0.100096	Hebei-Coking	0.147306	Hebei-Office Machinery	0.0431657	Shandong-Transport and Storage	0.102167	Sichuan-Coking	0.14289	Inner Mongolia-Transport and Storage	0.0334403	Hubei-Transportation Equipment	0.0972906	Inner Mongolia-Agriculture	0.104234	Hunan-Agriculture	0.0370342	Anhui-General Equipment	0.10399	Henan-General Equipment	0.115158	Inner Mongolia-Agriculture	0.0373686	Tianjin-Metal Products	0.0883883	Shaanxi-Other Services	0.116839	Liaoning-Coal Mining
155	Chongqing-Agriculture	0.0541933	Guangdong-Electric Equipment	0.10524	Yunnan-Other Services	0.140693	Zhejiang-Chemical Industry	0.0555236	Hebei-Transportation Equipment	0.107778	Tianjin-Metals Smelting	0.142113	Jilin-Coal Mining	0.0496968	Shandong-Agriculture	0.0999147	Henan-Other Minerals Mining	0.134716	Inner Mongolia-Coal Mining	0.0458107	Hunan-Transportation Equipment	0.0992294	Henan-Hotels and Catering	0.147018	Guizhou-Other Services	0.0426577	Sichuan-Chemical Industry	0.101307	Foreign countries-Office Machinery	0.142818	Jiangsu-Office Machinery	0.0332408	Shaanxi-Chemical Industry	0.0957535	Shanghai-Wholesale and Retail	0.100758	Liaoning-Coal Mining	0.0367898	Hubei-Electricity and Heat Power	0.102427	Guangxi-Metals Smelting	0.115116	Henan-Food Production	0.0363319	Jiangsu-Wholesale and Retail	0.0880981	Chongqing-Electricity and Heat Power	0.114443	Zhejiang-Chemical Industry
156	Jilin-Transport and Storage	0.0532849	Heilongjiang-Transportation Equipment	0.105199	Shandong-Metal Products	0.138306	Inner Mongolia-Other Services	0.0530396	Heilongjiang-Agriculture	0.104307	Foreign countries-Metal Products	0.142007	Shandong-Construction	0.0493988	Shandong-Hotels and Catering	0.0983445	Zhejiang-Wholesale and Retail	0.133937	Yunnan-Other Services	0.045184	Shaanxi-Electric Equipment	0.0980766	Foreign countries-Coal Mining	0.145948	Shandong-Construction	0.0422244	Inner Mongolia-Electric Equipment	0.0990562	Guangdong-Nonmetal Mineral Products	0.142496	Tianjin-Construction	0.0331136	Liaoning-Electric Equipment	0.0956309	Beijing-Transport and Storage	0.100729	Zhejiang-Metals Smelting	0.0366602	Shaanxi-Agriculture	0.102396	Guangdong-Nonmetal Mineral Products	0.114995	Hebei-Wholesale and Retail	0.0360924	Yunnan-Transportation Equipment	0.0880192	Liaoning-Wholesale and Retail	0.111738	Ningxia-Metals Smelting
157	Hubei-Transport and Storage	0.0529516	Jilin-Chemical Industry	0.10385	Shanghai-Transport and Storage	0.138284	Jiangsu-Electric Equipment	0.05204	Heilongjiang-Food Production	0.103103	Shandong-Metal Products	0.141828	Guangxi-Nonmetal Mineral Products	0.0480051	Yunnan-General Equipment	0.0982482	Jilin-Coal Mining	0.133772	Jiangsu-Coking	0.044547	Hebei-Electric Equipment	0.0973081	Hunan-Coal Mining	0.145928	Zhejiang-Chemical Industry	0.0418835	Hebei-Transportation Equipment	0.0975806	Foreign countries-Metal Products	0.141512	Henan-Paper and Printing	0.0324034	Inner Mongolia-Chemical Industry	0.0949069	Sichuan-Chemical Industry	0.0999354	Fujian-Nonmetal Mineral Products	0.0352424	Hebei-Electric Equipment	0.100791	Hebei-Coking	0.114709	Inner Mongolia-Other Services	0.0356005	Shandong-Timber Processing	0.087645	Chongqing-Nonmetal Mineral Products	0.108564	Sichuan-Food Production
158	Liaoning-Petroleum and Gas Extraction	0.0507001	Anhui-Electric Equipment	0.103533	Liaoning-Agriculture	0.137395	Hubei-Other Services	0.0513163	Guangxi-Other Services	0.102948	Gansu-Other Services	0.141303	Hebei-Food Production	0.0475438	Yunnan-Other Services	0.0972813	Hebei-Petroleum and Gas Extraction	0.132857	Hebei-Transport and Storage	0.0440438	Shanghai-Metals Smelting	0.095658	Liaoning-Coking	0.145812	Hunan-Agriculture	0.0418073	Shaanxi-Electric Equipment	0.0975736	Liaoning-Coking	0.139635	Henan-Gas and Water	0.0321851	Tianjin-Metal Products	0.094335	Liaoning-Transport and Storage	0.0999258	Jiangsu-Coal Mining	0.0341476	Hebei-Nonmetal Mineral Products	0.100618	Shanxi-General Equipment	0.113068	Shanghai-Chemical Industry	0.035071	Tianjin-Chemical Industry	0.0866591	Jiangsu-Coking	0.108554	Chongqing-Coking
159	Chongqing-Chemical Industry	0.0500005	Shandong-Agriculture	0.102608	Sichuan-Agriculture	0.136665	Fujian-Nonmetal Mineral Products	0.0495501	Inner Mongolia-Electric Equipment	0.102033	Shanghai-Transport and Storage	0.140458	Fujian-Metals Smelting	0.0466111	Guangxi-Other Services	0.0968555	Shaanxi-Other Services	0.128072	Shandong-Construction	0.0434761	Inner Mongolia-Other Services	0.0928867	Shaanxi-Other Services	0.145805	Xinjiang-Electricity and Heat Power	0.0409146	Inner Mongolia-Other Services	0.0970438	Foreign countries-Textile Industry	0.136958	Shandong-Electric Equipment	0.031926	Xinjiang-Other Services	0.0935453	Henan-Paper and Printing	0.0984361	Xinjiang-Metals Smelting	0.0336504	Fujian-Other Services	0.100125	Hubei-Metals Smelting	0.112126	Liaoning-Petroleum and Gas Extraction	0.0349512	Jiangsu-Agriculture	0.0865609	Jiangsu-Metal Products	0.107143	Qinghai-Metals Smelting
160	Hebei-Wholesale and Retail	0.048843	Jilin-Nonmetal Mineral Products	0.102327	Anhui-Agriculture	0.135689	Shandong-Construction	0.0487399	Yunnan-Transportation Equipment	0.101974	Liaoning-Wholesale and Retail	0.139991	Jilin-Chemical Industry	0.0457284	Guangdong-Electricity and Heat Power	0.0949056	Beijing-Wholesale and Retail	0.126609	Guangxi-Chemical Industry	0.0428417	Chongqing-Electricity and Heat Power	0.090806	Gansu-Electricity and Heat Power	0.143826	Liaoning-Coking	0.0399246	Chongqing-Agriculture	0.096985	Liaoning-Other Services	0.136338	Shandong-General Equipment	0.0315328	Hebei-Coal Mining	0.0934792	Yunnan-Wholesale and Retail	0.0967248	Jiangsu-Transport and Storage	0.032985	Chongqing-Electricity and Heat Power	0.100076	Chongqing-Agriculture	0.112087	Hebei-Transport and Storage	0.0346933	Hubei-Transportation Equipment	0.0854425	Sichuan-Metals Mining	0.10593	Hubei-Paper and Printing
161	Fujian-Nonmetal Mineral Products	0.0487588	Inner Mongolia-Electric Equipment	0.10219	Shandong-Metals Mining	0.134812	Jiangxi-Coal Mining	0.048403	Shandong-Agriculture	0.0996382	Shandong-Metals Mining	0.139759	Hubei-Transport and Storage	0.0454756	Shandong-Electronic Equipment	0.0947068	Hebei-Metal Products	0.125947	Heilongjiang-Agriculture	0.0415019	Hubei-Electricity and Heat Power	0.0891953	Guizhou-Other Services	0.14292	Jiangxi-Coal Mining	0.0396398	Hubei-Food Production	0.0964095	Henan-Hotels and Catering	0.132385	Shandong-Office Machinery	0.0314365	Yunnan-Transportation Equipment	0.0920047	Jiangsu-Metal Products	0.0949696	Hebei-Wholesale and Retail	0.032721	Hubei-Food Production	0.09955	Qinghai-Metals Mining	0.110234	Guangdong-Other Services	0.034117	Guangdong-Electricity and Heat Power	0.0852055	Liaoning-Agriculture	0.103729	Hainan-Nonmetal Mineral Products
162	Hebei-Transport and Storage	0.0469497	Tianjin-Chemical Industry	0.102066	Heilongjiang-Chemical Industry	0.13423	Hebei-Wholesale and Retail	0.0461103	Guizhou-Other Services	0.098958	Beijing-Electricity and Heat Power	0.138988	Shandong-Electric Equipment	0.0451325	Anhui-Electric Equipment	0.0941694	Inner Mongolia-Chemical Industry	0.125258	Heilongjiang-Metals Smelting	0.0414052	Jiangxi-Other Services	0.088905	Foreign countries-Textile Industry	0.142469	Liaoning-Other Services	0.0388489	Shanghai-Metals Smelting	0.09482	Hubei-Nonmetal Mineral Products	0.131721	Liaoning-Chemical Industry	0.0312834	Inner Mongolia-Food Production	0.0917626	Sichuan-Wholesale and Retail	0.0949676	Ningxia-Coking	0.0326356	Henan-Hotels and Catering	0.099201	Foreign countries-Office Machinery	0.109859	Zhejiang-Transport and Storage	0.0329738	Tianjin-Metals Smelting	0.0851771	Jilin-Agriculture	0.103601	Inner Mongolia-Wholesale and Retail
163	Shandong-Construction	0.0469171	Henan-Electricity and Heat Power	0.100769	Henan-Hotels and Catering	0.133382	Chongqing-Other Services	0.0453666	Liaoning-Electric Equipment	0.0987609	Hunan-Other Services	0.137365	Shandong-General Equipment	0.0445767	Shanghai-Wholesale and Retail	0.0928478	Inner Mongolia-Agriculture	0.120589	Jiangsu-Textile Industry	0.0413426	Hebei-Transportation Equipment	0.0883195	Guangdong-Chemical Industry	0.142309	Hubei-Wholesale and Retail	0.0387934	Guangxi-Transportation Equipment	0.0915952	Tianjin-Coal Mining	0.130631	Chongqing-Chemical Industry	0.0309718	Anhui-General Equipment	0.0903701	Liaoning-Chemical Industry	0.0944975	Jiangsu-Office Machinery	0.0326292	Jiangsu-Metal Products	0.0988178	Jiangsu-Agriculture	0.108996	Hubei-Other Services	0.0320301	Shaanxi-Chemical Industry	0.0849295	Gansu-Other Services	0.103498	Shaanxi-Other Services
164	Zhejiang-Chemical Industry	0.0466352	Guangxi-Other Services	0.100568	Chongqing-Electricity and Heat Power	0.133078	Shandong-Electric Equipment	0.0445305	Shandong-Hotels and Catering	0.0977343	Shaanxi-Other Services	0.134237	Shandong-Office Machinery	0.0444406	Heilongjiang-Electric Equipment	0.0925132	Henan-Hotels and Catering	0.120558	Qinghai-Metals Smelting	0.0410041	Jilin-Electricity and Heat Power	0.0881655	Foreign countries-Metal Products	0.140875	Shandong-Electric Equipment	0.0385778	Hebei-Chemical Industry	0.0888447	Hebei-Petroleum and Gas Extraction	0.129947	Inner Mongolia-Construction	0.0308641	Tianjin-Electric Equipment	0.089589	Hebei-Food Production	0.0943127	Shandong-Hotels and Catering	0.0325235	Shanxi-Food Production	0.097104	Hunan-Electricity and Heat Power	0.104791	Chongqing-Other Services	0.0317919	Hebei-Electric Equipment	0.0849049	Zhejiang-Chemical Industry	0.100748	Henan-Wholesale and Retail
165	Inner Mongolia-Transport and Storage	0.045703	Heilongjiang-Transport and Storage	0.0998563	Gansu-Other Services	0.131193	Hebei-Transport and Storage	0.0443229	Hebei-Electric Equipment	0.0969729	Gansu-Electricity and Heat Power	0.133032	Inner Mongolia-Transport and Storage	0.0434847	Hubei-Transportation Equipment	0.0922502	Guizhou-Electricity and Heat Power	0.118203	Guizhou-Coal Mining	0.0407615	Guangdong-Food Production	0.0872388	Beijing-Wholesale and Retail	0.140154	Jiangsu-Electric Equipment	0.0385114	Anhui-General Equipment	0.0886227	Shanghai-Transport and Storage	0.129722	Jiangsu-Agriculture	0.0307863	Shanghai-Transport and Storage	0.089246	Anhui-Metals Smelting	0.0942908	Xinjiang-Electricity and Heat Power	0.0316581	Guangxi-Other Services	0.0961245	Tianjin-Wholesale and Retail	0.102837	Jilin-Other Services	0.0315083	Sichuan-Agriculture	0.0847221	Tianjin-Transport and Storage	0.10025	Henan-Hotels and Catering
166	Jiangsu-Electric Equipment	0.0441835	Hebei-Electric Equipment	0.0979754	Shaanxi-Other Services	0.131116	Jilin-Transport and Storage	0.0442081	Tianjin-Chemical Industry	0.0957285	Hubei-Nonmetal Mineral Products	0.129352	Hebei-Office Machinery	0.0432483	Heilongjiang-Food Production	0.0918465	Gansu-Other Services	0.117977	Shandong-Electric Equipment	0.0397213	Shandong-Agriculture	0.0870054	Hubei-Metals Smelting	0.138298	Ningxia-Metals Smelting	0.0382036	Shaanxi-Chemical Industry	0.0883746	Jiangxi-Electricity and Heat Power	0.12889	Zhejiang-Coking	0.0306148	Jilin-Food Production	0.0891125	Chongqing-Other Services	0.0933821	Guizhou-Coal Mining	0.0315131	Henan-Leather	0.0953138	Hubei-Transport and Storage	0.102043	Hebei-Food Production	0.0306141	Shaanxi-Electric Equipment	0.0843941	Chongqing-Other Services	0.100195	Jiangsu-Electric Equipment
167	Shandong-Electric Equipment	0.0428651	Shandong-Hotels and Catering	0.0977294	Guangxi-Electricity and Heat Power	0.129231	Shandong-General Equipment	0.0439821	Anhui-General Equipment	0.0957084	Zhejiang-Wholesale and Retail	0.128637	Jilin-Food Production	0.0422469	Liaoning-Agriculture	0.0915966	Anhui-Agriculture	0.115092	Liaoning-Coking	0.0394219	Hunan-Food Production	0.0867013	Tianjin-Metals Smelting	0.138156	Shandong-General Equipment	0.0381027	Shandong-Agriculture	0.0866079	Ningxia-Electricity and Heat Power	0.127473	Tianjin-Agriculture	0.030505	Shandong-Transport and Storage	0.0883998	Liaoning-Wholesale and Retail	0.0931893	Hebei-Transport and Storage	0.0314526	Inner Mongolia-Food Production	0.0933648	Foreign countries-Metal Products	0.101933	Shanghai-Coking	0.030343	Liaoning-Electric Equipment	0.0832839	Gansu-Electricity and Heat Power	0.0982591	Fujian-Other Services
168	Shandong-General Equipment	0.0423372	Hubei-Transportation Equipment	0.0975368	Chongqing-Nonmetal Mineral Products	0.12781	Shandong-Office Machinery	0.0438478	Inner Mongolia-Food Production	0.0956249	Yunnan-Electricity and Heat Power	0.127906	Jiangsu-Coking	0.0406597	Henan-Electricity and Heat Power	0.0910981	Gansu-Electricity and Heat Power	0.112707	Chongqing-Coking	0.0393939	Shandong-Hotels and Catering	0.0863786	Inner Mongolia-Nonmetal Mineral Products	0.13777	Shandong-Office Machinery	0.0379863	Jilin-Electricity and Heat Power	0.0863858	Shandong-Metal Products	0.127306	Ningxia-Metals Smelting	0.0300389	Hebei-Hotels and Catering	0.0862465	Ningxia-Coal Mining	0.0920624	Inner Mongolia-Transport and Storage	0.0313303	Jiangsu-Food Production	0.0923183	Liaoning-Coal Mining	0.1018	Qinghai-Metals Smelting	0.0297448	Foreign countries-Agriculture	0.0832313	Beijing-Wholesale and Retail	0.0962487	Jiangxi-Coal Mining
169	Shandong-Office Machinery	0.0422079	Guizhou-Other Services	0.0958516	Jiangsu-Coal Mining	0.127752	Hubei-Agriculture	0.0436009	Hubei-Food Production	0.0935469	Chongqing-Other Services	0.126328	Inner Mongolia-Construction	0.0401347	Liaoning-Chemical Industry	0.0909637	Jiangsu-Metal Products	0.109516	Shandong-General Equipment	0.0392321	Jiangsu-Wholesale and Retail	0.0854982	Shanghai-Electricity and Heat Power	0.136625	Inner Mongolia-Chemical Industry	0.0379579	Hunan-Transportation Equipment	0.0857672	Sichuan-General Equipment	0.127303	Sichuan-Agriculture	0.0293514	Liaoning-Transportation Equipment	0.0854734	Guangxi-Electricity and Heat Power	0.0919788	Yunnan-Other Services	0.031219	Shanxi-Electric Equipment	0.0922996	Xinjiang-Metals Mining	0.101738	Fujian-Metals Smelting	0.0288514	Hebei-Transportation Equipment	0.0825307	Hebei-Petroleum and Gas Extraction	0.0960827	Shaanxi-Coal Mining
170	Inner Mongolia-Construction	0.0421822	Sichuan-Agriculture	0.0953969	Gansu-Electricity and Heat Power	0.123702	Jiangsu-Coking	0.0425151	Shandong-Electronic Equipment	0.0935403	Ningxia-Electricity and Heat Power	0.125525	Zhejiang-Transport and Storage	0.0392262	Heilongjiang-Agriculture	0.0898217	Ningxia-Electricity and Heat Power	0.10914	Shandong-Office Machinery	0.0391123	Tianjin-Chemical Industry	0.0852567	Liaoning-Other Services	0.13401	Yunnan-Agriculture	0.0378331	Guizhou-General Equipment	0.0853487	Guangxi-Wholesale and Retail	0.127235	Inner Mongolia-Coking	0.0292961	Sichuan-Transportation Equipment	0.0854287	Anhui-Agriculture	0.0918384	Zhejiang-Coking	0.0311959	Anhui-Food Production	0.0903554	Hubei-Agriculture	0.101718	Hebei-Office Machinery	0.0278481	Hebei-Chemical Industry	0.0813319	Liaoning-Chemical Industry	0.0954715	Hubei-Metals Mining
171	Hebei-Food Production	0.0414294	Yunnan-Transportation Equipment	0.0947697	Inner Mongolia-Chemical Industry	0.123106	Inner Mongolia-Hotels and Catering	0.0411617	Shaanxi-Electric Equipment	0.0928856	Hubei-Wholesale and Retail	0.124604	Shanghai-Chemical Industry	0.0381909	Inner Mongolia-Wholesale and Retail	0.0896996	Zhejiang-Chemical Industry	0.108906	Hebei-Food Production	0.0388651	Tianjin-Metals Smelting	0.0843277	Jiangxi-Other Services	0.128908	Beijing-Transport and Storage	0.0371513	Shandong-Hotels and Catering	0.0847065	Hubei-Wholesale and Retail	0.126918	Hubei-Other Services	0.0292037	Anhui-Food Production	0.083634	Zhejiang-Wholesale and Retail	0.0911905	Shandong-Textile Industry	0.0304787	Tianjin-Chemical Industry	0.090054	Guangdong-Chemical Industry	0.101185	Inner Mongolia-Hotels and Catering	0.027628	Sichuan-Electricity and Heat Power	0.0803162	Foreign countries-Leather	0.0936339	Hunan-Transport and Storage
172	Qinghai-Metals Smelting	0.0402863	Hebei-Chemical Industry	0.0938199	Inner Mongolia-Agriculture	0.12306	Liaoning-Petroleum and Gas Extraction	0.0410436	Hebei-Chemical Industry	0.0879361	Shanghai-Electricity and Heat Power	0.122796	Inner Mongolia-Coking	0.0380957	Guangdong-Electric Equipment	0.0896354	Shandong-Leasehold and Business	0.108031	Jiangsu-Paper and Printing	0.0385241	Fujian-Electricity and Heat Power	0.0841049	Shandong-Metal Products	0.128816	Inner Mongolia-Agriculture	0.0366344	Sichuan-Hotels and Catering	0.08394	Liaoning-Nonmetal Mineral Products	0.126574	Hebei-General Equipment	0.0292016	Liaoning-Food Production	0.0826491	Sichuan-Agriculture	0.0906458	Shandong-Paper and Printing	0.030365	Shanghai-Electric Equipment	0.0899991	Liaoning-Coking	0.100941	Hubei-Agriculture	0.0272144	Jiangsu-Metal Products	0.0795666	Jilin-Other Services	0.0898977	Guizhou-Coal Mining
173	Inner Mongolia-Coking	0.0400392	Heilongjiang-Hotels and Catering	0.0936564	Zhejiang-Nonmetal Mineral Products	0.123026	Hunan-Chemical Industry	0.0404968	Jilin-Chemical Industry	0.087397	Liaoning-Chemical Industry	0.122371	Jiangsu-Textile Industry	0.0377349	Yunnan-Transportation Equipment	0.0874369	Tianjin-Chemical Industry	0.106615	Ningxia-Metals Smelting	0.0385126	Shandong-Electronic Equipment	0.0835713	Shandong-Metals Mining	0.127775	Heilongjiang-Agriculture	0.0360571	Tianjin-Metals Smelting	0.0838253	Anhui-Agriculture	0.125188	Shanxi-Wholesale and Retail	0.0290018	Shanxi-Electric Equipment	0.0816993	Guangdong-Wholesale and Retail	0.0901746	Hunan-Coal Mining	0.0302617	Shandong-Coking	0.0889795	Shaanxi-Coking	0.0996751	Sichuan-Food Production	0.0268053	Guangxi-Other Services	0.0795486	Hebei-Metal Products	0.0894543	Yunnan-Other Services
174	Hubei-Other Services	0.0397235	Shandong-Electronic Equipment	0.0925891	Tianjin-Transport and Storage	0.120454	Jiangsu-Textile Industry	0.0394568	Jiangsu-Agriculture	0.0852322	Heilongjiang-Transport and Storage	0.121746	Qinghai-Metals Smelting	0.0357842	Shaanxi-Electric Equipment	0.0869025	Yunnan-Wholesale and Retail	0.104381	Liaoning-Other Services	0.0383598	Shaanxi-Chemical Industry	0.0829467	Shanghai-Wholesale and Retail	0.127157	Heilongjiang-Metals Smelting	0.0359732	Xinjiang-Other Services	0.0834721	Shandong-Metals Mining	0.1242	Hebei-Metals Mining	0.028576	Shandong-Agriculture	0.081475	Hunan-Other Services	0.089705	Jiangsu-Agriculture	0.0302198	Hebei-Transportation Equipment	0.0887864	Shaanxi-Agriculture	0.0989006	Shandong-Timber Processing	0.0265714	Liaoning-Transportation Equipment	0.0789912	Hubei-Wholesale and Retail	0.0892942	Shaanxi-Chemical Industry
175	Jilin-Wholesale and Retail	0.0394695	Sichuan-Electricity and Heat Power	0.091533	Sichuan-Metals Mining	0.119823	Ningxia-Metals Smelting	0.0391938	Shanghai-Metals Smelting	0.0835445	Sichuan-Transport and Storage	0.120653	Jiangsu-Paper and Printing	0.0351624	Inner Mongolia-Chemical Industry	0.0863788	Hebei-Electric Equipment	0.104219	Henan-Food Production	0.0381566	Jilin-Food Production	0.0827395	Zhejiang-Chemical Industry	0.126682	Liaoning-Chemical Industry	0.0356538	Shandong-Electronic Equipment	0.0816403	Gansu-Transport and Storage	0.122512	Qinghai-Metals Smelting	0.0284103	Foreign countries-Coal Mining	0.0808016	Henan-Textile Industry	0.0887501	Shaanxi-Office Machinery	0.0300737	Zhejiang-Hotels and Catering	0.0876712	Anhui-Agriculture	0.0978951	Guizhou-Metals Smelting	0.0264063	Xinjiang-General Equipment	0.0788594	Zhejiang-Transport and Storage	0.08928	Beijing-Coking
176	Hebei-Office Machinery	0.0376863	Inner Mongolia-Wholesale and Retail	0.0904494	Shanghai-Electricity and Heat Power	0.118491	Hebei-Food Production	0.0391114	Jiangsu-Wholesale and Retail	0.0834289	Guangxi-Metals Smelting	0.119987	Chongqing-Metals Smelting	0.0349682	Anhui-General Equipment	0.0849893	Heilongjiang-Transport and Storage	0.10371	Jilin-Other Services	0.0378534	Guangxi-Food Production	0.08233	Liaoning-Nonmetal Mineral Products	0.125705	Sichuan-Textile Industry	0.0356319	Inner Mongolia-Food Production	0.0804109	Hebei-Metal Products	0.119965	Beijing-Leasehold and Business	0.0279421	Heilongjiang-Electric Equipment	0.0801515	Shaanxi-Chemical Industry	0.0887322	Inner Mongolia-Construction	0.0289167	Tianjin-Electric Equipment	0.0874548	Hunan-Coal Mining	0.0973668	Ningxia-Metals Smelting	0.0245868	Guizhou-Other Services	0.0777177	Sichuan-Transport and Storage	0.0885035	Tianjin-Nonmetal Mineral Products
177	Chongqing-Other Services	0.0374769	Liaoning-Chemical Industry	0.0904223	Hebei-Petroleum and Gas Extraction	0.118206	Hunan-Agriculture	0.038989	Shaanxi-Chemical Industry	0.0831498	Yunnan-Metals Mining	0.118783	Hubei-Other Services	0.0341151	Tianjin-Metal Products	0.0829012	Zhejiang-Transport and Storage	0.103345	Inner Mongolia-Chemical Industry	0.0367907	Shanghai-Electric Equipment	0.0818334	Anhui-Wholesale and Retail	0.12542	Inner Mongolia-Other Services	0.0349011	Jilin-Food Production	0.0802032	Guangdong-Chemical Industry	0.119358	Liaoning-Agriculture	0.0267782	Xinjiang-General Equipment	0.0797794	Tianjin-Coking	0.0880417	Hainan-Nonmetal Mineral Products	0.0278996	Shanghai-General Equipment	0.0866933	Foreign countries-Textile Industry	0.0972489	Shanxi-Agriculture	0.0240161	Shanghai-Metals Smelting	0.0770085	Yunnan-Electricity and Heat Power	0.0884954	Inner Mongolia-Coal Mining
178	Jiangsu-Coking	0.0360965	Jiangsu-Agriculture	0.0890228	Beijing-Wholesale and Retail	0.116771	Guizhou-Metals Smelting	0.0383695	Jilin-Nonmetal Mineral Products	0.0829825	Jilin-Metals Smelting	0.117708	Fujian-Other Services	0.0337942	Guizhou-Other Services	0.0821016	Shanxi-Chemical Industry	0.0995317	Shanghai-Office Machinery	0.0357362	Hubei-General Equipment	0.0811659	Ningxia-Electricity and Heat Power	0.124121	Sichuan-Transport and Storage	0.0344501	Liaoning-Electric Equipment	0.0794814	Hunan-Electricity and Heat Power	0.11869	Heilongjiang-Agriculture	0.025797	Jiangsu-Metal Products	0.0770241	Jilin-Agriculture	0.0878766	Beijing-Coking	0.0278536	Guizhou-General Equipment	0.0866482	Heilongjiang-Electricity and Heat Power	0.0962557	Hubei-Wholesale and Retail	0.0237963	Inner Mongolia-Food Production	0.07563	Hunan-Other Services	0.0880236	Xinjiang-Metals Smelting
179	Henan-Food Production	0.0348055	Heilongjiang-Electric Equipment	0.0885035	Liaoning-Metals Mining	0.115928	Sichuan-Food Production	0.0381681	Tianjin-Metals Smelting	0.0809462	Guizhou-Metals Mining	0.116676	Shanghai-Coking	0.0330423	Jiangsu-Agriculture	0.0816795	Jilin-Petroleum and Gas Extraction	0.0991633	Inner Mongolia-Agriculture	0.0355079	Hebei-Chemical Industry	0.0805695	Hubei-Transport and Storage	0.123245	Sichuan-Metals Mining	0.0343009	Guangdong-Food Production	0.0789405	Guizhou-Transport and Storage	0.118278	Fujian-Metals Smelting	0.0257431	Heilongjiang-Chemical Industry	0.0766148	Henan-Other Manufacturing	0.0877495	Jiangxi-Coal Mining	0.0278137	Hebei-Chemical Industry	0.0860889	Hubei-Chemical Industry	0.0960286	Shanxi-Chemical Industry	0.02313	Jiangsu-Leather	0.0731963	Foreign countries-Timber Processing	0.0864677	Henan-Petroleum and Gas Extraction
180	Guizhou-Metals Smelting	0.0344836	Shaanxi-Electric Equipment	0.0884256	Zhejiang-Wholesale and Retail	0.115554	Hubei-Wholesale and Retail	0.0381248	Tianjin-Metal Products	0.0799195	Liaoning-Agriculture	0.116475	Ningxia-Metals Smelting	0.0325408	Jiangsu-Wholesale and Retail	0.0809299	Chongqing-Coal Mining	0.0982986	Hebei-Office Machinery	0.0353537	Shanghai-Wholesale and Retail	0.0801773	Hubei-Agriculture	0.122777	Henan-Food Production	0.0342949	Shaanxi-Food Production	0.0789372	Sichuan-Food Production	0.115021	Heilongjiang-Metals Smelting	0.025737	Tianjin-Hotels and Catering	0.0763925	Jilin-Other Services	0.0876546	Hebei-Food Production	0.0277544	Hubei-General Equipment	0.0859035	Shandong-Other Minerals Mining	0.0951915	Henan-Paper and Printing	0.0230276	Henan-Timber Processing	0.0731025	Guangxi-Electricity and Heat Power	0.0860216	Hebei-Wholesale and Retail
181	Hubei-Agriculture	0.0337511	Anhui-General Equipment	0.0872914	Shanghai-Wholesale and Retail	0.112003	Qinghai-Metals Smelting	0.0379956	Inner Mongolia-Wholesale and Retail	0.0790329	Beijing-Wholesale and Retail	0.115783	Liaoning-Food Production	0.0310154	Shaanxi-Chemical Industry	0.08084	Tianjin-Coal Mining	0.0972946	Liaoning-Chemical Industry	0.0352049	Inner Mongolia-Food Production	0.0794381	Hubei-Chemical Industry	0.118244	Hunan-Coal Mining	0.034162	Liaoning-Food Production	0.0770571	Ningxia-Coal Mining	0.114631	Shanxi-Transport and Storage	0.0255242	Shanxi-Transport and Storage	0.0763402	Hubei-Wholesale and Retail	0.086487	Jilin-Metals Smelting	0.0276563	Shanghai-Transport and Storage	0.0856352	Foreign countries-Metals Mining	0.0944619	Henan-Gas and Water	0.0228725	Foreign countries-Coal Mining	0.0727094	Ningxia-Electricity and Heat Power	0.0825079	Xinjiang-Electricity and Heat Power
182	Shanxi-Agriculture	0.0336897	Hubei-Food Production	0.0831938	Chongqing-Other Services	0.111889	Henan-Food Production	0.0373818	Shanghai-Food Production	0.0771167	Shanghai-Wholesale and Retail	0.115695	Shanxi-Agriculture	0.0308445	Inner Mongolia-Transport and Storage	0.0804698	Liaoning-Transportation Equipment	0.0959306	Guizhou-Other Services	0.0344919	Guizhou-General Equipment	0.0789006	Zhejiang-Transport and Storage	0.116166	Fujian-Metals Smelting	0.034133	Jiangxi-Other Services	0.0762167	Zhejiang-Wholesale and Retail	0.112985	Hubei-Agriculture	0.0248129	Hebei-Wholesale and Retail	0.0761824	Jilin-Transportation Equipment	0.0864181	Inner Mongolia-Coking	0.0274476	Shanghai-Agriculture	0.085003	Shandong-Transportation Equipment	0.0944245	Inner Mongolia-Transport and Storage	0.0225477	Inner Mongolia-Chemical Industry	0.0726217	Hubei-Nonmetal Mineral Products	0.0824875	Jiangsu-Coking
183	Jiangsu-Textile Industry	0.0335	Inner Mongolia-Chemical Industry	0.0831886	Hebei-Metal Products	0.11069	Jiangsu-Paper and Printing	0.0367669	Shanghai-Wholesale and Retail	0.0763002	Tianjin-Transport and Storage	0.115513	Henan-Food Production	0.0307135	Heilongjiang-Transportation Equipment	0.079687	Jiangsu-Coking	0.0952863	Inner Mongolia-Other Services	0.0338279	Jiangsu-Agriculture	0.0785688	Fujian-Other Services	0.115924	Jilin-Other Services	0.0334057	Shanghai-Electric Equipment	0.0759862	Jiangsu-Coal Mining	0.112462	Hebei-Leasehold and Business	0.0244017	Jilin-Chemical Industry	0.0758127	Chongqing-Electricity and Heat Power	0.0855776	Hubei-Food Production	0.0268613	Hunan-Transportation Equipment	0.084086	Shaanxi-General Equipment	0.0938375	Shandong-Leather	0.0225055	Shandong-Nonmetal Mineral Products	0.0725967	Jiangsu-Paper and Printing	0.0821233	Jilin-Metals Smelting
184	Fujian-Metals Smelting	0.0334996	Shaanxi-Chemical Industry	0.0813453	Ningxia-Electricity and Heat Power	0.109157	Hebei-Office Machinery	0.0355778	Heilongjiang-Electric Equipment	0.0762368	Hebei-Petroleum and Gas Extraction	0.11461	Shanxi-Chemical Industry	0.0297065	Foreign countries-Agriculture	0.0791551	Guangxi-Electricity and Heat Power	0.0950747	Anhui-Office Machinery	0.0335117	Liaoning-Electric Equipment	0.0785199	Guangdong-Wholesale and Retail	0.115573	Tianjin-Wholesale and Retail	0.0330646	Guangdong-Metals Smelting	0.0757524	Shanghai-Wholesale and Retail	0.111763	Jilin-Other Services	0.0242309	Shanghai-Electric Equipment	0.0756949	Yunnan-Other Services	0.0855615	Guizhou-Other Services	0.0266661	Chongqing-General Equipment	0.0833713	Jiangxi-Electricity and Heat Power	0.0927656	Chongqing-Coking	0.0215855	Jiangsu-Transport and Storage	0.0724503	Inner Mongolia-Agriculture	0.0819496	Hebei-Transport and Storage
185	Ningxia-Metals Smelting	0.0330888	Shanghai-Food Production	0.0811115	Liaoning-Petroleum and Gas Extraction	0.105283	Zhejiang-Transport and Storage	0.0350583	Henan-Timber Processing	0.0761244	Jilin-Petroleum and Gas Extraction	0.113694	Liaoning-General Equipment	0.0293892	Liaoning-Hotels and Catering	0.077511	Shandong-Timber Processing	0.0941234	Hubei-Food Production	0.0330376	Henan-Timber Processing	0.0777501	Tianjin-Transport and Storage	0.115443	Jiangsu-Coking	0.0314626	Sichuan-Metal Products	0.0755512	Hubei-Metals Smelting	0.111293	Beijing-Wholesale and Retail	0.0238757	Shandong-Hotels and Catering	0.0751956	Henan-Petroleum and Gas Extraction	0.0852762	Tianjin-Nonmetal Mineral Products	0.0263829	Xinjiang-Other Services	0.0833042	Sichuan-Petroleum and Gas Extraction	0.0927398	Hunan-Chemical Industry	0.0214262	Shanghai-General Equipment	0.0723078	Shanxi-Chemical Industry	0.0815385	Beijing-Metals Smelting
186	Shanxi-Chemical Industry	0.0324467	Foreign countries-Agriculture	0.0795897	Yunnan-Electricity and Heat Power	0.104883	Fujian-Metals Smelting	0.0340432	Liaoning-Chemical Industry	0.0759088	Anhui-Wholesale and Retail	0.112379	Beijing-Transport and Storage	0.0293349	Sichuan-Transportation Equipment	0.0774244	Jilin-Transportation Equipment	0.0933184	Yunnan-Agriculture	0.0319985	Guangdong-Hotels and Catering	0.0771922	Hebei-Petroleum and Gas Extraction	0.114615	Shanxi-Agriculture	0.0307041	Tianjin-Metal Products	0.0750189	Shaanxi-Chemical Industry	0.11109	Guizhou-Metals Smelting	0.023304	Sichuan-Food Production	0.0750853	Hebei-Paper and Printing	0.0846708	Shaanxi-Transport and Storage	0.0255745	Guangdong-Food Production	0.0826766	Chongqing-Chemical Industry	0.0919853	Shandong-Transportation Equipment	0.0212179	Tianjin-Nonmetal Mineral Products	0.0709995	Yunnan-Metals Mining	0.0815358	Guizhou-Other Services
187	Jiangsu-Paper and Printing	0.0312162	Tianjin-Metal Products	0.0784952	Guizhou-Metals Mining	0.104732	Inner Mongolia-Transport and Storage	0.0335928	Heilongjiang-Transportation Equipment	0.075856	Hunan-Electricity and Heat Power	0.110981	Hubei-Agriculture	0.0289859	Jiangsu-Transport and Storage	0.0755614	Yunnan-Other Services	0.0932555	Shanxi-Agriculture	0.0315003	Tianjin-Metal Products	0.0771232	Sichuan-Petroleum and Gas Extraction	0.109419	Shaanxi-Coking	0.0305323	Hunan-Food Production	0.0744338	Zhejiang-Nonmetal Mineral Products	0.110822	Chongqing-Other Services	0.0232143	Tianjin-Metals Smelting	0.0749491	Henan-Timber Processing	0.0845727	Henan-General Equipment	0.0254147	Shanxi-Nonmetal Mineral Products	0.0809576	Inner Mongolia-Chemical Industry	0.0904341	Fujian-Other Services	0.020918	Shanghai-Electric Equipment	0.0707768	Guizhou-Metals Mining	0.0805372	Henan-Other Manufacturing
188	Shanghai-Office Machinery	0.0307794	Guangdong-Coking	0.0776082	Hunan-Other Services	0.103657	Heilongjiang-Transport and Storage	0.0333626	Hunan-Transportation Equipment	0.075651	Hubei-Metals Smelting	0.109254	Liaoning-Electric Equipment	0.0289357	Liaoning-Timber Processing	0.0749377	Hunan-Other Services	0.0932476	Hainan-Nonmetal Mineral Products	0.0304668	Liaoning-Food Production	0.0759436	Ningxia-Coal Mining	0.108845	Liaoning-Agriculture	0.0305192	Tianjin-Electric Equipment	0.0740073	Hunan-Coal Mining	0.109945	Hebei-Textile Industry	0.0230239	Shandong-Electronic Equipment	0.0740074	Hubei-Transport and Storage	0.0833844	Hebei-Office Machinery	0.0252468	Liaoning-Electricity and Heat Power	0.0781827	Inner Mongolia-Agriculture	0.0891425	Inner Mongolia-Construction	0.0208107	Inner Mongolia-Wholesale and Retail	0.0689163	Guangdong-Chemical Industry	0.0801583	Zhejiang-Transport and Storage
189	Xinjiang-Metals Smelting	0.0307204	Tianjin-Metals Smelting	0.0766654	Shandong-Leasehold and Business	0.10261	Jilin-Wholesale and Retail	0.032746	Jiangxi-Other Services	0.0753451	Ningxia-Coal Mining	0.107143	Sichuan-Agriculture	0.028177	Xinjiang-Other Services	0.0748974	Hubei-Wholesale and Retail	0.0931239	Shanxi-Chemical Industry	0.0303381	Tianjin-Electric Equipment	0.075892	Anhui-Chemical Industry	0.107821	Tianjin-Construction	0.0297216	Shanghai-General Equipment	0.0721481	Hubei-Transport and Storage	0.108033	Shaanxi-Coking	0.0229395	Hubei-Food Production	0.0739703	Shandong-Leasehold and Business	0.0814325	Beijing-Metals Smelting	0.0244183	Xinjiang-Metal Products	0.0779048	Hebei-Petroleum and Gas Extraction	0.0885197	Hunan-Agriculture	0.0206284	Jiangsu-Leasehold and Business	0.0685844	Foreign countries-Other Manufacturing	0.0798156	Jiangsu-Textile Industry
190	Sichuan-Food Production	0.0306741	Inner Mongolia-Transport and Storage	0.075845	Hubei-Wholesale and Retail	0.102366	Shanghai-Office Machinery	0.0319766	Shanghai-Electric Equipment	0.0751506	Zhejiang-Chemical Industry	0.106565	Liaoning-Wholesale and Retail	0.0281628	Shanghai-Food Production	0.0748907	Sichuan-Chemical Industry	0.0930097	Heilongjiang-Coking	0.0302164	Hunan-Electric Equipment	0.0757047	Gansu-Transport and Storage	0.105792	Beijing-Agriculture	0.0295802	Hubei-Electricity and Heat Power	0.0720809	Yunnan-Coal Mining	0.105421	Shanxi-Hotels and Catering	0.0228546	Shanxi-Agriculture	0.0732214	Guangdong-Chemical Industry	0.080017	Fujian-Metals Smelting	0.0242132	Shanxi-Chemical Industry	0.0778748	Guangxi-Wholesale and Retail	0.0882608	Inner Mongolia-Coking	0.0197534	Hubei-Food Production	0.0680123	Liaoning-Petroleum and Gas Extraction	0.0776561	Ningxia-Coal Mining
191	Hubei-Wholesale and Retail	0.0295121	Jiangsu-Wholesale and Retail	0.0757285	Hubei-Nonmetal Mineral Products	0.100673	Hunan-Coal Mining	0.0318591	Foreign countries-Agriculture	0.0750905	Shandong-Leasehold and Business	0.106207	Chongqing-Agriculture	0.027506	Tianjin-Nonmetal Mineral Products	0.0747495	Ningxia-Coal Mining	0.0915763	Liaoning-Agriculture	0.030135	Shaanxi-Food Production	0.0753697	Hunan-Transport and Storage	0.105685	Shanxi-Chemical Industry	0.0295712	Jiangsu-Agriculture	0.0717687	Hubei-Agriculture	0.104773	Zhejiang-Chemical Industry	0.022659	Inner Mongolia-Transport and Storage	0.0731103	Chongqing-Nonmetal Mineral Products	0.0799747	Sichuan-Paper and Printing	0.0240044	Guangdong-Hotels and Catering	0.0772648	Shandong-Paper and Printing	0.0865409	Yunnan-Other Services	0.0196825	Xinjiang-Other Services	0.0679101	Shaanxi-Chemical Industry	0.0775357	Henan-Timber Processing
192	Zhejiang-Transport and Storage	0.029446	Liaoning-Metal Products	0.0754424	Sichuan-Transport and Storage	0.098958	Shanxi-Agriculture	0.0316823	Hubei-Electricity and Heat Power	0.0750526	Hebei-Metal Products	0.105114	Jilin-Transport and Storage	0.0267575	Tianjin-Metals Smelting	0.0742398	Sichuan-Wholesale and Retail	0.0906713	Beijing-Transport and Storage	0.0300284	Guangdong-Transport and Storage	0.074807	Jiangxi-Wholesale and Retail	0.105247	Chongqing-Transport and Storage	0.0292595	Henan-Timber Processing	0.0713321	Liaoning-Transport and Storage	0.103044	Jiangsu-Electric Equipment	0.0220956	Liaoning-Chemical Industry	0.0726262	Shanxi-General Equipment	0.0798864	Zhejiang-Chemical Industry	0.0230891	Shandong-Leather	0.0743471	Gansu-Coal Mining	0.0843348	Shandong-Gas and Water	0.0194299	Heilongjiang-Chemical Industry	0.0672767	Inner Mongolia-Chemical Industry	0.0773339	Shaanxi-Agriculture
193	Jiangxi-Coal Mining	0.0290301	Shanghai-Metals Smelting	0.0753897	Shanxi-Chemical Industry	0.0989536	Inner Mongolia-Construction	0.0310049	Inner Mongolia-Chemical Industry	0.0745582	Jiangsu-Metal Products	0.103714	Heilongjiang-Transport and Storage	0.0259227	Hubei-Food Production	0.0728354	Hebei-Transportation Equipment	0.0905036	Guangxi-Food Production	0.0298206	Shanghai-General Equipment	0.0744859	Jiangsu-Metal Products	0.103746	Jiangsu-Textile Industry	0.0291994	Beijing-Scientific Research	0.0712356	Shanghai-Electricity and Heat Power	0.101889	Henan-Transport and Storage	0.0217407	Inner Mongolia-Wholesale and Retail	0.0724155	Foreign countries-Wholesale and Retail	0.0798854	Qinghai-Nonmetal Mineral Products	0.0229733	Foreign countries-Hotels and Catering	0.0738198	Shanghai-Transport and Storage	0.0838542	Jiangsu-Food Production	0.0191121	Jilin-Chemical Industry	0.0672172	Jiangsu-Textile Industry	0.0768028	Shandong-Construction
194	Xinjiang-Electricity and Heat Power	0.0289016	Inner Mongolia-Hotels and Catering	0.0747046	Jilin-Transport and Storage	0.0983453	Chongqing-Coking	0.0308023	Tianjin-Electric Equipment	0.0736842	Hubei-Transport and Storage	0.103306	Chongqing-Chemical Industry	0.0253779	Tianjin-Electric Equipment	0.0725283	Inner Mongolia-Other Minerals Mining	0.0904346	Sichuan-Paper and Printing	0.0293679	Guangdong-Wholesale and Retail	0.0742319	Chongqing-Agriculture	0.103248	Sichuan-Other Minerals Mining	0.0284788	Hubei-General Equipment	0.0710751	Guizhou-Nonmetal Mineral Products	0.10042	Hubei-Wholesale and Retail	0.0216965	Shanghai-Food Production	0.0723518	Foreign countries-Metals Mining	0.0788002	Yunnan-Agriculture	0.0221087	Hunan-Food Production	0.0728898	Shanghai-Wholesale and Retail	0.0834412	Beijing-Transport and Storage	0.0190415	Shanghai-Food Production	0.0670719	Hubei-Transport and Storage	0.0766377	Anhui-Office Machinery
195	Hunan-Chemical Industry	0.027547	Xinjiang-Other Services	0.0742709	Jiangsu-Metal Products	0.0981601	Shanxi-Chemical Industry	0.0305134	Xinjiang-Other Services	0.0735447	Jiangxi-Other Services	0.102435	Hubei-Wholesale and Retail	0.0253454	Shandong-Metals Smelting	0.0715739	Hubei-Nonmetal Mineral Products	0.0877154	Jiangxi-Agriculture	0.0276993	Chongqing-General Equipment	0.0737418	Jiangsu-Coking	0.103095	Tianjin-Agriculture	0.0273802	Liaoning-Transportation Equipment	0.0708913	Guangxi-Other Services	0.099395	Beijing-Chemical Industry	0.0215538	Foreign countries-Agriculture	0.0719779	Liaoning-Agriculture	0.0767926	Jiangsu-Electric Equipment	0.021689	Liaoning-Electric Equipment	0.0724915	Zhejiang-Wholesale and Retail	0.0822131	Xinjiang-Metals Smelting	0.0189608	Tianjin-Electric Equipment	0.0666757	Jilin-Electricity and Heat Power	0.075738	Hunan-Wholesale and Retail
196	Hunan-Agriculture	0.0265214	Shanghai-Wholesale and Retail	0.0741995	Guangxi-Metals Smelting	0.097346	Anhui-Office Machinery	0.0296058	Zhejiang-Food Production	0.0726841	Hunan-Coal Mining	0.102338	Xinjiang-Metals Smelting	0.0246465	Shanghai-Electric Equipment	0.0713815	Sichuan-Agriculture	0.0859729	Guangxi-Agriculture	0.0276857	Zhejiang-Hotels and Catering	0.0735307	Jilin-Other Services	0.102891	Jiangsu-Paper and Printing	0.0272088	Guangxi-Food Production	0.0705498	Shanxi-Chemical Industry	0.0984629	Hunan-Chemical Industry	0.0209007	Shaanxi-Agriculture	0.0709247	Zhejiang-Transport and Storage	0.0766841	Heilongjiang-Agriculture	0.0214687	Guangdong-Metals Smelting	0.0721997	Guangdong-Wholesale and Retail	0.0805873	Shanghai-Nonmetal Mineral Products	0.0186139	Jiangsu-Chemical Industry	0.0656103	Foreign countries-Wholesale and Retail	0.0752151	Sichuan-Paper and Printing
197	Chongqing-Coking	0.0254455	Liaoning-Transport and Storage	0.073744	Liaoning-Electric Equipment	0.0970014	Inner Mongolia-Coking	0.0294297	Chongqing-Electricity and Heat Power	0.0715045	Heilongjiang-Wholesale and Retail	0.101042	Liaoning-Construction	0.0235966	Inner Mongolia-Hotels and Catering	0.0712635	Heilongjiang-Wholesale and Retail	0.0853705	Hunan-Transport and Storage	0.027612	Zhejiang-Food Production	0.0734324	Hebei-Metal Products	0.102243	Guizhou-Agriculture	0.027195	Shaanxi-Agriculture	0.0700757	Yunnan-Transport and Storage	0.0982703	Xinjiang-Metals Smelting	0.0204171	Jiangsu-Agriculture	0.0702269	Henan-General Equipment	0.0765015	Heilongjiang-Metals Smelting	0.0214187	Sichuan-Metal Products	0.0720726	Tianjin-Metals Smelting	0.0802257	Shaanxi-Coking	0.0182818	Guangdong-Coking	0.0649544	Tianjin-Chemical Industry	0.0744365	Inner Mongolia-Chemical Industry
198	Beijing-Transport and Storage	0.0247267	Jilin-Hotels and Catering	0.0725567	Yunnan-Metals Mining	0.0968127	Yunnan-Other Services	0.0289622	Heilongjiang-Wholesale and Retail	0.0707737	Guangdong-Nonmetal Mineral Products	0.100674	Hunan-Chemical Industry	0.0234025	Zhejiang-Hotels and Catering	0.0708672	Hebei-Hotels and Catering	0.0850797	Shanghai-Chemical Industry	0.0270192	Guangdong-Metals Smelting	0.0728841	Liaoning-Transport and Storage	0.101516	Inner Mongolia-Hotels and Catering	0.0270852	Jiangsu-Wholesale and Retail	0.0696134	Chongqing-Transport and Storage	0.098234	Hunan-Agriculture	0.0201225	Shanghai-General Equipment	0.0698076	Hubei-Nonmetal Mineral Products	0.0764665	Hubei-Hotels and Catering	0.0213782	Fujian-General Equipment	0.0718517	Guizhou-Transport and Storage	0.0794053	Xinjiang-Electricity and Heat Power	0.0178382	Shaanxi-Agriculture	0.0639114	Hubei-Agriculture	0.0742999	Jiangsu-Paper and Printing
199	Fujian-Other Services	0.024288	Henan-Timber Processing	0.0719017	Jiangxi-Electricity and Heat Power	0.0963548	Xinjiang-Metals Smelting	0.0289163	Xinjiang-General Equipment	0.0707315	Inner Mongolia-Agriculture	0.100472	Beijing-Agriculture	0.0233567	Sichuan-Food Production	0.0708452	Shaanxi-Chemical Industry	0.0838724	Hubei-Hotels and Catering	0.0262937	Hunan-Agriculture	0.0725843	Anhui-Transport and Storage	0.100743	Zhejiang-Transport and Storage	0.0264458	Tianjin-Nonmetal Mineral Products	0.0694133	Chongqing-Transportation Equipment	0.098063	Liaoning-Petroleum and Gas Extraction	0.0193697	Jiangsu-Transport and Storage	0.0692381	Henan-Electric Equipment	0.0759175	Guangdong-Transport and Storage	0.0198936	Foreign countries-Agriculture	0.0717266	Foreign countries-Wholesale and Retail	0.0789239	Shandong-Metal Products	0.0173112	Liaoning-Metal Products	0.0624876	Jiangsu-Transportation Equipment	0.073496	Hebei-Food Production
200	Shaanxi-Coking	0.0241284	Tianjin-Electric Equipment	0.0709206	Zhejiang-Chemical Industry	0.0956686	Xinjiang-Electricity and Heat Power	0.0272043	Shandong-Metals Smelting	0.0705693	Inner Mongolia-Chemical Industry	0.099858	Xinjiang-Electricity and Heat Power	0.0231873	Beijing-Scientific Research	0.0700604	Jilin-Metals Smelting	0.0833211	Shaanxi-Coking	0.0262732	Xinjiang-Other Services	0.0719613	Hunan-Agriculture	0.100545	Hubei-Food Production	0.0262925	Shanghai-Wholesale and Retail	0.0692914	Gansu-Metals Mining	0.0969464	Ningxia-Coal Mining	0.0193455	Tianjin-Transportation Equipment	0.0691458	Inner Mongolia-Other Minerals Mining	0.0743635	Hubei-Construction	0.0193964	Shaanxi-Metal Products	0.0711773	Hebei-Metal Products	0.0782126	Jiangxi-Coal Mining	0.0171073	Jilin-Wholesale and Retail	0.0624122	Ningxia-Coal Mining	0.0727333	Inner Mongolia-Agriculture
201	Yunnan-Other Services	0.023491	Zhejiang-Food Production	0.0706532	Ningxia-Coal Mining	0.0944682	Hubei-Food Production	0.0258394	Jiangsu-Transport and Storage	0.0703947	Hubei-Agriculture	0.0996246	Hunan-Agriculture	0.0225312	Shanghai-General Equipment	0.0696816	Hubei-Transport and Storage	0.0822672	Inner Mongolia-Hotels and Catering	0.0262523	Sichuan-Electronic Equipment	0.0716842	Shaanxi-Chemical Industry	0.10005	Heilongjiang-Coking	0.0262522	Foreign countries-Agriculture	0.068119	Jilin-Other Services	0.0967962	Xinjiang-Electricity and Heat Power	0.0192083	Shanghai-Metals Smelting	0.0684939	Zhejiang-Chemical Industry	0.0739271	Jilin-Other Services	0.0183852	Foreign countries-Coal Mining	0.0704732	Shandong-Leather	0.0780071	Hunan-Coal Mining	0.0168561	Zhejiang-Food Production	0.0616876	Henan-Paper and Printing	0.072328	Shandong-Electric Equipment
202	Shanghai-Chemical Industry	0.0232715	Jilin-Transport and Storage	0.070594	Liaoning-General Equipment	0.0934082	Ningxia-Coal Mining	0.0252413	Shanghai-General Equipment	0.0699643	Jiangsu-Coking	0.0986351	Shaanxi-Coking	0.022266	Zhejiang-Food Production	0.0680764	Gansu-Transport and Storage	0.0805546	Guangdong-Chemical Industry	0.0258563	Jiangsu-Transport and Storage	0.0712752	Guizhou-Transport and Storage	0.0991752	Shanghai-Office Machinery	0.0262355	Tianjin-Hotels and Catering	0.0676949	Hubei-Chemical Industry	0.0959912	Heilongjiang-Coking	0.0187821	Tianjin-Coking	0.0679838	Tianjin-Electric Equipment	0.0738152	Hunan-Transport and Storage	0.0182278	Shaanxi-Coking	0.0697691	Beijing-Wholesale and Retail	0.0778706	Sichuan-Paper and Printing	0.0163704	Guizhou-General Equipment	0.0615888	Jiangsu-Food Production	0.0716026	Shanxi-Wholesale and Retail
203	Henan-Paper and Printing	0.0220601	Shanghai-Electric Equipment	0.0698899	Hebei-Electric Equipment	0.092388	Fujian-Other Services	0.0246822	Zhejiang-Hotels and Catering	0.0697568	Anhui-Chemical Industry	0.0983912	Shandong-Leasehold and Business	0.021664	Shanghai-Metals Smelting	0.0676307	Guangdong-Nonmetal Mineral Products	0.0799732	Xinjiang-Metals Smelting	0.0257845	Jiangsu-Leather	0.0709189	Guangdong-Metals Smelting	0.0990886	Fujian-Other Services	0.0247473	Jiangsu-Transport and Storage	0.0676909	Chongqing-Metals Smelting	0.0943062	Fujian-Other Services	0.0186644	Shanxi-Nonmetal Mineral Products	0.0671683	Shaanxi-Transport and Storage	0.0723946	Henan-Textile Industry	0.0180129	Shaanxi-Food Production	0.0695097	Shanxi-Construction	0.0775409	Heilongjiang-Agriculture	0.0163346	Heilongjiang-Electric Equipment	0.0610454	Hubei-Metals Smelting	0.0715814	Shandong-General Equipment
204	Henan-Gas and Water	0.0219115	Zhejiang-Hotels and Catering	0.0690937	Tianjin-Chemical Industry	0.0906119	Shanghai-Chemical Industry	0.0241767	Jiangsu-Metal Products	0.0696501	Gansu-Transport and Storage	0.0973077	Guizhou-Metals Smelting	0.0216104	Jilin-Electric Equipment	0.0668931	Guangdong-Wholesale and Retail	0.0796188	Anhui-Transport and Storage	0.0251818	Xinjiang-General Equipment	0.0702172	Jiangxi-Nonmetal Mineral Products	0.0979861	Ningxia-Coal Mining	0.0246036	Xinjiang-General Equipment	0.067421	Guangdong-Wholesale and Retail	0.0936989	Jiangxi-Coal Mining	0.018257	Zhejiang-Food Production	0.0662443	Shandong-Timber Processing	0.0715846	Shandong-Construction	0.0179133	Guangdong-Transport and Storage	0.068675	Chongqing-Transportation Equipment	0.077303	Heilongjiang-Metals Smelting	0.0162966	Zhejiang-Hotels and Catering	0.0607294	Heilongjiang-Coal Mining	0.0706915	Shandong-Office Machinery
205	Hunan-Coal Mining	0.0216714	Shandong-Metals Smelting	0.0689604	Gansu-Transport and Storage	0.0901402	Shaanxi-Coking	0.0240458	Hunan-Food Production	0.069429	Guangdong-Chemical Industry	0.0970775	Hebei-Paper and Printing	0.0213779	Jiangsu-Leather	0.066443	Guangdong-Chemical Industry	0.0796152	Ningxia-Coal Mining	0.0248027	Jiangsu-Metal Products	0.0699905	Shanxi-Chemical Industry	0.0970051	Guangdong-Transport and Storage	0.0245132	Inner Mongolia-Chemical Industry	0.0673609	Shandong-Leasehold and Business	0.0936665	Jiangsu-Coking	0.0180514	Jiangxi-Other Services	0.0662311	Jilin-Electricity and Heat Power	0.0711544	Jiangsu-Coking	0.0177193	Guangxi-Transportation Equipment	0.0680224	Henan-Construction	0.076785	Hubei-Food Production	0.0161282	Shanxi-Electric Equipment	0.0593521	Gansu-Transport and Storage	0.0704309	Inner Mongolia-Other Services
206	Anhui-Office Machinery	0.0214456	Tianjin-Nonmetal Mineral Products	0.0679446	Shandong-Timber Processing	0.0897036	Henan-Paper and Printing	0.023693	Jiangsu-Leather	0.0690109	Shanxi-Chemical Industry	0.0959068	Ningxia-Coal Mining	0.0209567	Xinjiang-General Equipment	0.0663015	Chongqing-Other Services	0.0788596	Jiangxi-Chemical Industry	0.0243985	Jiangxi-Food Production	0.0698346	Hunan-Chemical Industry	0.0959968	Yunnan-Coal Mining	0.0236759	Chongqing-Electric Equipment	0.0671161	Sichuan-Hotels and Catering	0.0930152	Shanxi-Construction	0.0175324	Zhejiang-Hotels and Catering	0.064161	Beijing-Leasehold and Business	0.0711255	Fujian-Other Services	0.0175552	Qinghai-Construction	0.0671917	Shandong-Metals Mining	0.0763889	Anhui-Office Machinery	0.0160076	Shaanxi-Food Production	0.0592648	Guizhou-Other Services	0.0696603	Hainan-Electricity and Heat Power
207	Ningxia-Coal Mining	0.0213096	Jiangsu-Transport and Storage	0.0677749	Shaanxi-Chemical Industry	0.0891532	Henan-Gas and Water	0.0235334	Hubei-General Equipment	0.068909	Zhejiang-Transport and Storage	0.0958989	Jiangxi-Coal Mining	0.0206118	Inner Mongolia-Transportation Equipment	0.0662594	Fujian-Other Services	0.0780825	Xinjiang-Electricity and Heat Power	0.0242579	Guangdong-Leather	0.0688194	Guangxi-Agriculture	0.0959495	Guangxi-Chemical Industry	0.0235001	Guangdong-Transport and Storage	0.0669968	Qinghai-Metals Mining	0.0927305	Jiangsu-Textile Industry	0.0167529	Shanxi-Hotels and Catering	0.0637627	Guizhou-Metals Mining	0.0709467	Guizhou-Agriculture	0.017	Inner Mongolia-Wholesale and Retail	0.0666148	Hunan-Agriculture	0.0738894	Ningxia-Coal Mining	0.0158342	Liaoning-Chemical Industry	0.0591864	Shanghai-Metals Smelting	0.0694967	Yunnan-Agriculture
208	Jilin-Hotels and Catering	0.0212317	Xinjiang-General Equipment	0.0677567	Jilin-Transportation Equipment	0.0883801	Sichuan-Paper and Printing	0.0233098	Guizhou-General Equipment	0.0677739	Hubei-Chemical Industry	0.0943093	Liaoning-Transportation Equipment	0.0204458	Jiangsu-Metal Products	0.0655398	Shanxi-Wholesale and Retail	0.0777269	Henan-Paper and Printing	0.0241841	Foreign countries-Agriculture	0.0682995	Shandong-Leasehold and Business	0.0958198	Inner Mongolia-Transport and Storage	0.0221047	Guangdong-Hotels and Catering	0.0667821	Jiangsu-Metal Products	0.0921843	Hunan-Coal Mining	0.0164427	Foreign countries-Hotels and Catering	0.0633235	Gansu-Transport and Storage	0.0707265	Sichuan-Textile Industry	0.0168681	Shanxi-Metal Products	0.0661944	Zhejiang-Chemical Industry	0.0734635	Guizhou-Coal Mining	0.0156254	Inner Mongolia-Transport and Storage	0.0576445	Anhui-Wholesale and Retail	0.0693145	Hunan-Other Services
209	Shandong-Leasehold and Business	0.0205756	Heilongjiang-Nonmetal Mineral Products	0.0674836	Hubei-Transport and Storage	0.0882915	Beijing-Transport and Storage	0.0227081	Shaanxi-Food Production	0.0675512	Guangxi-Wholesale and Retail	0.0939469	Shanghai-Nonmetal Mineral Products	0.0202698	Henan-Timber Processing	0.0647729	Foreign countries-Wholesale and Retail	0.0772712	Henan-Gas and Water	0.0240212	Shanxi-Electric Equipment	0.0681478	Jiangxi-Coal Mining	0.0955303	Liaoning-Petroleum and Gas Extraction	0.0220757	Yunnan-Agriculture	0.066567	Liaoning-Wholesale and Retail	0.0920411	Tianjin-Food Production	0.0163691	Liaoning-Metal Products	0.0631541	Jilin-Chemical Industry	0.0706223	Liaoning-Coking	0.0167328	Jilin-Food Production	0.0655004	Hunan-Transport and Storage	0.0730037	Henan-Transport and Storage	0.0154501	Hubei-Electricity and Heat Power	0.057005	Liaoning-Metals Mining	0.0687958	Guangdong-Transport and Storage
210	Guizhou-Coal Mining	0.0204051	Inner Mongolia-Transportation Equipment	0.0672824	Inner Mongolia-Other Minerals Mining	0.0880057	Guizhou-Coal Mining	0.0227044	Liaoning-Metal Products	0.0672509	Shandong-Timber Processing	0.0930313	Tianjin-Wholesale and Retail	0.0202165	Jilin-Nonmetal Mineral Products	0.0646347	Shanghai-Metals Smelting	0.0769291	Beijing-Agriculture	0.0239089	Liaoning-Transportation Equipment	0.067796	Hunan-Wholesale and Retail	0.0950012	Yunnan-Chemical Industry	0.0220651	Jiangsu-Metal Products	0.0664791	Zhejiang-Chemical Industry	0.0918981	Beijing-Construction	0.0158348	Guizhou-General Equipment	0.0623628	Guangdong-Nonmetal Mineral Products	0.07001	Gansu-Agriculture	0.0166717	Ningxia-General Equipment	0.0647186	Liaoning-Other Services	0.072295	Shanghai-Wholesale and Retail	0.0153269	Jiangsu-Hotels and Catering	0.0565049	Hebei-Transportation Equipment	0.0686407	Hebei-Office Machinery
211	Shanghai-Coking	0.0201342	Shanghai-General Equipment	0.0664915	Zhejiang-Transport and Storage	0.0879703	Anhui-Transport and Storage	0.0222468	Jiangsu-Leasehold and Business	0.0658822	Liaoning-Petroleum and Gas Extraction	0.0923964	Hebei-Construction	0.0199088	Tianjin-Transportation Equipment	0.0639626	Jiangsu-Paper and Printing	0.076216	Hubei-Construction	0.0238562	Jiangsu-Leasehold and Business	0.0677701	Guangdong-Transport and Storage	0.0944107	Henan-Paper and Printing	0.0217365	Guangdong-Wholesale and Retail	0.0663071	Hebei-Electric Equipment	0.0909744	Hebei-Metal Products	0.0158072	Jilin-Wholesale and Retail	0.0618427	Guizhou-Other Services	0.0699518	Jiangsu-Textile Industry	0.0164447	Shandong-Wholesale and Retail	0.0639111	Shandong-Electric Equipment	0.0720064	Zhejiang-Textile Industry	0.0153169	Guangdong-Leather	0.0559155	Anhui-Chemical Industry	0.0685216	Hubei-Textile Industry
212	Heilongjiang-General Equipment	0.0201183	Jiangsu-Metal Products	0.066307	Hubei-Metals Smelting	0.0862154	Shandong-Leasehold and Business	0.021375	Inner Mongolia-Transport and Storage	0.0656877	Shaanxi-Chemical Industry	0.0920032	Jilin-Wholesale and Retail	0.0198199	Shanxi-Electric Equipment	0.0638345	Hubei-Metals Smelting	0.0756658	Guangdong-Paper and Printing	0.0233954	Fujian-General Equipment	0.0673472	Jiangxi-Transport and Storage	0.0938748	Henan-Gas and Water	0.0215901	Shanxi-Electric Equipment	0.0658883	Jiangxi-Other Services	0.0906111	Chongqing-Coking	0.0157617	Henan-Leather	0.0614128	Chongqing-Transportation Equipment	0.0699351	Shandong-Electric Equipment	0.0163662	Sichuan-Electronic Equipment	0.0636186	Guangdong-Electric Equipment	0.0716267	Beijing-Agriculture	0.015161	Guangdong-Wholesale and Retail	0.0548852	Hebei-Electric Equipment	0.068157	Shanghai-Office Machinery
213	Hubei-Food Production	0.020002	Liaoning-Agriculture	0.064759	Anhui-Wholesale and Retail	0.0860712	Jiangxi-Agriculture	0.0209183	Shanxi-Electric Equipment	0.0656127	Anhui-Transport and Storage	0.0918417	Henan-Paper and Printing	0.0194666	Jiangsu-Leasehold and Business	0.0637541	Liaoning-Metal Products	0.0737743	Shanghai-Coking	0.0233767	Inner Mongolia-Wholesale and Retail	0.0671468	Liaoning-Wholesale and Retail	0.0932496	Hebei-Paper and Printing	0.021337	Guangxi-Electricity and Heat Power	0.0651588	Xinjiang-Metals Mining	0.0891018	Jiangsu-Paper and Printing	0.0156108	Henan-Hotels and Catering	0.0610378	Guangxi-Wholesale and Retail	0.0696912	Sichuan-Transport and Storage	0.0163087	Hunan-Electric Equipment	0.062707	Sichuan-General Equipment	0.0714662	Jiangsu-General Equipment	0.0140384	Ningxia-General Equipment	0.0543096	Guangdong-Wholesale and Retail	0.0666996	Hubei-General Equipment
214	Jilin-Transportation Equipment	0.0198884	Shaanxi-Agriculture	0.0643062	Jiangsu-Coking	0.0860557	Shanghai-Coking	0.0209174	Guangdong-Food Production	0.0653908	Guizhou-Coal Mining	0.0914299	Henan-Gas and Water	0.0193355	Guangdong-Coking	0.0624786	Hubei-Agriculture	0.0733638	Guangxi-Other Services	0.0232485	Heilongjiang-Electricity and Heat Power	0.0669242	Jiangxi-Metals Smelting	0.0917934	Hubei-Hotels and Catering	0.0209255	Zhejiang-Hotels and Catering	0.0645385	Hebei-Transportation Equipment	0.0890319	Shaanxi-Other Services	0.0155611	Henan-Gas and Water	0.0607276	Jiangsu-Coal Mining	0.0695243	Liaoning-Other Services	0.016282	Henan-Transport and Storage	0.0623735	Jiangsu-Metal Products	0.0712071	Yunnan-Agriculture	0.0139388	Henan-Nonmetal Mineral Products	0.0539701	Henan-Textile Industry	0.0665295	Shanxi-Transport and Storage
215	Beijing-Agriculture	0.0196877	Beijing-Scientific Research	0.0637045	Guangdong-Chemical Industry	0.0860452	Hubei-Hotels and Catering	0.0205649	Shaanxi-Agriculture	0.0648862	Guizhou-Other Services	0.0908924	Chongqing-Other Services	0.0190215	Foreign countries-Coal Mining	0.0620804	Shanxi-Agriculture	0.0733074	Heilongjiang-Coal Mining	0.0232134	Shanghai-Food Production	0.0658931	Yunnan-Coal Mining	0.0915142	Shaanxi-Other Services	0.0207117	Zhejiang-Food Production	0.0641457	Yunnan-Agriculture	0.0872772	Shandong-Leasehold and Business	0.0153247	Shanghai-Wholesale and Retail	0.0603846	Foreign countries-Other Manufacturing	0.0681482	Sichuan-Metals Mining	0.0162381	Heilongjiang-Electric Equipment	0.0623733	Jiangxi-Other Services	0.0708305	Zhejiang-Electric Equipment	0.0138945	Hubei-General Equipment	0.0528431	Tianjin-Coal Mining	0.0664084	Ningxia-Coking
216	Sichuan-Paper and Printing	0.0187331	Jilin-Electric Equipment	0.0631466	Guangdong-Nonmetal Mineral Products	0.0837968	Yunnan-Agriculture	0.0205105	Tianjin-Nonmetal Mineral Products	0.0643213	Liaoning-Metals Mining	0.0899171	Hebei-Hotels and Catering	0.0186074	Shaanxi-Agriculture	0.0606298	Heilongjiang-Coking	0.0729708	Heilongjiang-Other Services	0.0230384	Shaanxi-Agriculture	0.0656705	Guangdong-Electric Equipment	0.0903176	Guizhou-Wholesale and Retail	0.0206796	Inner Mongolia-Wholesale and Retail	0.0641112	Zhejiang-Transport and Storage	0.0869233	Tianjin-Hotels and Catering	0.0149965	Guangdong-Food Production	0.0597449	Hubei-Agriculture	0.0678286	Hainan-Electricity and Heat Power	0.0162101	Hebei-Hotels and Catering	0.062329	Hunan-Chemical Industry	0.0695633	Hebei-Paper and Printing	0.0137655	Hunan-Transportation Equipment	0.0524255	Jilin-Chemical Industry	0.0664034	Liaoning-Coking
217	Hebei-Paper and Printing	0.0186285	Shanxi-Electric Equipment	0.0627431	Guizhou-Other Services	0.0831807	Ningxia-Coking	0.0194268	Chongqing-General Equipment	0.0616165	Sichuan-Petroleum and Gas Extraction	0.087244	Hunan-Coal Mining	0.0184109	Heilongjiang-Wholesale and Retail	0.0594714	Foreign countries-Timber Processing	0.072798	Fujian-Transport and Storage	0.0223372	Heilongjiang-Electric Equipment	0.0643393	Hunan-Metals Mining	0.0896726	Hunan-Transport and Storage	0.0205771	Sichuan-Electric Equipment	0.0640215	Chongqing-Wholesale and Retail	0.0853399	Ningxia-Coking	0.0148891	Beijing-Transportation Equipment	0.059324	Foreign countries-Timber Processing	0.067555	Chongqing-Transport and Storage	0.0161969	Zhejiang-Food Production	0.0614304	Guangxi-Other Services	0.0693367	Guizhou-Other Services	0.0132221	Chongqing-Electricity and Heat Power	0.0523315	Heilongjiang-Agriculture	0.0648306	Heilongjiang-Agriculture
218	Heilongjiang-Food Production	0.0184896	Jiangsu-Leather	0.0626455	Hubei-Agriculture	0.0819621	Guizhou-Other Services	0.0192122	Guangxi-Transportation Equipment	0.061156	Guangdong-Wholesale and Retail	0.0862256	Zhejiang-Textile Industry	0.0182213	Foreign countries-Hotels and Catering	0.0593554	Guangxi-Metals Smelting	0.072639	Zhejiang-Textile Industry	0.0222901	Shandong-Metals Smelting	0.0634176	Jilin-Electricity and Heat Power	0.0896205	Inner Mongolia-Construction	0.0204018	Heilongjiang-Electric Equipment	0.0639607	Jilin-Agriculture	0.085318	Hubei-Food Production	0.014705	Hubei-Electricity and Heat Power	0.0591412	Guangdong-Electric Equipment	0.0663478	Shandong-General Equipment	0.0161646	Guangxi-Food Production	0.0611782	Sichuan-Coking	0.0692738	Qinghai-Nonmetal Mineral Products	0.0132079	Chongqing-General Equipment	0.0522931	Hunan-Electricity and Heat Power	0.0645636	Anhui-Transport and Storage
219	Qinghai-Nonmetal Mineral Products	0.0178888	Jiangxi-Other Services	0.062539	Guangxi-Wholesale and Retail	0.0808501	Hunan-Transport and Storage	0.01919	Guangdong-Coking	0.0604721	Heilongjiang-Coking	0.0859425	Tianjin-Construction	0.0181725	Hebei-Hotels and Catering	0.0591328	Jiangsu-Textile Industry	0.072338	Guizhou-Agriculture	0.0219892	Sichuan-Chemical Industry	0.0625316	Jilin-Agriculture	0.0895091	Heilongjiang-Coal Mining	0.020168	Shanghai-Food Production	0.0635718	Hebei-Hotels and Catering	0.0847993	Sichuan-Food Production	0.0146691	Tianjin-Food Production	0.0581575	Hubei-Metals Smelting	0.0662611	Shandong-Office Machinery	0.0161153	Guangdong-Wholesale and Retail	0.0611411	Tianjin-Transport and Storage	0.069092	Tianjin-Wholesale and Retail	0.0129901	Shandong-Leasehold and Business	0.0518344	Guizhou-Coal Mining	0.0645399	Heilongjiang-Metals Smelting
220	Heilongjiang-Wholesale and Retail	0.01776	Hubei-Electricity and Heat Power	0.0622424	Guangdong-Wholesale and Retail	0.0804834	Hubei-Construction	0.0186584	Guangdong-Wholesale and Retail	0.0601514	Tianjin-Chemical Industry	0.0850779	Hubei-Food Production	0.017178	Inner Mongolia-Nonmetal Mineral Products	0.0587674	Shandong-Other Manufacturing	0.07222	Liaoning-Petroleum and Gas Extraction	0.0217977	Inner Mongolia-Chemical Industry	0.061471	Chongqing-Chemical Industry	0.0872319	Heilongjiang-Other Services	0.020016	Hunan-Electric Equipment	0.0633771	Jilin-Electricity and Heat Power	0.083289	Heilongjiang-Coal Mining	0.0144291	Inner Mongolia-Hotels and Catering	0.0581285	Shaanxi-Wholesale and Retail	0.0656843	Heilongjiang-Coking	0.0156308	Jiangxi-Other Services	0.0610307	Shandong-Hotels and Catering	0.0679448	Shandong-Electronic Equipment	0.0129002	Fujian-General Equipment	0.0517912	Hubei-Chemical Industry	0.0642271	Liaoning-Other Services
221	Hebei-Construction	0.0173484	Shaanxi-Food Production	0.0620011	Hebei-Transportation Equipment	0.0803862	Anhui-Food Production	0.0185678	Jiangxi-Food Production	0.060062	Jiangxi-Wholesale and Retail	0.0849976	Tianjin-Agriculture	0.0167409	Tianjin-Coking	0.0576187	Jiangxi-Electricity and Heat Power	0.0714171	Hunan-Wholesale and Retail	0.021451	Beijing-Scientific Research	0.061428	Fujian-Electricity and Heat Power	0.0861036	Qinghai-Nonmetal Mineral Products	0.0199995	Heilongjiang-Chemical Industry	0.0626281	Shandong-Timber Processing	0.0825896	Heilongjiang-Other Services	0.0143204	Zhejiang-Agriculture	0.0577783	Hebei-Leasehold and Business	0.0640707	Jiangsu-Paper and Printing	0.0153236	Inner Mongolia-Chemical Industry	0.0609427	Gansu-Nonmetal Mineral Products	0.0672791	Hubei-Hotels and Catering	0.012836	Zhejiang-Agriculture	0.0517375	Sichuan-Petroleum and Gas Extraction	0.0637612	Jilin-Other Services
222	Guizhou-Other Services	0.0172665	Guizhou-General Equipment	0.0617404	Tianjin-Coal Mining	0.0794895	Jiangxi-Chemical Industry	0.0184255	Liaoning-Transport and Storage	0.0599388	Hebei-Electric Equipment	0.0845339	Shanghai-Wholesale and Retail	0.0166904	Jiangxi-Other Services	0.0573514	Chongqing-Electricity and Heat Power	0.0708934	Inner Mongolia-Transport and Storage	0.021425	Zhejiang-Leather	0.0610728	Shandong-Timber Processing	0.0844944	Hebei-Construction	0.0198708	Fujian-General Equipment	0.0624403	Hunan-Transport and Storage	0.0825812	Zhejiang-Transport and Storage	0.0143072	Hubei-General Equipment	0.0576275	Heilongjiang-Coal Mining	0.0636871	Liaoning-Chemical Industry	0.0149429	Shaanxi-Metals Smelting	0.06093	Jiangsu-Coal Mining	0.0666282	Hebei-Construction	0.0128195	Beijing-Scientific Research	0.0516708	Henan-Other Manufacturing	0.0637085	Shanxi-Hotels and Catering
223	Yunnan-Agriculture	0.0166359	Tianjin-Transportation Equipment	0.0610807	Guizhou-Coal Mining	0.0788651	Beijing-Agriculture	0.0180805	Jiangsu-Chemical Industry	0.0598602	Jilin-Transport and Storage	0.0842839	Zhejiang-Electric Equipment	0.0165292	Beijing-Transportation Equipment	0.0572517	Foreign countries-Metals Mining	0.0707028	Anhui-Food Production	0.0210175	Tianjin-Nonmetal Mineral Products	0.0600699	Yunnan-Transport and Storage	0.0843854	Shanghai-Chemical Industry	0.019836	Shandong-Metals Smelting	0.0621596	Hunan-Agriculture	0.0821666	Henan-General Equipment	0.0141706	Fujian-Transport and Storage	0.0575021	Guangxi-Metals Smelting	0.0635345	Zhejiang-Transport and Storage	0.0145787	Gansu-Other Services	0.0608618	Jilin-Other Services	0.0665392	Shandong-Metals Mining	0.0127296	Hunan-Food Production	0.051301	Henan-Timber Processing	0.0636186	Hunan-Coking
224	Ningxia-Coking	0.0164008	Foreign countries-Hotels and Catering	0.0610206	Anhui-Chemical Industry	0.0783848	Jilin-Hotels and Catering	0.017615	Beijing-Scientific Research	0.0597709	Chongqing-Agriculture	0.0829806	Anhui-Office Machinery	0.0161906	Inner Mongolia-Agriculture	0.0571027	Anhui-Wholesale and Retail	0.0706888	Sichuan-Textile Industry	0.0206371	Heilongjiang-Chemical Industry	0.0595512	Sichuan-Coking	0.0841858	Anhui-Office Machinery	0.019572	Tianjin-Coking	0.0619187	Foreign countries-Wholesale and Retail	0.0809511	Shaanxi-Coal Mining	0.0140161	Shanxi-Food Production	0.0573662	Fujian-Other Services	0.0634542	Hunan-Wholesale and Retail	0.0141607	Inner Mongolia-Transport and Storage	0.0599307	Hunan-Wholesale and Retail	0.0663628	Shanghai-Construction	0.0124337	Guangdong-Food Production	0.0511875	Shanghai-Chemical Industry	0.0633769	Inner Mongolia-Hotels and Catering
225	Shaanxi-Other Services	0.0163676	Hunan-Transportation Equipment	0.0607024	Foreign countries-Wholesale and Retail	0.0783595	Hebei-Paper and Printing	0.0175863	Jilin-Hotels and Catering	0.058852	Foreign countries-Wholesale and Retail	0.0785958	Ningxia-Coking	0.0161292	Jiangsu-Chemical Industry	0.0566671	Foreign countries-Other Manufacturing	0.0697254	Zhejiang-Electric Equipment	0.0202202	Jilin-Wholesale and Retail	0.059513	Gansu-Metals Mining	0.0832812	Inner Mongolia-Coking	0.0193654	Sichuan-Transport and Storage	0.0616309	Anhui-Wholesale and Retail	0.0798948	Hebei-Timber Processing	0.0138796	Jiangsu-Wholesale and Retail	0.0570347	Yunnan-Electricity and Heat Power	0.0632913	Yunnan-Coal Mining	0.0138356	Gansu-Agriculture	0.0594274	Foreign countries-Other Manufacturing	0.0661674	Shaanxi-Other Services	0.0124015	Foreign countries-Hotels and Catering	0.051082	Guangxi-Metals Smelting	0.0630433	Sichuan-Textile Industry
226	Hebei-Hotels and Catering	0.0162144	Foreign countries-Coal Mining	0.0604121	Hunan-Electricity and Heat Power	0.0779276	Qinghai-Nonmetal Mineral Products	0.0168717	Guangdong-Leather	0.0585503	Jilin-Transportation Equipment	0.0776234	Jiangsu-Food Production	0.0159838	Guangdong-Transport and Storage	0.0566271	Shandong-Electronic Equipment	0.0691828	Yunnan-Coal Mining	0.0200246	Jiangsu-Chemical Industry	0.0593828	Sichuan-General Equipment	0.0827653	Hubei-Construction	0.0189856	Sichuan-Nonmetal Mineral Products	0.0608025	Shaanxi-Transport and Storage	0.0797305	Shanghai-Office Machinery	0.013798	Shandong-Metals Smelting	0.0565478	Jiangxi-Electricity and Heat Power	0.0630866	Guangxi-Chemical Industry	0.0138212	Ningxia-Other Services	0.0593297	Shandong-Metal Products	0.0660688	Ningxia-Coking	0.0121867	Zhejiang-Leather	0.0509097	Jilin-Transportation Equipment	0.0629896	Qinghai-Nonmetal Mineral Products
227	Tianjin-Wholesale and Retail	0.0161834	Jiangsu-Leasehold and Business	0.0602475	Shanxi-Wholesale and Retail	0.0773953	Jiangsu-Food Production	0.0167132	Henan-Nonmetal Mineral Products	0.0582461	Hebei-Transportation Equipment	0.0773567	Qinghai-Nonmetal Mineral Products	0.0158897	Guangdong-Wholesale and Retail	0.0565185	Yunnan-Electricity and Heat Power	0.0689088	Sichuan-Transport and Storage	0.0199526	Henan-Nonmetal Mineral Products	0.0588981	Guizhou-Nonmetal Mineral Products	0.081593	Beijing-Leasehold and Business	0.0189422	Hunan-Agriculture	0.0605739	Tianjin-Coking	0.0794564	Guizhou-Coal Mining	0.0137897	Sichuan-Agriculture	0.0561118	Sichuan-Metals Mining	0.0623234	Henan-Wholesale and Retail	0.0136379	Jiangsu-Transport and Storage	0.0589692	Jilin-Agriculture	0.0660204	Anhui-Transport and Storage	0.0120286	Shanghai-Chemical Industry	0.0505629	Shanxi-Wholesale and Retail	0.0628244	Guizhou-Agriculture
228	Anhui-Transport and Storage	0.0161149	Chongqing-Electricity and Heat Power	0.0599653	Anhui-Transport and Storage	0.0755658	Jilin-Transportation Equipment	0.0165005	Sichuan-Electronic Equipment	0.0578562	Heilongjiang-Metals Smelting	0.0772094	Shaanxi-Other Services	0.0151042	Guizhou-General Equipment	0.0558565	Heilongjiang-Chemical Industry	0.0683669	Sichuan-Metals Mining	0.0198662	Sichuan-Metal Products	0.0583554	Heilongjiang-Coal Mining	0.0811937	Ningxia-Coking	0.018936	Tianjin-Food Production	0.0604969	Foreign countries-Metals Mining	0.0787873	Shaanxi-Chemical Industry	0.0134809	Shaanxi-Food Production	0.055746	Zhejiang-Nonmetal Mineral Products	0.0615524	Ningxia-Chemical Industry	0.0135963	Shanxi-Coal Mining	0.0588913	Sichuan-Food Production	0.0653157	Hebei-Hotels and Catering	0.0119815	Zhejiang-Coking	0.0505294	Jiangsu-Office Machinery	0.0622623	Liaoning-Chemical Industry
229	Hubei-Hotels and Catering	0.0159191	Tianjin-Coking	0.0599551	Hebei-Hotels and Catering	0.0751975	Sichuan-Textile Industry	0.01638	Foreign countries-Hotels and Catering	0.0578166	Gansu-Metals Mining	0.0766355	Beijing-Leasehold and Business	0.0149569	Guangdong-Leather	0.0554314	Guangxi-Wholesale and Retail	0.0682717	Inner Mongolia-Construction	0.0197745	Yunnan-Agriculture	0.0573645	Foreign countries-Wholesale and Retail	0.0810312	Shaanxi-Coal Mining	0.0186554	Chongqing-Chemical Industry	0.0596454	Sichuan-Other Minerals Mining	0.0786023	Hebei-Leather	0.0131327	Hunan-Transportation Equipment	0.0556187	Liaoning-Petroleum and Gas Extraction	0.061334	Sichuan-Other Minerals Mining	0.0134819	Liaoning-Metal Products	0.0587775	Hebei-Electric Equipment	0.0652417	Heilongjiang-Coking	0.0118928	Heilongjiang-Food Production	0.0503442	Henan-Petroleum and Gas Extraction	0.0620929	Henan-Leather
230	Henan-Transport and Storage	0.014801	Inner Mongolia-Agriculture	0.0596645	Hubei-Chemical Industry	0.0749095	Hebei-Construction	0.0163778	Foreign countries-Coal Mining	0.0575898	Hunan-Transport and Storage	0.0765967	Shandong-Timber Processing	0.0145898	Hubei-Electricity and Heat Power	0.0550356	Guangdong-Electric Equipment	0.0680705	Guangdong-Agriculture	0.0196911	Hubei-Transport and Storage	0.056948	Tianjin-Chemical Industry	0.0806517	Hebei-Hotels and Catering	0.0185719	Jilin-Chemical Industry	0.0594983	Liaoning-Chemical Industry	0.0784339	Yunnan-Other Services	0.0127485	Guangdong-Transport and Storage	0.0553777	Hunan-Electricity and Heat Power	0.0604583	Shaanxi-Wholesale and Retail	0.0134466	Shanghai-Wholesale and Retail	0.0581573	Yunnan-Coal Mining	0.0637955	Tianjin-Construction	0.0116768	Shanxi-Food Production	0.0500863	Anhui-Transport and Storage	0.0617397	Sichuan-Transport and Storage
231	Shaanxi-Coal Mining	0.0147426	Hubei-General Equipment	0.0590582	Jiangxi-Other Services	0.0734533	Shaanxi-Other Services	0.0163116	Inner Mongolia-Transportation Equipment	0.0575037	Jiangsu-Paper and Printing	0.0764402	Yunnan-Other Services	0.0145381	Hunan-Transportation Equipment	0.0544401	Anhui-Chemical Industry	0.0676155	Ningxia-Coking	0.0190892	Inner Mongolia-Transport and Storage	0.0562078	Qinghai-Metals Mining	0.0803461	Shandong-Leasehold and Business	0.0185176	Heilongjiang-Electricity and Heat Power	0.0592839	Inner Mongolia-Chemical Industry	0.0778499	Qinghai-Nonmetal Mineral Products	0.0126154	Jilin-Electric Equipment	0.0550802	Heilongjiang-Agriculture	0.0601997	Hubei-Transportation Equipment	0.0134369	Chongqing-Agriculture	0.0581409	Zhejiang-Transport and Storage	0.0634008	Hubei-Construction	0.011646	Tianjin-Coking	0.0499439	Foreign countries-Petroleum and Gas Extraction	0.0614387	Sichuan-Metals Mining
232	Tianjin-Construction	0.0145472	Guangdong-Food Production	0.0589938	Foreign countries-Timber Processing	0.072751	Zhejiang-Textile Industry	0.0162852	Inner Mongolia-Hotels and Catering	0.0572656	Hunan-Agriculture	0.0763887	Sichuan-Food Production	0.0140822	Henan-Nonmetal Mineral Products	0.0543026	Hunan-Electricity and Heat Power	0.0675981	Hunan-Other Services	0.0190785	Chongqing-Agriculture	0.0561014	Jiangsu-Paper and Printing	0.0801476	Shaanxi-Chemical Industry	0.017943	Guangdong-Leather	0.058547	Shanxi-Wholesale and Retail	0.0777018	Hubei-Hotels and Catering	0.0117033	Fujian-General Equipment	0.0546856	Anhui-Transport and Storage	0.0598445	Henan-Hotels and Catering	0.0133944	Sichuan-Electric Equipment	0.0580869	Shanxi-Metal Products	0.0633041	Jilin-Agriculture	0.0115849	Liaoning-Transport and Storage	0.0493323	Chongqing-Agriculture	0.0613063	Henan-Metal Products
233	Hubei-Construction	0.0144433	Guangdong-Wholesale and Retail	0.0580094	Shanxi-Agriculture	0.0721494	Guangdong-Transport and Storage	0.0162303	Guangdong-Transport and Storage	0.0572416	Tianjin-Coal Mining	0.0763262	Hubei-Hotels and Catering	0.0136715	Zhejiang-Agriculture	0.0542683	Shanghai-Chemical Industry	0.0672332	Shandong-Leasehold and Business	0.0190665	Jiangsu-Hotels and Catering	0.0555201	Henan-Paper and Printing	0.0784789	Yunnan-Coking	0.01761	Inner Mongolia-Transport and Storage	0.058374	Inner Mongolia-Agriculture	0.077564	Guizhou-Other Services	0.0116687	Jiangsu-Chemical Industry	0.053968	Guangdong-Metal Products	0.0584858	Anhui-Office Machinery	0.013336	Jiangsu-Metals Smelting	0.0578957	Foreign countries-Timber Processing	0.0631919	Sichuan-Textile Industry	0.0115037	Guangdong-Transport and Storage	0.0493143	Foreign countries-Metals Mining	0.0611451	Henan-Electric Equipment
234	Jiangsu-Food Production	0.01419	Hunan-Food Production	0.0574753	Hunan-Coal Mining	0.0716421	Henan-Transport and Storage	0.0158965	Jilin-Transport and Storage	0.0568933	Liaoning-Electric Equipment	0.0761859	Shaanxi-Coal Mining	0.0136046	Hubei-General Equipment	0.0541638	Anhui-Transport and Storage	0.0664011	Guangdong-Other Manufacturing	0.0189981	Jilin-Chemical Industry	0.0554854	Chongqing-Transportation Equipment	0.0781234	Guizhou-Coking	0.0174883	Tianjin-Transportation Equipment	0.0583216	Jiangsu-Coking	0.0773148	Hebei-Transportation Equipment	0.0115658	Xinjiang-Nonmetal Mineral Products	0.0538668	Hubei-Chemical Industry	0.0581843	Guizhou-Wholesale and Retail	0.0129272	Liaoning-Transportation Equipment	0.0578566	Guizhou-Nonmetal Mineral Products	0.0630417	Shaanxi-Coal Mining	0.0111702	Jiangxi-Other Services	0.0492208	Jiangxi-Electricity and Heat Power	0.0605588	Guangxi-Chemical Industry
235	Shaanxi-Chemical Industry	0.0141796	Tianjin-Food Production	0.0574313	Sichuan-Petroleum and Gas Extraction	0.0714604	Sichuan-Transport and Storage	0.0158368	Hunan-Electric Equipment	0.056503	Shanxi-Wholesale and Retail	0.0755926	Shanghai-Construction	0.0135398	Jiangsu-Hotels and Catering	0.054011	Hubei-Chemical Industry	0.0661695	Inner Mongolia-Coking	0.0187699	Guangdong-Electronic Equipment	0.0552813	Hebei-Electric Equipment	0.0781217	Sichuan-Wholesale and Retail	0.0173228	Henan-Nonmetal Mineral Products	0.0579296	Guangdong-Electric Equipment	0.0767071	Beijing-Food Production	0.0112197	Guangdong-Wholesale and Retail	0.053406	Beijing-Coking	0.0581392	Yunnan-Chemical Industry	0.0128943	Hunan-Agriculture	0.0577042	Shanxi-Hotels and Catering	0.06293	Sichuan-Transport and Storage	0.0111221	Tianjin-Food Production	0.0482307	Chongqing-Transportation Equipment	0.0605363	Shanghai-Chemical Industry
236	Shandong-Timber Processing	0.0138568	Zhejiang-Coking	0.0573529	Gansu-Metals Mining	0.0709625	Sichuan-Metals Mining	0.0157682	Fujian-General Equipment	0.0564459	Henan-Paper and Printing	0.0753655	Shaanxi-Chemical Industry	0.0130851	Shaanxi-Food Production	0.0533414	Shaanxi-Transport and Storage	0.0661302	Yunnan-Chemical Industry	0.0186622	Fujian-Electric Equipment	0.054751	Foreign countries-Other Manufacturing	0.0773639	Shanghai-Coking	0.0171618	Jiangsu-Leather	0.0579142	Hunan-Chemical Industry	0.0761791	Shaanxi-Agriculture	0.0109894	Hunan-Food Production	0.0531695	Jiangxi-Other Services	0.0580243	Shanghai-Office Machinery	0.0128344	Jiangsu-Agriculture	0.0576344	Zhejiang-Nonmetal Mineral Products	0.0621895	Jiangsu-Metal Products	0.0110912	Henan-Leather	0.0476218	Fujian-Other Services	0.0599034	Anhui-Food Production
237	Zhejiang-Textile Industry	0.0136782	Beijing-Transportation Equipment	0.0571822	Chongqing-Agriculture	0.0706094	Hebei-Hotels and Catering	0.0153072	Jilin-Electric Equipment	0.0563267	Inner Mongolia-Other Minerals Mining	0.0745279	Henan-Transport and Storage	0.0130609	Shandong-Timber Processing	0.0533392	Shandong-Construction	0.0659813	Guangdong-Textile Industry	0.0182796	Guangdong-Agriculture	0.0546556	Shanxi-Wholesale and Retail	0.0773463	Jiangxi-Agriculture	0.0171311	Jiangsu-Leasehold and Business	0.0577189	Beijing-Transport and Storage	0.0759857	Guangdong-Transport and Storage	0.0108217	Beijing-Hotels and Catering	0.052761	Guizhou-Coal Mining	0.0572816	Liaoning-Agriculture	0.012791	Jiangsu-Wholesale and Retail	0.0576096	Anhui-Chemical Industry	0.0614067	Sichuan-Metals Mining	0.011074	Jiangsu-Metals Smelting	0.0470987	Guangxi-Wholesale and Retail	0.0588761	Shaanxi-Office Machinery
238	Shanxi-Wholesale and Retail	0.0136542	Jiangsu-Chemical Industry	0.0568186	Henan-Paper and Printing	0.0703036	Tianjin-Wholesale and Retail	0.0151531	Hunan-Agriculture	0.0561512	Foreign countries-Timber Processing	0.0741948	Chongqing-Coking	0.0129149	Sichuan-Agriculture	0.0531943	Guizhou-Metals Mining	0.065944	Qinghai-Nonmetal Mineral Products	0.0182075	Foreign countries-Hotels and Catering	0.0545747	Hebei-Transportation Equipment	0.0765996	Guizhou-Chemical Industry	0.0167646	Foreign countries-Coal Mining	0.0573524	Hunan-Wholesale and Retail	0.0758398	Tianjin-Metal Products	0.0107088	Ningxia-General Equipment	0.0523825	Guangdong-Transport and Storage	0.0571229	Hunan-Other Services	0.0125945	Jilin-Wholesale and Retail	0.0571963	Hebei-Transportation Equipment	0.0613513	Jilin-Coal Mining	0.0110646	Sichuan-Metal Products	0.0464775	Shanxi-Agriculture	0.0586985	Chongqing-Transport and Storage
239	Guangdong-Transport and Storage	0.0134711	Liaoning-Wholesale and Retail	0.0567429	Foreign countries-Other Manufacturing	0.0701759	Hunan-Wholesale and Retail	0.0149082	Jiangsu-Hotels and Catering	0.0561066	Liaoning-General Equipment	0.0740912	Guangdong-Transport and Storage	0.0128235	Zhejiang-Leather	0.0529011	Foreign countries-Leather	0.0657561	Jiangxi-Other Services	0.0179644	Jiangxi-Electric Equipment	0.0539848	Yunnan-Agriculture	0.0756924	Chongqing-Paper and Printing	0.0166878	Jilin-Wholesale and Retail	0.0572387	Jiangxi-Wholesale and Retail	0.0756781	Hubei-Construction	0.0106184	Guangdong-Hotels and Catering	0.0516346	Shanghai-Electricity and Heat Power	0.0570428	Hebei-Paper and Printing	0.0124797	Guangdong-Leather	0.0568019	Liaoning-Nonmetal Mineral Products	0.0610391	Shandong-Other Manufacturing	0.0110085	Henan-Hotels and Catering	0.0451357	Liaoning-Electric Equipment	0.0584438	Liaoning-Agriculture
240	Anhui-Food Production	0.01345	Guangdong-Transport and Storage	0.0565684	Foreign countries-Metals Mining	0.0693571	Zhejiang-Electric Equipment	0.0147729	Shanxi-Food Production	0.0551741	Jiangxi-Nonmetal Mineral Products	0.0740471	Guizhou-Coal Mining	0.0127876	Guangdong-Food Production	0.0526564	Chongqing-Nonmetal Mineral Products	0.0657089	Shaanxi-Other Services	0.0178225	Shanxi-Food Production	0.0534655	Liaoning-Chemical Industry	0.075479	Guangxi-Food Production	0.0163576	Shanxi-Food Production	0.055994	Liaoning-Agriculture	0.0753491	Shanghai-Chemical Industry	0.0104323	Jiangsu-Leasehold and Business	0.051348	Foreign countries-Leather	0.0564906	Jiangxi-Agriculture	0.0120202	Jiangsu-Chemical Industry	0.0567614	Beijing-Electricity and Heat Power	0.0608914	Tianjin-Agriculture	0.0107569	Shanghai-Hotels and Catering	0.0448264	Hebei-Hotels and Catering	0.0581623	Jiangxi-Agriculture
241	Tianjin-Agriculture	0.0134012	Hebei-Hotels and Catering	0.0564556	Qinghai-Metals Mining	0.0688754	Shaanxi-Coal Mining	0.0146921	Guangdong-Hotels and Catering	0.0547415	Qinghai-Metals Mining	0.0737728	Liaoning-Hotels and Catering	0.0127848	Tianjin-Food Production	0.0526341	Henan-Paper and Printing	0.0647544	Hainan-Electricity and Heat Power	0.0177017	Zhejiang-Agriculture	0.0533354	Inner Mongolia-Agriculture	0.0752666	Sichuan-General Equipment	0.0163303	Qinghai-Construction	0.0558722	Heilongjiang-Coal Mining	0.0752493	Hainan-Nonmetal Mineral Products	0.0103582	Guangdong-Leather	0.0511716	Hebei-Textile Industry	0.0562802	Heilongjiang-Coal Mining	0.0120082	Shanghai-Hotels and Catering	0.0562733	Chongqing-Transport and Storage	0.0606572	Shaanxi-Chemical Industry	0.0107437	Beijing-Transportation Equipment	0.0445454	Guangdong-Electric Equipment	0.058133	Inner Mongolia-Transport and Storage
242	Sichuan-Textile Industry	0.013164	Henan-Nonmetal Mineral Products	0.0563537	Shandong-Other Manufacturing	0.0687395	Guangxi-Chemical Industry	0.0145031	Guangxi-Food Production	0.0544602	Jiangxi-Transport and Storage	0.0736777	Beijing-Wholesale and Retail	0.0127802	Fujian-Transport and Storage	0.0518643	Jiangsu-Transportation Equipment	0.0646243	Jiangsu-Food Production	0.0175119	Sichuan-Electric Equipment	0.053157	Shaanxi-Wholesale and Retail	0.0748876	Beijing-Wholesale and Retail	0.0161855	Foreign countries-Hotels and Catering	0.0557019	Shaanxi-Wholesale and Retail	0.0741086	Shandong-Timber Processing	0.0103206	Xinjiang-Metal Products	0.0505831	Tianjin-General Equipment	0.0561408	Heilongjiang-Other Services	0.0119177	Shanghai-Food Production	0.0561546	Henan-Transportation Equipment	0.0605882	Jilin-Chemical Industry	0.0101811	Henan-Gas and Water	0.0439948	Hunan-Coal Mining	0.0580271	Yunnan-Coal Mining
243	Hunan-Transport and Storage	0.0130535	Zhejiang-Agriculture	0.05632	Jiangsu-Paper and Printing	0.067854	Shandong-Timber Processing	0.0143952	Tianjin-Transportation Equipment	0.0542741	Foreign countries-Other Manufacturing	0.07343	Hebei-General Equipment	0.0125403	Tianjin-Hotels and Catering	0.0513817	Jiangsu-Food Production	0.0637788	Hebei-Paper and Printing	0.0174755	Hubei-Agriculture	0.0527286	Liaoning-Agriculture	0.074807	Hunan-Wholesale and Retail	0.0159858	Jiangxi-Food Production	0.0551856	Anhui-Transport and Storage	0.074002	Tianjin-Leasehold and Business	0.0100862	Heilongjiang-Food Production	0.0504908	Hunan-Coal Mining	0.055643	Hebei-Construction	0.0116221	Sichuan-Chemical Industry	0.056083	Hunan-Metals Mining	0.0604958	Hunan-Transport and Storage	0.0101531	Guangdong-Hotels and Catering	0.0435293	Shaanxi-Transport and Storage	0.0578911	Sichuan-Other Minerals Mining
244	Sichuan-Transport and Storage	0.0127273	Shanxi-Food Production	0.0560664	Jiangsu-Textile Industry	0.0675886	Shaanxi-Chemical Industry	0.0141311	Zhejiang-Agriculture	0.0542089	Jiangsu-Textile Industry	0.0723005	Shanxi-Wholesale and Retail	0.012501	Hunan-Food Production	0.0513115	Jilin-Transport and Storage	0.0637433	Guangxi-Transport and Storage	0.0167832	Guangxi-Electric Equipment	0.0526181	Tianjin-Coal Mining	0.0746806	Guizhou-Hotels and Catering	0.0158514	Liaoning-Chemical Industry	0.05455	Anhui-Chemical Industry	0.0730874	Henan-Textile Industry	0.0100435	Heilongjiang-Electricity and Heat Power	0.050394	Chongqing-Agriculture	0.0551253	Henan-Petroleum and Gas Extraction	0.011512	Heilongjiang-Chemical Industry	0.055529	Jiangxi-Wholesale and Retail	0.0599032	Zhejiang-Office Machinery	0.0101012	Anhui-Transportation Equipment	0.0433371	Jiangsu-Hotels and Catering	0.05745	Shanxi-Construction
245	Sichuan-Metals Mining	0.0126722	Chongqing-General Equipment	0.055004	Guangdong-Electric Equipment	0.06732	Tianjin-Construction	0.013621	Tianjin-Food Production	0.0537793	Hebei-Hotels and Catering	0.0716313	Hubei-Construction	0.0124041	Ningxia-General Equipment	0.0509819	Liaoning-Leasehold and Business	0.0635915	Guizhou-Wholesale and Retail	0.016721	Hunan-Electricity and Heat Power	0.0524752	Sichuan-Food Production	0.0743495	Sichuan-Transportation Equipment	0.0156346	Gansu-Other Services	0.0540743	Shanxi-Agriculture	0.0729192	Hunan-Transport and Storage	0.0099041	Jiangsu-Leather	0.0494017	Sichuan-Transport and Storage	0.0551248	Guizhou-Coking	0.0109323	Shandong-Agriculture	0.0549837	Shanxi-Leasehold and Business	0.0595116	Jiangsu-Leather	0.0100908	Qinghai-Construction	0.0425731	Guangdong-Nonmetal Mineral Products	0.0571332	Shanghai-Coking
246	Beijing-Leasehold and Business	0.0126073	Guangdong-Leather	0.0541046	Shaanxi-Transport and Storage	0.0672755	Jiangxi-Other Services	0.0135666	Zhejiang-Leather	0.0533772	Hunan-Wholesale and Retail	0.0712924	Shandong-Leather	0.0123573	Heilongjiang-Nonmetal Mineral Products	0.0502721	Liaoning-Other Minerals Mining	0.0635891	Hubei-Transportation Equipment	0.0165264	Liaoning-Metal Products	0.0524124	Inner Mongolia-Chemical Industry	0.0743279	Hainan-Nonmetal Mineral Products	0.0153783	Jiangsu-Chemical Industry	0.0536601	Guangxi-Agriculture	0.072357	Anhui-Office Machinery	0.00988403	Chongqing-General Equipment	0.0491676	Heilongjiang-Other Services	0.0548116	Hubei-Paper and Printing	0.0109013	Ningxia-Electricity and Heat Power	0.0547767	Yunnan-Transport and Storage	0.0592105	Henan-General Equipment	0.0100704	Sichuan-Electronic Equipment	0.0425394	Henan-Electric Equipment	0.0555834	Heilongjiang-Coking
247	Liaoning-Food Production	0.0125842	Shandong-Timber Processing	0.0529271	Shandong-Electronic Equipment	0.0658145	Hunan-Other Services	0.0132593	Shandong-Timber Processing	0.0528733	Shandong-Other Manufacturing	0.0711187	Hebei-Metals Mining	0.0122716	Fujian-General Equipment	0.0498688	Heilongjiang-Metals Smelting	0.063302	Sichuan-Other Minerals Mining	0.0164942	Sichuan-Hotels and Catering	0.052278	Xinjiang-Metals Mining	0.0742672	Guangxi-Agriculture	0.0151865	Liaoning-Metal Products	0.053314	Beijing-Nonmetal Mineral Products	0.071934	Inner Mongolia-Food Production	0.00903769	Inner Mongolia-Transportation Equipment	0.0490724	Liaoning-Transportation Equipment	0.0547552	Hebei-Hotels and Catering	0.0108623	Inner Mongolia-Hotels and Catering	0.0547418	Chongqing-Wholesale and Retail	0.0586887	Anhui-Food Production	0.0100394	Hebei-Hotels and Catering	0.0424654	Henan-General Equipment	0.0553067	Hunan-Paper and Printing
248	Jiangxi-Agriculture	0.0125459	Jiangsu-Hotels and Catering	0.0526901	Fujian-Other Services	0.0654918	Sichuan-Other Minerals Mining	0.0130918	Guangdong-Metals Smelting	0.0528201	Heilongjiang-Chemical Industry	0.0708473	Anhui-Transport and Storage	0.0121662	Shanghai-Hotels and Catering	0.0498422	Gansu-Metals Mining	0.0631821	Hebei-Construction	0.0162746	Foreign countries-Coal Mining	0.0522165	Foreign countries-Metals Mining	0.0742507	Jiangxi-Chemical Industry	0.0150896	Hebei-Hotels and Catering	0.0531703	Henan-Paper and Printing	0.0712914	Yunnan-Agriculture	0.00902828	Anhui-Transportation Equipment	0.048876	Gansu-Metals Mining	0.0547479	Shanxi-Leasehold and Business	0.0107078	Fujian-Electric Equipment	0.054535	Inner Mongolia-Other Minerals Mining	0.0585033	Shanxi-Wholesale and Retail	0.00973352	Inner Mongolia-Nonmetal Mineral Products	0.0423207	Gansu-Metals Mining	0.0552273	Shaanxi-Transport and Storage
249	Zhejiang-Electric Equipment	0.012408	Inner Mongolia-Nonmetal Mineral Products	0.0523525	Henan-Textile Industry	0.0647018	Hubei-Transportation Equipment	0.0129257	Beijing-Transportation Equipment	0.0527304	Hunan-Chemical Industry	0.0706198	Fujian-Transport and Storage	0.0120878	Qinghai-Construction	0.0493963	Beijing-Transport and Storage	0.0631727	Henan-Transport and Storage	0.016226	Shanghai-Chemical Industry	0.0518254	Shaanxi-Transport and Storage	0.0740825	Sichuan-Hotels and Catering	0.0149492	Guangdong-Agriculture	0.0516417	Foreign countries-Other Manufacturing	0.0703265	Shanghai-Coking	0.00902592	Inner Mongolia-Agriculture	0.0481403	Anhui-Chemical Industry	0.0547274	Jiangxi-Chemical Industry	0.0105878	Hubei-Transport and Storage	0.0541624	Anhui-Wholesale and Retail	0.0584224	Beijing-Leasehold and Business	0.00970863	Jilin-Electric Equipment	0.0421896	Jiangxi-Other Services	0.0549778	Inner Mongolia-Construction
250	Inner Mongolia-Food Production	0.0123519	Guangxi-Transportation Equipment	0.0521717	Xinjiang-Metals Mining	0.0641205	Shanxi-Wholesale and Retail	0.0128406	Hebei-Hotels and Catering	0.052189	Guangxi-Other Services	0.0705302	Zhejiang-Office Machinery	0.0120165	Shanxi-Food Production	0.0492687	Jiangxi-Other Services	0.0619782	Shaanxi-Coal Mining	0.016053	Henan-Leather	0.0514329	Guangdong-Metal Products	0.0738931	Anhui-Transport and Storage	0.0147071	Guangdong-Electronic Equipment	0.0515146	Foreign countries-Timber Processing	0.0700867	Sichuan-Paper and Printing	0.00895866	Sichuan-Metal Products	0.0481263	Shandong-Other Manufacturing	0.0544961	Shanxi-Food Production	0.0104998	Shandong-Hotels and Catering	0.0536283	Guangdong-Transport and Storage	0.0583865	Jilin-Food Production	0.00940596	Xinjiang-Metal Products	0.0421355	Liaoning-General Equipment	0.0544894	Guizhou-Wholesale and Retail
251	Shanghai-Nonmetal Mineral Products	0.0123514	Guangdong-Hotels and Catering	0.0520046	Foreign countries-Leather	0.0640456	Yunnan-Coal Mining	0.0128355	Sichuan-Metal Products	0.0520432	Shanxi-Agriculture	0.0701253	Inner Mongolia-Food Production	0.0117523	Jilin-Hotels and Catering	0.0490887	Hunan-Coal Mining	0.0619515	Hunan-Coking	0.0155621	Anhui-Transportation Equipment	0.0511725	Jiangsu-Textile Industry	0.073734	Tianjin-Food Production	0.0146923	Beijing-Transportation Equipment	0.0514432	Gansu-Coal Mining	0.0698072	Jilin-Agriculture	0.00890912	Sichuan-Electricity and Heat Power	0.047153	Qinghai-Metals Mining	0.0544491	Guizhou-Chemical Industry	0.0104799	Liaoning-Food Production	0.0536049	Liaoning-Wholesale and Retail	0.05752	Sichuan-Other Minerals Mining	0.0091943	Fujian-Transport and Storage	0.0419231	Qinghai-Metals Mining	0.0542406	Yunnan-Chemical Industry
252	Shanxi-Transport and Storage	0.0120169	Fujian-General Equipment	0.05172	Shaanxi-Wholesale and Retail	0.0634275	Shanghai-Nonmetal Mineral Products	0.0128318	Heilongjiang-Transport and Storage	0.0519665	Jiangxi-Coal Mining	0.0700201	Jiangsu-General Equipment	0.0117406	Fujian-Electricity and Heat Power	0.0488766	Guizhou-Other Services	0.0617727	Shaanxi-Chemical Industry	0.01544	Qinghai-Construction	0.0511465	Anhui-General Equipment	0.0725936	Shaanxi-Agriculture	0.0146268	Gansu-Agriculture	0.0514257	Hunan-Metals Mining	0.0684604	Shandong-Leather	0.00874134	Qinghai-Construction	0.0465838	Yunnan-Metals Mining	0.0543568	Yunnan-Coking	0.0102908	Shandong-Electronic Equipment	0.0535536	Anhui-Transport and Storage	0.0564199	Heilongjiang-Coal Mining	0.00913649	Heilongjiang-Electricity and Heat Power	0.0418379	Inner Mongolia-Other Minerals Mining	0.0539174	Hubei-Other Minerals Mining
253	Liaoning-General Equipment	0.0119244	Qinghai-Construction	0.0510173	Jiangxi-Wholesale and Retail	0.0632234	Tianjin-Agriculture	0.012548	Sichuan-Chemical Industry	0.0512853	Chongqing-Chemical Industry	0.0698645	Shandong-Transportation Equipment	0.0116503	Hebei-Wholesale and Retail	0.0486598	Qinghai-Metals Mining	0.0616669	Beijing-Leasehold and Business	0.0153105	Jiangsu-Metals Smelting	0.0508127	Foreign countries-Timber Processing	0.0719886	Beijing-Chemical Industry	0.0146115	Inner Mongolia-Nonmetal Mineral Products	0.0513782	Fujian-Other Services	0.0683827	Jilin-Coal Mining	0.00850905	Ningxia-Other Services	0.0452957	Jiangsu-Coking	0.0538252	Hunan-Coking	0.0102732	Shandong-Transport and Storage	0.0532237	Chongqing-Metals Smelting	0.0561493	Jiangsu-Timber Processing	0.00908524	Tianjin-Transportation Equipment	0.0412196	Hunan-Agriculture	0.0539119	Henan-Transportation Equipment
254	Liaoning-Electric Equipment	0.0117404	Jilin-Agriculture	0.0507668	Henan-Other Manufacturing	0.0627859	Jiangsu-General Equipment	0.0122764	Ningxia-General Equipment	0.0506178	Foreign countries-Metals Mining	0.0697366	Beijing-Chemical Industry	0.0115373	Shanghai-Chemical Industry	0.0481658	Yunnan-Metals Mining	0.0614943	Hebei-Hotels and Catering	0.0152108	Liaoning-Chemical Industry	0.0506851	Shanxi-Agriculture	0.0715368	Henan-Transport and Storage	0.0145838	Fujian-Electric Equipment	0.049631	Guangdong-Transport and Storage	0.0672711	Shandong-Transportation Equipment	0.0082412	Shanghai-Hotels and Catering	0.0450728	Shanxi-Metal Products	0.0530216	Henan-Other Manufacturing	0.0101744	Shanghai-Metal Products	0.0531176	Guangxi-Agriculture	0.0560487	Heilongjiang-Other Services	0.00906763	Inner Mongolia-Hotels and Catering	0.0407948	Shaanxi-Wholesale and Retail	0.0533982	Jiangxi-Chemical Industry
255	Shandong-Leather	0.0117365	Ningxia-General Equipment	0.0490464	Shandong-Construction	0.0627024	Guizhou-Agriculture	0.0122481	Tianjin-Coking	0.0501569	Jiangxi-Metals Smelting	0.0696469	Hunan-Transport and Storage	0.0110896	Guangdong-Hotels and Catering	0.0480312	Shaanxi-Wholesale and Retail	0.0614699	Chongqing-Transport and Storage	0.015182	Hubei-Chemical Industry	0.0494737	Hebei-Hotels and Catering	0.0713864	Sichuan-Construction	0.0144033	Zhejiang-Agriculture	0.0495191	Guizhou-Wholesale and Retail	0.0671975	Hebei-Electric Equipment	0.00803508	Shanghai-Chemical Industry	0.0449584	Jiangsu-Textile Industry	0.0528921	Henan-Timber Processing	0.0101079	Jiangsu-Leasehold and Business	0.0527188	Fujian-Other Services	0.0560358	Shaanxi-Agriculture	0.00875807	Inner Mongolia-Transportation Equipment	0.0405741	Chongqing-Chemical Industry	0.0526686	Inner Mongolia-Coking
256	Shaanxi-Agriculture	0.011559	Jiangxi-Food Production	0.0486049	Guangxi-Other Services	0.0609671	Shandong-Leather	0.0121925	Shanghai-Chemical Industry	0.050091	Guangdong-Electric Equipment	0.0688372	Shanxi-Transport and Storage	0.011002	Jilin-Transport and Storage	0.0477922	Sichuan-Metals Mining	0.0603435	Yunnan-Coking	0.0148942	Hebei-Hotels and Catering	0.0492046	Henan-Textile Industry	0.0709304	Hunan-Other Services	0.0142178	Hubei-Transport and Storage	0.0492277	Guangdong-Metal Products	0.0668935	Beijing-Hotels and Catering	0.00801646	Guangdong-Coking	0.0442696	Shaanxi-Coking	0.052628	Anhui-Transport and Storage	0.0100212	Chongqing-Electric Equipment	0.0519786	Yunnan-Agriculture	0.0552852	Yunnan-Coal Mining	0.00872289	Heilongjiang-Metals Smelting	0.0403775	Jilin-Petroleum and Gas Extraction	0.0522391	Gansu-Agriculture
257	Liaoning-Wholesale and Retail	0.0114268	Zhejiang-Leather	0.0484975	Henan-Timber Processing	0.0605692	Yunnan-Chemical Industry	0.0119622	Henan-Leather	0.049774	Henan-Textile Industry	0.0687115	Guizhou-Other Services	0.0108207	Zhejiang-Coking	0.047353	Henan-Textile Industry	0.0594611	Tianjin-Wholesale and Retail	0.0147596	Hainan-Construction	0.0492036	Guangxi-Nonmetal Mineral Products	0.0708102	Gansu-Agriculture	0.013879	Fujian-Transport and Storage	0.0485352	Guangdong-Metals Smelting	0.0650126	Jiangxi-Agriculture	0.0078901	Hebei-Paper and Printing	0.0439156	Jilin-Petroleum and Gas Extraction	0.0524544	Guizhou-Hotels and Catering	0.00990901	Beijing-Scientific Research	0.0514242	Jilin-Transportation Equipment	0.05476	Liaoning-Food Production	0.00867521	Guangxi-Transportation Equipment	0.0400194	Jiangsu-Leasehold and Business	0.0522057	Hubei-Coking
258	Guangxi-Chemical Industry	0.0114257	Sichuan-Electronic Equipment	0.0481491	Chongqing-Transportation Equipment	0.0603913	Chongqing-Transport and Storage	0.0118709	Qinghai-Construction	0.0497547	Xinjiang-Metals Mining	0.0686073	Shandong-Gas and Water	0.0106685	Heilongjiang-Transport and Storage	0.046895	Beijing-Nonmetal Mineral Products	0.0571735	Zhejiang-Office Machinery	0.0146998	Gansu-Other Services	0.0489328	Guangxi-Transport and Storage	0.0702737	Tianjin-Hotels and Catering	0.0134603	Hubei-Agriculture	0.0483994	Sichuan-Paper and Printing	0.0649365	Heilongjiang-Chemical Industry	0.00786942	Jiangxi-Food Production	0.0438927	Hunan-Agriculture	0.0523907	Shaanxi-Food Production	0.00986274	Anhui-Transportation Equipment	0.0505095	Henan-Leasehold and Business	0.0544998	Shanxi-Transport and Storage	0.00856638	Guangdong-Metals Smelting	0.0396054	Sichuan-Food Production	0.051451	Fujian-Transport and Storage
259	Jilin-Leasehold and Business	0.0113141	Guangxi-Food Production	0.0477949	Henan-Petroleum and Gas Extraction	0.0598293	Beijing-Leasehold and Business	0.0115781	Anhui-Transportation Equipment	0.0493004	Shaanxi-Transport and Storage	0.0683756	Shaanxi-Agriculture	0.0106667	Gansu-Other Services	0.0468725	Liaoning-Hotels and Catering	0.0571402	Shanghai-Nonmetal Mineral Products	0.0143405	Ningxia-General Equipment	0.0488511	Henan-Other Manufacturing	0.06898	Hubei-Transportation Equipment	0.0131523	Ningxia-General Equipment	0.0482543	Henan-Textile Industry	0.0645951	Jilin-Chemical Industry	0.00782958	Heilongjiang-Transportation Equipment	0.0433224	Jiangxi-Wholesale and Retail	0.0520401	Shanxi-General Equipment	0.00973193	Jiangsu-Leather	0.0502798	Hebei-Hotels and Catering	0.0537578	Guizhou-Agriculture	0.00842929	Guangxi-Food Production	0.0395346	Sichuan-General Equipment	0.0512102	Zhejiang-Textile Industry
260	Shandong-Transportation Equipment	0.011065	Shanghai-Hotels and Catering	0.0477193	Chongqing-Chemical Industry	0.0598152	Shaanxi-Agriculture	0.0115194	Heilongjiang-Hotels and Catering	0.0486622	Shandong-Electronic Equipment	0.0680896	Jilin-Hotels and Catering	0.0106617	Anhui-Transportation Equipment	0.0454325	Henan-Other Manufacturing	0.0567841	Guizhou-Coking	0.0141406	Tianjin-Food Production	0.0487125	Jiangsu-Transportation Equipment	0.0689473	Guangxi-Other Services	0.0127526	Yunnan-Electricity and Heat Power	0.0479254	Liaoning-Petroleum and Gas Extraction	0.0642777	Hunan-Wholesale and Retail	0.00769424	Gansu-Other Services	0.0429771	Shandong-Electronic Equipment	0.0515839	Shanghai-Chemical Industry	0.00970375	Jilin-Chemical Industry	0.049456	Liaoning-Transport and Storage	0.0534596	Chongqing-Transport and Storage	0.00831886	Guangdong-Electronic Equipment	0.03926	Shanghai-Food Production	0.0508799	Hunan-Hotels and Catering
261	Jiangxi-Chemical Industry	0.0110508	Henan-Leather	0.0472722	Hunan-Agriculture	0.0596022	Shandong-Transportation Equipment	0.0114949	Hubei-Transport and Storage	0.0480991	Sichuan-Coking	0.0670938	Hebei-Leasehold and Business	0.010479	Liaoning-Gas and Water	0.0453356	Xinjiang-Metals Mining	0.0562472	Fujian-Agriculture	0.0139704	Guangdong-Chemical Industry	0.0485759	Guangdong-Petroleum and Gas Extraction	0.0689056	Hebei-General Equipment	0.0125164	Zhejiang-Leather	0.0477986	Guizhou-Agriculture	0.0642759	Henan-Wholesale and Retail	0.0076041	Chongqing-Electricity and Heat Power	0.0429535	Shaanxi-Agriculture	0.0510441	Guangxi-Food Production	0.00962044	Jiangxi-Food Production	0.049234	Tianjin-Chemical Industry	0.0528913	Beijing-Wholesale and Retail	0.00829571	Beijing-Food Production	0.0391505	Guangxi-Agriculture	0.050328	Guangxi-Food Production
262	Guizhou-Agriculture	0.0110077	Sichuan-Metal Products	0.0469401	Jiangsu-Transportation Equipment	0.0588333	Shanxi-Transport and Storage	0.0113009	Hubei-Agriculture	0.0480629	Henan-Other Manufacturing	0.066994	Yunnan-Agriculture	0.0102956	Sichuan-Electricity and Heat Power	0.0446113	Tianjin-Coking	0.0555399	Jilin-Agriculture	0.0139178	Anhui-Agriculture	0.048509	Fujian-Nonmetal Mineral Products	0.0686666	Shandong-Timber Processing	0.0124708	Anhui-Transportation Equipment	0.047732	Jiangxi-Transport and Storage	0.0641607	Gansu-Agriculture	0.00755959	Guangdong-Agriculture	0.042684	Guangxi-Other Services	0.0507809	Beijing-Transport and Storage	0.00945146	Liaoning-Chemical Industry	0.0492215	Shanghai-Electricity and Heat Power	0.0524425	Guangdong-Transport and Storage	0.00826873	Gansu-Other Services	0.03914	Shandong-Office Machinery	0.0501962	Shandong-Leasehold and Business
263	Hebei-General Equipment	0.0109275	Shanghai-Chemical Industry	0.0464454	Jiangsu-Food Production	0.0584881	Anhui-Paper and Printing	0.0112536	Inner Mongolia-Nonmetal Mineral Products	0.0480323	Sichuan-General Equipment	0.0668324	Anhui-Food Production	0.0101543	Hebei-Coal Mining	0.0444951	Henan-Timber Processing	0.055265	Guangdong-Coking	0.0136772	Henan-Hotels and Catering	0.0480454	Heilongjiang-Agriculture	0.0683111	Shanxi-Wholesale and Retail	0.0124441	Jiangsu-Metals Smelting	0.0471369	Heilongjiang-Agriculture	0.0639913	Shandong-Gas and Water	0.00754675	Beijing-Agriculture	0.0424546	Anhui-Wholesale and Retail	0.0504583	Liaoning-Petroleum and Gas Extraction	0.00925216	Hubei-Chemical Industry	0.0487434	Guangdong-Metals Smelting	0.0521808	Liaoning-General Equipment	0.00822034	Sichuan-Chemical Industry	0.0385937	Liaoning-Transportation Equipment	0.04993	Guizhou-Coking
264	Beijing-Wholesale and Retail	0.0107726	Gansu-Other Services	0.0464038	Liaoning-Transportation Equipment	0.0581544	Gansu-Agriculture	0.0108739	Liaoning-Agriculture	0.0479789	Shaanxi-Wholesale and Retail	0.0666995	Jilin-Transportation Equipment	0.00998713	Shanxi-Transport and Storage	0.0438041	Jiangxi-Wholesale and Retail	0.0548571	Guizhou-Chemical Industry	0.0135555	Heilongjiang-Food Production	0.0479563	Guangxi-Metals Mining	0.0681546	Jiangsu-Food Production	0.0123683	Henan-Leather	0.0470469	Jiangsu-Paper and Printing	0.0631052	Henan-Hotels and Catering	0.00746837	Jiangsu-Metals Smelting	0.0423718	Liaoning-General Equipment	0.0502763	Chongqing-Paper and Printing	0.00923767	Guangdong-Electronic Equipment	0.0487304	Shanxi-Electric Equipment	0.0520787	Yunnan-Chemical Industry	0.0081294	Hebei-Wholesale and Retail	0.0385558	Heilongjiang-Other Services	0.0495035	Jiangsu-Food Production
265	Shanxi-Hotels and Catering	0.01076	Tianjin-Hotels and Catering	0.0463259	Anhui-Electric Equipment	0.0572711	Hunan-Coking	0.0108155	Gansu-Other Services	0.0477704	Fujian-Other Services	0.0665401	Hebei-Textile Industry	0.00988735	Henan-Leather	0.0437671	Jiangsu-Office Machinery	0.0540112	Hubei-Paper and Printing	0.0134078	Chongqing-Electric Equipment	0.0473965	Jiangxi-Agriculture	0.0678839	Zhejiang-Textile Industry	0.0122845	Heilongjiang-Food Production	0.0462473	Tianjin-Electric Equipment	0.06295	Guizhou-Agriculture	0.00743899	Shaanxi-Metal Products	0.0421761	Shanxi-Construction	0.0500446	Guangdong-Chemical Industry	0.00916237	Hubei-Agriculture	0.0482938	Gansu-Coking	0.0515065	Liaoning-Electric Equipment	0.00809349	Liaoning-Wholesale and Retail	0.0384531	Xinjiang-Metals Mining	0.0494606	Hunan-Office Machinery
266	Hebei-Metals Mining	0.0106934	Anhui-Transportation Equipment	0.0461526	Beijing-Transport and Storage	0.0568933	Zhejiang-Office Machinery	0.0107397	Jiangsu-Metals Smelting	0.0477598	Anhui-General Equipment	0.0664403	Shanxi-Hotels and Catering	0.0098513	Shandong-Nonmetal Mineral Products	0.0430449	Hunan-Agriculture	0.053925	Jilin-Coal Mining	0.0132928	Beijing-Transportation Equipment	0.0472548	Henan-Timber Processing	0.0677921	Jilin-Agriculture	0.0122825	Jiangsu-Hotels and Catering	0.0460515	Heilongjiang-Other Services	0.0626232	Anhui-Transport and Storage	0.0074272	Guangxi-Food Production	0.0417144	Hunan-Wholesale and Retail	0.0495404	Hubei-Metals Mining	0.00907655	Beijing-Transportation Equipment	0.0476391	Henan-Leather	0.0514524	Hebei-General Equipment	0.00807488	Jiangxi-Food Production	0.0383514	Guangdong-Metal Products	0.0482601	Zhejiang-Electric Equipment
267	Jilin-Paper and Printing	0.0106208	Liaoning-Timber Processing	0.0461117	Sichuan-General Equipment	0.0565974	Shanghai-Wholesale and Retail	0.0105658	Henan-Hotels and Catering	0.047674	Jiangsu-Transportation Equipment	0.0663745	Shandong-Metal Products	0.00950523	Chongqing-General Equipment	0.0427443	Henan-Petroleum and Gas Extraction	0.0538925	Tianjin-Construction	0.0132673	Henan-Gas and Water	0.0469499	Heilongjiang-Other Services	0.0677303	Anhui-Food Production	0.0122749	Guizhou-Electricity and Heat Power	0.0459725	Jilin-Chemical Industry	0.0625825	Hubei-Transportation Equipment	0.0073559	Guangdong-Metals Smelting	0.0416549	Chongqing-Wholesale and Retail	0.0494517	Guangxi-Agriculture	0.0089317	Guangdong-Agriculture	0.0476013	Jilin-Chemical Industry	0.0514524	Hubei-Transportation Equipment	0.00806781	Sichuan-Electric Equipment	0.0383314	Jiangxi-Wholesale and Retail	0.0481856	Hebei-Paper and Printing
268	Sichuan-Other Minerals Mining	0.0105213	Guangdong-Metals Smelting	0.0459523	Hunan-Transport and Storage	0.0562013	Shandong-Gas and Water	0.0105262	Anhui-Agriculture	0.0469771	Foreign countries-Leather	0.0661916	Liaoning-Metals Mining	0.0094971	Jiangsu-Metals Smelting	0.0424919	Chongqing-Transportation Equipment	0.0534194	Guangxi-Paper and Printing	0.0132515	Fujian-Transport and Storage	0.0469389	Jiangxi-Chemical Industry	0.0673784	Hebei-Metals Mining	0.0122482	Shandong-Timber Processing	0.0457287	Henan-Other Manufacturing	0.0624794	Jilin-Food Production	0.00723348	Zhejiang-Leather	0.0416498	Xinjiang-Metals Mining	0.049028	Shaanxi-Construction	0.00870145	Sichuan-Hotels and Catering	0.0473448	Jiangsu-Coking	0.0514077	Hebei-Metals Mining	0.00790186	Hunan-Agriculture	0.0383303	Sichuan-Coking	0.0478843	Guizhou-Chemical Industry
269	Jiangsu-General Equipment	0.010423	Henan-Hotels and Catering	0.0457311	Henan-Electric Equipment	0.0561209	Hubei-Paper and Printing	0.0104865	Liaoning-Wholesale and Retail	0.0468388	Chongqing-Transportation Equipment	0.0658332	Zhejiang-Agriculture	0.00929254	Jiangxi-Food Production	0.0419557	Henan-Electric Equipment	0.0533535	Beijing-Wholesale and Retail	0.0130823	Shandong-Timber Processing	0.0468927	Liaoning-Petroleum and Gas Extraction	0.0673363	Chongqing-Construction	0.0118408	Hebei-Wholesale and Retail	0.0454008	Shandong-Other Manufacturing	0.0622725	Jiangsu-Food Production	0.00709621	Fujian-Electric Equipment	0.0415028	Shandong-Construction	0.0480167	Inner Mongolia-Food Production	0.00846743	Zhejiang-Metal Products	0.0472419	Guangdong-Metal Products	0.0513555	Hunan-Wholesale and Retail	0.00788769	Beijing-Agriculture	0.0380706	Beijing-Transport and Storage	0.0470005	Liaoning-Petroleum and Gas Extraction
270	Yunnan-Coal Mining	0.0104107	Shanxi-Transport and Storage	0.04551	Guizhou-Transport and Storage	0.0549094	Henan-General Equipment	0.0103614	Shanghai-Hotels and Catering	0.0463916	Jiangsu-Food Production	0.065485	Jiangsu-Metal Products	0.00927576	Heilongjiang-Hotels and Catering	0.0418954	Anhui-Electric Equipment	0.0532221	Jiangsu-General Equipment	0.0128631	Gansu-Agriculture	0.0454247	Jiangsu-Food Production	0.0672261	Jilin-Coal Mining	0.0117309	Ningxia-Other Services	0.0452408	Foreign countries-Leather	0.0621965	Jiangxi-Chemical Industry	0.00694985	Shandong-Timber Processing	0.0414945	Jiangsu-Paper and Printing	0.0478402	Shanghai-Coking	0.00839557	Guangdong-Coking	0.0468182	Liaoning-Chemical Industry	0.051018	Liaoning-Wholesale and Retail	0.00787729	Hunan-Electric Equipment	0.0375438	Anhui-Electric Equipment	0.0466287	Heilongjiang-Coal Mining
271	Shanghai-Wholesale and Retail	0.0101702	Hunan-Agriculture	0.0448655	Henan-General Equipment	0.0548832	Hebei-General Equipment	0.0103162	Inner Mongolia-Agriculture	0.0460644	Anhui-Electric Equipment	0.0654815	Liaoning-Paper and Printing	0.00927385	Ningxia-Other Services	0.0413082	Guizhou-Coal Mining	0.0530808	Shandong-Timber Processing	0.0128405	Hunan-Chemical Industry	0.0453325	Anhui-Electric Equipment	0.0671706	Hunan-Coking	0.0115973	Guangdong-Coking	0.0450417	Yunnan-Chemical Industry	0.0621806	Hunan-Other Services	0.00684324	Guangxi-Transportation Equipment	0.041368	Guangxi-Agriculture	0.0476236	Anhui-Food Production	0.00836394	Hunan-Electricity and Heat Power	0.0465246	Gansu-Chemical Industry	0.0506844	Zhejiang-Agriculture	0.00781138	Hubei-Agriculture	0.037476	Hunan-Chemical Industry	0.0463144	Guangxi-Agriculture
272	Hunan-Wholesale and Retail	0.010141	Hubei-Agriculture	0.0448628	Hunan-Wholesale and Retail	0.054844	Liaoning-Food Production	0.0101874	Chongqing-Agriculture	0.0459469	Henan-Timber Processing	0.0652082	Tianjin-Food Production	0.00898321	Gansu-Agriculture	0.0412271	Liaoning-Food Production	0.0521089	Guizhou-Hotels and Catering	0.0128171	Shanghai-Hotels and Catering	0.0450747	Guangdong-Paper and Printing	0.0663331	Guangdong-Chemical Industry	0.01129	Henan-Hotels and Catering	0.0447602	Jiangsu-Textile Industry	0.0621415	Shandong-Metal Products	0.00672384	Hunan-Agriculture	0.0406346	Hunan-Transport and Storage	0.0476036	Guangdong-Paper and Printing	0.00829033	Zhejiang-Leather	0.0465238	Ningxia-Other Services	0.0504541	Jiangsu-Wholesale and Retail	0.00777269	Liaoning-Agriculture	0.0372936	Hunan-Transport and Storage	0.0460929	Beijing-Transport and Storage
273	Shandong-Gas and Water	0.0101326	Hebei-Wholesale and Retail	0.044542	Sichuan-Coking	0.0543549	Shanxi-Hotels and Catering	0.0101189	Henan-Gas and Water	0.0457436	Shandong-Construction	0.0650195	Zhejiang-Paper and Printing	0.00895646	Guangxi-Transportation Equipment	0.0411808	Sichuan-Transport and Storage	0.0520161	Shanxi-Wholesale and Retail	0.0127668	Guangdong-Coking	0.0445919	Henan-Petroleum and Gas Extraction	0.0659238	Zhejiang-Electric Equipment	0.0111437	Shanghai-Chemical Industry	0.0442313	Jiangxi-Nonmetal Mineral Products	0.0617072	Shaanxi-Office Machinery	0.00668896	Tianjin-Agriculture	0.0404092	Liaoning-Metals Mining	0.0475997	Sichuan-Wholesale and Retail	0.00820063	Hainan-Construction	0.0463905	Qinghai-Other Services	0.050338	Gansu-Agriculture	0.00770625	Henan-Electronic Equipment	0.0372176	Anhui-General Equipment	0.0460035	Heilongjiang-Other Services
274	Gansu-Agriculture	0.0100553	Fujian-Transport and Storage	0.0444526	Anhui-General Equipment	0.0537239	Hebei-Metals Mining	0.0100951	Sichuan-Electric Equipment	0.0456652	Henan-Petroleum and Gas Extraction	0.0641755	Jiangxi-Agriculture	0.00890779	Henan-Hotels and Catering	0.0410589	Foreign countries-Petroleum and Gas Extraction	0.0519795	Anhui-Paper and Printing	0.0127382	Jilin-Electric Equipment	0.0444858	Jilin-Petroleum and Gas Extraction	0.0657438	Jiangxi-Other Services	0.0111104	Chongqing-Food Production	0.044055	Henan-Timber Processing	0.0605513	Fujian-Transport and Storage	0.00667604	Hubei-Agriculture	0.0401853	Foreign countries-Petroleum and Gas Extraction	0.0471427	Shaanxi-Hotels and Catering	0.0080777	Yunnan-Agriculture	0.0455216	Gansu-Petroleum and Gas Extraction	0.0497959	Shandong-Other Minerals Mining	0.00768564	Fujian-Electric Equipment	0.0370528	Shanghai-Leasehold and Business	0.0458919	Yunnan-Coking
275	Jilin-Petroleum and Gas Extraction	0.0100539	Hunan-Electric Equipment	0.0441323	Hunan-Chemical Industry	0.0532163	Guangxi-Food Production	0.0100951	Heilongjiang-Nonmetal Mineral Products	0.0455336	Hunan-Metals Mining	0.0632387	Gansu-Agriculture	0.0088719	Heilongjiang-Metals Smelting	0.0405834	Hebei-Food Production	0.0519215	Heilongjiang-Chemical Industry	0.0126602	Inner Mongolia-Nonmetal Mineral Products	0.0443564	Beijing-Transport and Storage	0.0655842	Heilongjiang-Chemical Industry	0.0109993	Hunan-Electricity and Heat Power	0.0437184	Jiangxi-Coal Mining	0.0603928	Zhejiang-Textile Industry	0.00664593	Hunan-Electric Equipment	0.0399641	Hunan-Chemical Industry	0.0460542	Shandong-Leasehold and Business	0.0078559	Shanghai-Chemical Industry	0.0454313	Jiangsu-Textile Industry	0.0497692	Shanxi-Hotels and Catering	0.0076704	Tianjin-Hotels and Catering	0.0368035	Guangxi-Other Services	0.0458801	Guangdong-Chemical Industry
276	Hubei-Transportation Equipment	0.0100057	Jiangsu-Metals Smelting	0.0435375	Sichuan-Food Production	0.0531023	Beijing-Wholesale and Retail	0.00989314	Zhejiang-Coking	0.045337	Sichuan-Food Production	0.0623149	Hunan-Wholesale and Retail	0.00861525	Foreign countries-Metals Mining	0.040115	Shanghai-Leasehold and Business	0.0518194	Shaanxi-Agriculture	0.0125864	Ningxia-Other Services	0.0433357	Foreign countries-Leather	0.0641707	Shanxi-Transport and Storage	0.0109519	Guizhou-Metals Mining	0.0434657	Jiangxi-Metals Smelting	0.0600103	Guangxi-Chemical Industry	0.00655855	Sichuan-Electric Equipment	0.0396693	Henan-Construction	0.0455246	Jiangxi-Other Services	0.00779572	Heilongjiang-Electricity and Heat Power	0.0450583	Jiangxi-Transport and Storage	0.0488277	Zhejiang-Paper and Printing	0.00752886	Gansu-Agriculture	0.0367444	Hunan-Wholesale and Retail	0.0449872	Hebei-Construction
277	Jilin-Timber Processing	0.00990574	Gansu-Agriculture	0.0435219	Shanghai-Chemical Industry	0.0530043	Jiangsu-Metal Products	0.00969903	Fujian-Electric Equipment	0.0452456	Guizhou-Transport and Storage	0.0605106	Sichuan-Paper and Printing	0.00860019	Hunan-Agriculture	0.039626	Jiangsu-Hotels and Catering	0.051487	Jilin-Chemical Industry	0.0122314	Beijing-Food Production	0.0426413	Chongqing-Wholesale and Retail	0.0641472	Jilin-Chemical Industry	0.0107942	Jilin-Electric Equipment	0.0434012	Shandong-Electronic Equipment	0.0594536	Beijing-Scientific Research	0.00645091	Gansu-Agriculture	0.0393103	Beijing-Coal Mining	0.0455088	Sichuan-General Equipment	0.00773076	Guangdong-Chemical Industry	0.0445336	Jilin-Petroleum and Gas Extraction	0.0488235	Beijing-Chemical Industry	0.00748898	Shaanxi-Metal Products	0.0364625	Guizhou-Transport and Storage	0.0443694	Guizhou-Hotels and Catering
278	Chongqing-Transport and Storage	0.00980645	Henan-Gas and Water	0.0431391	Foreign countries-Petroleum and Gas Extraction	0.0524854	Liaoning-General Equipment	0.00965325	Gansu-Agriculture	0.0445679	Yunnan-Coal Mining	0.05863	Hubei-Transportation Equipment	0.008593	Guangxi-Food Production	0.0393791	Guangdong-Metal Products	0.0510357	Tianjin-Agriculture	0.0122221	Tianjin-Transportation Equipment	0.0425479	Shandong-Other Manufacturing	0.0639242	Beijing-Construction	0.0107345	Hebei-Coal Mining	0.0429895	Henan-Petroleum and Gas Extraction	0.0594084	Henan-Petroleum and Gas Extraction	0.00641876	Henan-Transport and Storage	0.0392499	Liaoning-Electric Equipment	0.0452659	Hunan-Paper and Printing	0.0076364	Zhejiang-Agriculture	0.043952	Guangdong-Leather	0.0485688	Fujian-Transport and Storage	0.00748211	Heilongjiang-Agriculture	0.0361606	Jiangsu-Electronic Equipment	0.0443364	Anhui-Paper and Printing
279	Beijing-Chemical Industry	0.00972497	Sichuan-Chemical Industry	0.0428946	Shanghai-Metals Smelting	0.0521236	Yunnan-Coking	0.00954692	Guangdong-Electronic Equipment	0.0444669	Henan-General Equipment	0.0580278	Henan-General Equipment	0.00851308	Hunan-Electric Equipment	0.0388268	Henan-General Equipment	0.0509308	Gansu-Agriculture	0.0118279	Hebei-Wholesale and Retail	0.04247	Jilin-Chemical Industry	0.0618027	Hubei-Paper and Printing	0.0106704	Shanghai-Hotels and Catering	0.0429351	Shaanxi-Coking	0.0593444	Sichuan-Textile Industry	0.00629534	Jiangsu-Hotels and Catering	0.0390709	Chongqing-Chemical Industry	0.045243	Beijing-Agriculture	0.00752535	Tianjin-Nonmetal Mineral Products	0.0438715	Ningxia-Nonmetal Mineral Products	0.048535	Jiangxi-Agriculture	0.00739326	Hubei-Transport and Storage	0.0355564	Shaanxi-Coking	0.0439925	Hubei-Petroleum and Gas Extraction
280	Yunnan-Chemical Industry	0.0097024	Beijing-Food Production	0.0420185	Gansu-Coal Mining	0.0519566	Liaoning-Electric Equipment	0.00950428	Ningxia-Other Services	0.0439204	Henan-Electric Equipment	0.0578871	Beijing-Construction	0.00847604	Hubei-Agriculture	0.0387423	Shanghai-Food Production	0.0507451	Beijing-Chemical Industry	0.0118101	Tianjin-Coking	0.0412311	Shandong-Electronic Equipment	0.0610884	Chongqing-Other Minerals Mining	0.0105668	Henan-Gas and Water	0.0428444	Jilin-Transportation Equipment	0.058137	Tianjin-Petroleum and Gas Extraction	0.00622603	Beijing-Transport and Storage	0.0390284	Hebei-Gas and Water	0.0443661	Guangxi-Other Services	0.0075002	Inner Mongolia-Metal Products	0.0432959	Sichuan-Hotels and Catering	0.0480155	Henan-Textile Industry	0.00713745	Guangdong-Chemical Industry	0.035341	Shandong-Gas and Water	0.0429914	Hebei-Hotels and Catering
281	Henan-General Equipment	0.00964727	Heilongjiang-Metals Smelting	0.0418862	Guangxi-Agriculture	0.0519209	Jilin-Leasehold and Business	0.00938679	Fujian-Transport and Storage	0.0434236	Guangxi-Agriculture	0.0574172	Jiangsu-Leather	0.00843911	Beijing-Food Production	0.0387126	Guangdong-Transport and Storage	0.0506793	Shanghai-Wholesale and Retail	0.0118081	Xinjiang-Metal Products	0.0408886	Gansu-Coal Mining	0.060794	Shandong-Leather	0.0105626	Guangdong-Chemical Industry	0.0421412	Foreign countries-Petroleum and Gas Extraction	0.0580001	Ningxia-Chemical Industry	0.00620295	Heilongjiang-Agriculture	0.0389121	Guizhou-Transport and Storage	0.0441663	Sichuan-Transportation Equipment	0.00740141	Inner Mongolia-Agriculture	0.0428796	Guangdong-Petroleum and Gas Extraction	0.0471345	Hunan-Other Services	0.00701529	Guangdong-Agriculture	0.0352408	Chongqing-Wholesale and Retail	0.0428294	Jiangxi-Other Services
282	Liaoning-Construction	0.00957411	Shanxi-Agriculture	0.0417749	Shaanxi-Coking	0.051544	Shandong-Metal Products	0.00937844	Tianjin-Hotels and Catering	0.0431821	Jiangxi-Chemical Industry	0.0566737	Tianjin-Hotels and Catering	0.00822995	Henan-Gas and Water	0.0386095	Guangxi-Other Services	0.0504299	Guangdong-Electric Equipment	0.0117543	Yunnan-Electricity and Heat Power	0.0408407	Henan-General Equipment	0.0596917	Shanghai-Nonmetal Mineral Products	0.0105279	Beijing-Food Production	0.0418197	Inner Mongolia-Other Minerals Mining	0.0576049	Anhui-Food Production	0.00619895	Guangdong-Electronic Equipment	0.0388034	Anhui-Electric Equipment	0.0440905	Hebei-General Equipment	0.0073206	Jilin-Electric Equipment	0.0428614	Guangdong-Paper and Printing	0.0464034	Hebei-Leasehold and Business	0.0067476	Heilongjiang-Transportation Equipment	0.0349918	Guangdong-Transport and Storage	0.042448	Guangdong-Paper and Printing
283	Hainan-Nonmetal Mineral Products	0.00945955	Liaoning-Hotels and Catering	0.0416319	Guangdong-Metal Products	0.0513231	Guangxi-Agriculture	0.0093724	Hebei-Wholesale and Retail	0.0431427	Gansu-Coal Mining	0.0560051	Liaoning-Other Manufacturing	0.00808685	Shanxi-Agriculture	0.0385972	Shaanxi-Coking	0.0501663	Hunan-Paper and Printing	0.0115678	Tianjin-Hotels and Catering	0.0407661	Shanghai-Chemical Industry	0.059275	Hebei-Leasehold and Business	0.010459	Hubei-Chemical Industry	0.0414772	Guizhou-Chemical Industry	0.0566935	Sichuan-Transport and Storage	0.00608654	Beijing-Food Production	0.0386929	Tianjin-Leasehold and Business	0.0435037	Hebei-Metals Mining	0.00716375	Jiangsu-Hotels and Catering	0.0425484	Guizhou-Agriculture	0.0463247	Guangxi-Chemical Industry	0.00661815	Anhui-Agriculture	0.0345355	Xinjiang-Agriculture	0.0419833	Guangxi-Other Services
284	Hebei-Leasehold and Business	0.00913138	Anhui-Agriculture	0.0413702	Guangdong-Transport and Storage	0.051251	Guizhou-Wholesale and Retail	0.00931371	Sichuan-Hotels and Catering	0.0429746	Guangdong-Metal Products	0.0557807	Jiangxi-Chemical Industry	0.00784626	Hubei-Transport and Storage	0.0384779	Hunan-Transport and Storage	0.0498621	Zhejiang-Agriculture	0.0113676	Hunan-Hotels and Catering	0.0403758	Chongqing-Transport and Storage	0.0591679	Guangdong-Paper and Printing	0.0102155	Guangxi-Electric Equipment	0.0413485	Shandong-Construction	0.0565469	Chongqing-Transport and Storage	0.0060744	Hubei-Transport and Storage	0.0374	Gansu-Coal Mining	0.043461	Sichuan-Hotels and Catering	0.00707697	Henan-Leasehold and Business	0.0423646	Jilin-Electricity and Heat Power	0.0461876	Liaoning-Construction	0.00660012	Chongqing-Agriculture	0.0344394	Gansu-Coal Mining	0.0412869	Chongqing-Paper and Printing
285	Shandong-Metal Products	0.00902769	Hubei-Transport and Storage	0.0410712	Jiangxi-Transport and Storage	0.0512118	Liaoning-Wholesale and Retail	0.0092504	Shanxi-Transport and Storage	0.0426573	Jiangsu-Office Machinery	0.0557457	Guangxi-Chemical Industry	0.00780252	Heilongjiang-Metal Products	0.0384739	Hunan-Wholesale and Retail	0.0498036	Jilin-Food Production	0.0113001	Shanxi-Transport and Storage	0.0403005	Shaanxi-Coking	0.0591602	Jilin-Food Production	0.00997237	Inner Mongolia-Hotels and Catering	0.0409904	Jilin-Petroleum and Gas Extraction	0.0564997	Sichuan-Metals Mining	0.00606019	Shandong-Nonmetal Mineral Products	0.0369464	Hebei-Construction	0.042858	Guangdong-Agriculture	0.00697768	Tianjin-Food Production	0.0416725	Liaoning-Agriculture	0.0456488	Hubei-Paper and Printing	0.00654536	Inner Mongolia-Metal Products	0.0343318	Yunnan-Coal Mining	0.0404698	Shanghai-Nonmetal Mineral Products
286	Zhejiang-Office Machinery	0.00902047	Sichuan-Electric Equipment	0.040927	Chongqing-Wholesale and Retail	0.0498364	Inner Mongolia-Food Production	0.00907891	Jiangxi-Electric Equipment	0.0425594	Jiangxi-Agriculture	0.055629	Hunan-Other Services	0.00766238	Sichuan-Metal Products	0.0383029	Tianjin-Electric Equipment	0.0488043	Shanxi-Transport and Storage	0.011236	Zhejiang-Chemical Industry	0.0398816	Beijing-Nonmetal Mineral Products	0.0582618	Shandong-Transportation Equipment	0.00995825	Inner Mongolia-Transportation Equipment	0.04094	Gansu-Nonmetal Mineral Products	0.0560663	Zhejiang-Electric Equipment	0.00602877	Shanghai-Metal Products	0.0369457	Hebei-Office Machinery	0.0419039	Jiangsu-Food Production	0.00696565	Henan-Coal Mining	0.0414883	Guizhou-Wholesale and Retail	0.0452898	Jiangxi-Chemical Industry	0.00651222	Shanxi-Transport and Storage	0.0341949	Zhejiang-Electric Equipment	0.0402725	Sichuan-Wholesale and Retail
287	Hunan-Other Services	0.00901935	Ningxia-Other Services	0.0409215	Liaoning-Metal Products	0.0493929	Hainan-Nonmetal Mineral Products	0.00902461	Beijing-Food Production	0.0423827	Yunnan-Transport and Storage	0.0551532	Jiangsu-Timber Processing	0.00759815	Guangdong-Electronic Equipment	0.0381905	Jiangsu-Leasehold and Business	0.0484724	Hubei-Metals Mining	0.0111635	Inner Mongolia-Hotels and Catering	0.039613	Shandong-Construction	0.0582323	Hebei-Textile Industry	0.00986847	Shanxi-Transport and Storage	0.0409073	Henan-General Equipment	0.0560476	Hainan-Electricity and Heat Power	0.00601828	Shanxi-Chemical Industry	0.0367192	Jiangsu-Transportation Equipment	0.0418164	Sichuan-Construction	0.00681854	Guangxi-Electricity and Heat Power	0.0414349	Jiangxi-Coal Mining	0.0452585	Yunnan-Coking	0.00648802	Zhejiang-Chemical Industry	0.0340981	Foreign countries-Gas and Water	0.0399955	Beijing-Agriculture
288	Heilongjiang-Hotels and Catering	0.0087106	Shandong-Nonmetal Mineral Products	0.0408881	Beijing-Nonmetal Mineral Products	0.048372	Anhui-Construction	0.00894863	Guangdong-Agriculture	0.0419598	Chongqing-Wholesale and Retail	0.0551077	Fujian-Agriculture	0.00756009	Foreign countries-Petroleum and Gas Extraction	0.0380456	Fujian-Electricity and Heat Power	0.0484434	Jiangxi-Coking	0.0109938	Inner Mongolia-Transportation Equipment	0.0395513	Jiangsu-Office Machinery	0.0581206	Shanxi-Hotels and Catering	0.00980645	Sichuan-Timber Processing	0.0406567	Beijing-Leasehold and Business	0.0543792	Hubei-Paper and Printing	0.00596779	Inner Mongolia-Metal Products	0.0358	Shanghai-Chemical Industry	0.0417356	Zhejiang-Textile Industry	0.00677209	Inner Mongolia-Transportation Equipment	0.0411284	Heilongjiang-Agriculture	0.0443325	Guizhou-Wholesale and Retail	0.0064098	Inner Mongolia-Agriculture	0.033802	Hebei-Food Production	0.039854	Ningxia-Chemical Industry
289	Fujian-Transport and Storage	0.00868753	Fujian-Electric Equipment	0.0402402	Jiangsu-Office Machinery	0.0481559	Beijing-Chemical Industry	0.00893107	Yunnan-Agriculture	0.0419474	Shanghai-Chemical Industry	0.0550695	Shanxi-Construction	0.00755723	Beijing-Hotels and Catering	0.0377825	Hunan-Chemical Industry	0.0476051	Zhejiang-Paper and Printing	0.0109565	Henan-Electronic Equipment	0.0394829	Sichuan-Hotels and Catering	0.0577693	Tianjin-Metal Products	0.00961184	Jiangxi-Electric Equipment	0.0388113	Jiangsu-Transportation Equipment	0.054237	Shaanxi-Transport and Storage	0.00568824	Henan-Electronic Equipment	0.0357914	Liaoning-Metal Products	0.0407434	Jilin-Agriculture	0.00675982	Hebei-Coal Mining	0.0403694	Foreign countries-Petroleum and Gas Extraction	0.0443069	Hebei-Textile Industry	0.0063666	Shanghai-Metal Products	0.0334291	Jiangxi-Chemical Industry	0.039423	Jiangsu-General Equipment
290	Hebei-Textile Industry	0.00861578	Chongqing-Agriculture	0.0399476	Hebei-Food Production	0.0481537	Heilongjiang-General Equipment	0.00891785	Shandong-Nonmetal Mineral Products	0.0418686	Guangdong-Transport and Storage	0.0547224	Liaoning-Metal Products	0.007449	Fujian-Electric Equipment	0.0372311	Gansu-Coal Mining	0.0471348	Shandong-Leather	0.0108757	Sichuan-Nonmetal Mineral Products	0.0382297	Guangdong-Agriculture	0.0575325	Henan-General Equipment	0.00950575	Fujian-Electricity and Heat Power	0.0387369	Henan-Electric Equipment	0.0531587	Henan-Other Manufacturing	0.00567295	Shanxi-Wholesale and Retail	0.0345524	Sichuan-Petroleum and Gas Extraction	0.0399544	Hunan-Hotels and Catering	0.0067434	Zhejiang-Electronic Equipment	0.0401193	Liaoning-Petroleum and Gas Extraction	0.0442423	Inner Mongolia-Food Production	0.00609383	Ningxia-Other Services	0.0333286	Tianjin-Coking	0.0394047	Hunan-Food Production
291	Guizhou-Wholesale and Retail	0.00837048	Guangdong-Electronic Equipment	0.0398938	Yunnan-Coal Mining	0.0479896	Fujian-Transport and Storage	0.00882852	Hubei-Chemical Industry	0.0417918	Beijing-Transport and Storage	0.0547045	Hainan-Nonmetal Mineral Products	0.00730663	Guangdong-Metals Smelting	0.0372112	Guangxi-Agriculture	0.0466938	Henan-General Equipment	0.0105761	Chongqing-Chemical Industry	0.0380412	Fujian-Transport and Storage	0.0572682	Guangxi-Transport and Storage	0.00920616	Shanxi-Agriculture	0.0384846	Guizhou-Metals Smelting	0.0523187	Guizhou-Wholesale and Retail	0.00565676	Liaoning-Transport and Storage	0.0342529	Sichuan-General Equipment	0.0398776	Guangdong-Other Manufacturing	0.00673211	Fujian-Transport and Storage	0.0396957	Jiangxi-Chemical Industry	0.0442063	Anhui-Paper and Printing	0.00608469	Fujian-Electricity and Heat Power	0.0330349	Zhejiang-Coking	0.0387756	Zhejiang-Office Machinery
292	Liaoning-Transportation Equipment	0.00829569	Hebei-Coal Mining	0.0395647	Tianjin-Coking	0.047323	Jiangsu-Leather	0.00882421	Guangxi-Electricity and Heat Power	0.0410338	Foreign countries-Petroleum and Gas Extraction	0.0544879	Shandong-Electronic Equipment	0.00708324	Beijing-Agriculture	0.0361395	Anhui-General Equipment	0.0465294	Shandong-Transportation Equipment	0.0102534	Shanxi-Agriculture	0.0378623	Henan-Electric Equipment	0.0572601	Shandong-Gas and Water	0.0091191	Beijing-Hotels and Catering	0.0381418	Jiangsu-Food Production	0.0521719	Yunnan-Coal Mining	0.00564989	Guangdong-Chemical Industry	0.0341679	Beijing-Chemical Industry	0.0396219	Henan-Leather	0.00655847	Chongqing-Chemical Industry	0.0395799	Shandong-Leasehold and Business	0.04417	Jilin-Transport and Storage	0.00595736	Shanxi-Agriculture	0.0329487	Yunnan-Transport and Storage	0.038514	Sichuan-General Equipment
293	Shanxi-Construction	0.00825434	Guangdong-Agriculture	0.0388475	Jiangsu-Hotels and Catering	0.0465456	Jilin-Paper and Printing	0.00881156	Xinjiang-Metal Products	0.04051	Shaanxi-Coking	0.0538337	Liaoning-Textile Industry	0.00706694	Xinjiang-Metal Products	0.0360872	Zhejiang-Electric Equipment	0.0462988	Hebei-General Equipment	0.0102512	Zhejiang-Electronic Equipment	0.037773	Shanghai-Metals Smelting	0.0568154	Jiangsu-General Equipment	0.00908492	Xinjiang-Metal Products	0.0381215	Guangdong-Petroleum and Gas Extraction	0.0517126	Henan-Timber Processing	0.00563591	Zhejiang-Metal Products	0.0341256	Jiangsu-Food Production	0.0393691	Chongqing-Construction	0.00655459	Hunan-Chemical Industry	0.0377948	Jiangxi-Nonmetal Mineral Products	0.0441239	Shanxi-Construction	0.0058842	Yunnan-Agriculture	0.0317175	Shaanxi-Agriculture	0.0384254	Hainan-Transport and Storage
294	Shanghai-Construction	0.00825045	Beijing-Agriculture	0.0386189	Heilongjiang-Electric Equipment	0.0464532	Hubei-Metals Mining	0.00873122	Jilin-Agriculture	0.0397656	Jiangsu-Hotels and Catering	0.0527602	Shandong-Metals Mining	0.00698955	Henan-Electronic Equipment	0.0356294	Jiangsu-Electronic Equipment	0.0461506	Hunan-Hotels and Catering	0.0102151	Shandong-Nonmetal Mineral Products	0.0376172	Guizhou-Wholesale and Retail	0.0566479	Tianjin-Leasehold and Business	0.009053	Yunnan-Electric Equipment	0.0376327	Xinjiang-Nonmetal Mineral Products	0.0512486	Beijing-Transportation Equipment	0.00562466	Hebei-Timber Processing	0.0337264	Chongqing-Transport and Storage	0.0393654	Heilongjiang-Chemical Industry	0.00654906	Gansu-Electric Equipment	0.0376793	Jiangxi-Metals Smelting	0.04411	Tianjin-Food Production	0.00577218	Sichuan-Hotels and Catering	0.0316381	Chongqing-Transport and Storage	0.0383552	Guangdong-Agriculture
295	Jiangsu-Metal Products	0.00823475	Xinjiang-Metal Products	0.0383155	Jiangxi-Nonmetal Mineral Products	0.046261	Anhui-Wholesale and Retail	0.00867022	Guangdong-Chemical Industry	0.0397383	Shanghai-Metals Smelting	0.0527493	Hubei-Paper and Printing	0.00697144	Guangdong-Agriculture	0.0356223	Beijing-Leasehold and Business	0.0458628	Jiangsu-Metal Products	0.0101626	Heilongjiang-Agriculture	0.037588	Guizhou-Agriculture	0.055206	Hainan-Electricity and Heat Power	0.00893505	Henan-Electronic Equipment	0.0375773	Shanghai-Chemical Industry	0.0509654	Hunan-Coking	0.00558195	Foreign countries-Other Minerals Mining	0.0336078	Guangdong-Paper and Printing	0.0393571	Guangdong-Textile Industry	0.00647749	Henan-Electronic Equipment	0.0374922	Jiangsu-Paper and Printing	0.0440091	Hunan-Coking	0.00572228	Shanghai-Leasehold and Business	0.0312366	Yunnan-Agriculture	0.0383184	Sichuan-Transportation Equipment
296	Anhui-Paper and Printing	0.00815174	Fujian-Electricity and Heat Power	0.0375736	Inner Mongolia-Food Production	0.0460512	Hebei-Leasehold and Business	0.00862049	Shanxi-Agriculture	0.0392414	Liaoning-Transportation Equipment	0.0518217	Heilongjiang-General Equipment	0.00692917	Chongqing-Electricity and Heat Power	0.0355053	Inner Mongolia-Food Production	0.0449368	Anhui-Construction	0.0101292	Guizhou-Electricity and Heat Power	0.0373175	Jiangsu-Hotels and Catering	0.0549964	Shaanxi-Office Machinery	0.00890295	Hunan-Chemical Industry	0.0375506	Guangdong-Paper and Printing	0.0508808	Shanghai-Nonmetal Mineral Products	0.00553695	Zhejiang-Coking	0.0334767	Inner Mongolia-Food Production	0.0393249	Jilin-Coal Mining	0.00645627	Heilongjiang-Metals Smelting	0.0374275	Foreign countries-Leather	0.0439678	Liaoning-Transportation Equipment	0.00571881	Hubei-Chemical Industry	0.0310522	Zhejiang-General Equipment	0.0373969	Henan-Other Minerals Mining
297	Jiangxi-Other Services	0.00813665	Yunnan-Agriculture	0.0366579	Jiangxi-Metals Smelting	0.0455963	Shanghai-Construction	0.00857137	Hunan-Electricity and Heat Power	0.0390567	Yunnan-Agriculture	0.0513872	Guizhou-Agriculture	0.00689837	Jilin-Metal Products	0.0351451	Zhejiang-Coking	0.0445361	Jiangxi-Food Production	0.0101043	Sichuan-Transport and Storage	0.0371487	Foreign countries-Petroleum and Gas Extraction	0.0549799	Hubei-Metals Mining	0.00888433	Shandong-Nonmetal Mineral Products	0.0373102	Anhui-General Equipment	0.0505705	Tianjin-General Equipment	0.00550338	Xinjiang-Transportation Equipment	0.0334093	Shanghai-Food Production	0.0392239	Shaanxi-Paper and Printing	0.00642888	Gansu-Food Production	0.0372995	Guangdong-Agriculture	0.0431653	Sichuan-Wholesale and Retail	0.00559263	Jiangsu-Nonmetal Mineral Products	0.0310302	Beijing-Nonmetal Mineral Products	0.0373888	Fujian-Agriculture
298	Hubei-Paper and Printing	0.00811752	Beijing-Hotels and Catering	0.0364573	Yunnan-Transport and Storage	0.0454928	Jilin-Petroleum and Gas Extraction	0.00834126	Heilongjiang-Metals Smelting	0.0387707	Chongqing-Transport and Storage	0.0494853	Hebei-Metal Products	0.00678821	Liaoning-Electronic Equipment	0.0351302	Chongqing-Agriculture	0.0433766	Shanxi-Hotels and Catering	0.0100608	Fujian-Food Production	0.0370979	Jilin-Transportation Equipment	0.0546216	Fujian-Transport and Storage	0.00885181	Yunnan-Food Production	0.0370872	Tianjin-General Equipment	0.0505226	Tianjin-Other Minerals Mining	0.00543801	Fujian-Electricity and Heat Power	0.0331676	Guangdong-Petroleum and Gas Extraction	0.0391975	Ningxia-Other Services	0.00641858	Tianjin-Transportation Equipment	0.0371739	Heilongjiang-Other Services	0.0430621	Zhejiang-Wholesale and Retail	0.00552847	Jiangsu-Gas and Water	0.0308451	Jilin-Nonmetal Mineral Products	0.0373583	Anhui-Construction
299	Guangxi-Food Production	0.00795305	Shanxi-Hotels and Catering	0.0363575	Jiangxi-Coal Mining	0.0453757	Zhejiang-Agriculture	0.00830518	Fujian-Electricity and Heat Power	0.0381576	Guangdong-Metals Smelting	0.0489267	Ningxia-Chemical Industry	0.00671957	Anhui-Agriculture	0.0346483	Hebei-Paper and Printing	0.0427691	Sichuan-Wholesale and Retail	0.0100329	Hubei-Hotels and Catering	0.0369449	Chongqing-Metals Smelting	0.0545106	Shanghai-Wholesale and Retail	0.00866881	Heilongjiang-Agriculture	0.0365205	Shaanxi-Agriculture	0.0499962	Yunnan-Chemical Industry	0.00526549	Heilongjiang-Nonmetal Mineral Products	0.0328588	Shaanxi-General Equipment	0.0389536	Henan-Metal Products	0.0064068	Zhejiang-Metals Smelting	0.0370623	Heilongjiang-Coal Mining	0.0430132	Beijing-Construction	0.00550187	Jiangsu-Coking	0.0308333	Shanghai-Transportation Equipment	0.0372038	Shandong-Timber Processing
300	Yunnan-Coking	0.00774342	Sichuan-Hotels and Catering	0.0362613	Hunan-Metals Mining	0.0446864	Jiangxi-Coking	0.00830244	Liaoning-Timber Processing	0.0381547	Jiangsu-Leasehold and Business	0.0488186	Zhejiang-Wholesale and Retail	0.00657676	Sichuan-Electric Equipment	0.0344507	Shaanxi-Agriculture	0.0425466	Hebei-Metals Mining	0.0100316	Jiangxi-Transportation Equipment	0.0368774	Guangdong-Coking	0.0544112	Hunan-Paper and Printing	0.00862062	Anhui-Agriculture	0.0360071	Jiangxi-Chemical Industry	0.0496871	Jiangsu-General Equipment	0.00521239	Zhejiang-Electronic Equipment	0.0327698	Tianjin-Nonmetal Mineral Products	0.0389274	Henan-Electric Equipment	0.00639546	Inner Mongolia-Nonmetal Mineral Products	0.0368569	Anhui-Electric Equipment	0.0420652	Jiangsu-Other Minerals Mining	0.00548013	Liaoning-Timber Processing	0.0303911	Jiangxi-Transport and Storage	0.0372023	Guangdong-Other Manufacturing
301	Jiangsu-Leather	0.007492	Guangdong-Chemical Industry	0.0361928	Jiangxi-Chemical Industry	0.0446644	Jilin-Timber Processing	0.00821834	Chongqing-Electric Equipment	0.0373974	Sichuan-Hotels and Catering	0.0470498	Jiangsu-Wholesale and Retail	0.00650045	Guangdong-Chemical Industry	0.034258	Shanxi-General Equipment	0.0423907	Anhui-Wholesale and Retail	0.00981408	Chongqing-Food Production	0.0366101	Inner Mongolia-Other Minerals Mining	0.0540355	Guangdong-Agriculture	0.00859802	Shaanxi-Metal Products	0.0359815	Sichuan-Electric Equipment	0.0495804	Jiangxi-Other Services	0.00511712	Shaanxi-Metals Smelting	0.0327132	Anhui-General Equipment	0.0385018	Hunan-Office Machinery	0.00628622	Hunan-Hotels and Catering	0.0365593	Yunnan-Chemical Industry	0.0417979	Hubei-Metals Mining	0.00544976	Zhejiang-Metal Products	0.0302693	Shanghai-Coking	0.037029	Hubei-Metal Products
302	Guangxi-Agriculture	0.00738368	Hubei-Chemical Industry	0.0352174	Heilongjiang-Other Minerals Mining	0.0444944	Heilongjiang-Food Production	0.00819587	Henan-Electronic Equipment	0.0373071	Jiangsu-Electronic Equipment	0.0466809	Shaanxi-Office Machinery	0.00649257	Jilin-Agriculture	0.0341324	Jiangxi-Transport and Storage	0.0422648	Shanghai-Construction	0.00957914	Shaanxi-Metal Products	0.0363447	Yunnan-Chemical Industry	0.0536541	Guangdong-Other Manufacturing	0.00829544	Heilongjiang-Transportation Equipment	0.0355172	Hebei-Food Production	0.0493953	Sichuan-Other Minerals Mining	0.00503155	Fujian-Food Production	0.0323787	Guangdong-Metals Smelting	0.0383144	Fujian-Transport and Storage	0.00627927	Heilongjiang-Food Production	0.0363676	Guizhou-Chemical Industry	0.0413271	Guizhou-Coking	0.00542064	Zhejiang-Electronic Equipment	0.0301211	Guangdong-Metals Smelting	0.0358776	Anhui-Wholesale and Retail
303	Hunan-Coking	0.00735697	Jilin-Metal Products	0.0350533	Chongqing-Transport and Storage	0.0440409	Hebei-Textile Industry	0.00813374	Hebei-Coal Mining	0.0369214	Guangdong-Petroleum and Gas Extraction	0.0463314	Yunnan-Coal Mining	0.00644299	Shanxi-Hotels and Catering	0.0337245	Chongqing-Wholesale and Retail	0.0417658	Guangdong-Food Production	0.00955031	Hebei-Coal Mining	0.0357045	Zhejiang-General Equipment	0.0531359	Shandong-Metal Products	0.00812474	Chongqing-Transport and Storage	0.0354404	Guangxi-Transport and Storage	0.0491055	Shandong-Electronic Equipment	0.00501056	Heilongjiang-Metals Smelting	0.0323636	Jiangxi-Transport and Storage	0.0381809	Zhejiang-Electric Equipment	0.00614321	Tianjin-Coal Mining	0.0357461	Anhui-General Equipment	0.0404801	Henan-Wholesale and Retail	0.00540389	Xinjiang-Transportation Equipment	0.0300215	Hunan-Metals Mining	0.0358196	Hubei-Leasehold and Business
304	Tianjin-Food Production	0.00719111	Henan-Electronic Equipment	0.0345973	Jiangsu-Leasehold and Business	0.0437842	Ningxia-Chemical Industry	0.00809339	Zhejiang-Chemical Industry	0.0357905	Hebei-Food Production	0.0460095	Heilongjiang-Food Production	0.00636819	Zhejiang-Chemical Industry	0.0335566	Fujian-Transport and Storage	0.04135	Hunan-Office Machinery	0.00952253	Yunnan-Electric Equipment	0.03561	Zhejiang-Coking	0.0525795	Zhejiang-Office Machinery	0.00810137	Liaoning-Transport and Storage	0.0348573	Anhui-Electric Equipment	0.049006	Guangdong-Chemical Industry	0.00498413	Jiangsu-Nonmetal Mineral Products	0.0319719	Jiangxi-Chemical Industry	0.0380779	Hebei-Leasehold and Business	0.00611731	Shandong-Metals Smelting	0.0357356	Shandong-Timber Processing	0.0402619	Shaanxi-Office Machinery	0.00533081	Hebei-Coal Mining	0.0295886	Sichuan-Hotels and Catering	0.0355744	Sichuan-Hotels and Catering
305	Beijing-Construction	0.00714456	Shaanxi-Metal Products	0.0343058	Jiangsu-Electronic Equipment	0.0436366	Hunan-Paper and Printing	0.00803949	Shaanxi-Metal Products	0.0357249	Tianjin-Coking	0.0458937	Liaoning-Timber Processing	0.00636534	Shaanxi-Metal Products	0.0329957	Jiangxi-Chemical Industry	0.0410362	Sichuan-General Equipment	0.0094581	Guizhou-Metals Mining	0.035187	Guangdong-Other Manufacturing	0.0520231	Guangdong-Textile Industry	0.00798168	Tianjin-Agriculture	0.0345558	Jiangxi-Agriculture	0.0485184	Hubei-Metals Mining	0.00496887	Tianjin-Electronic Equipment	0.0319341	Jiangsu-Electronic Equipment	0.0376579	Hubei-Textile Industry	0.00606095	Hubei-Hotels and Catering	0.0353688	Xinjiang-Nonmetal Mineral Products	0.0399098	Henan-Hotels and Catering	0.00530743	Shanghai-Paper and Printing	0.0294889	Guangdong-Petroleum and Gas Extraction	0.035568	Guangdong-Textile Industry
306	Guizhou-Coking	0.00707874	Guangxi-Electricity and Heat Power	0.033158	Shaanxi-Agriculture	0.0432245	Zhejiang-Paper and Printing	0.00800481	Beijing-Agriculture	0.0356371	Guizhou-Nonmetal Mineral Products	0.0457406	Hunan-Coking	0.0062501	Inner Mongolia-Metal Products	0.0325109	Shanghai-Coking	0.0410228	Shandong-Gas and Water	0.00938941	Fujian-Transportation Equipment	0.0351689	Guangdong-Leasehold and Business	0.0519667	Ningxia-Chemical Industry	0.00788893	Zhejiang-Electronic Equipment	0.0344796	Liaoning-Metals Mining	0.0483957	Shandong-Metals Mining	0.00494429	Hubei-Chemical Industry	0.031818	Fujian-Transport and Storage	0.0376232	Shaanxi-Petroleum and Gas Extraction	0.00599164	Chongqing-Food Production	0.0350924	Jiangsu-Transportation Equipment	0.0398588	Tianjin-Hotels and Catering	0.00528817	Henan-Transport and Storage	0.0288658	Shanghai-General Equipment	0.0354158	Sichuan-Construction
307	Shaanxi-Office Machinery	0.00703564	Chongqing-Electric Equipment	0.0329275	Yunnan-Agriculture	0.0431249	Sichuan-Wholesale and Retail	0.00796333	Hunan-Chemical Industry	0.0355858	Anhui-Metals Mining	0.0452797	Anhui-Paper and Printing	0.00615428	Gansu-Electricity and Heat Power	0.0321434	Guangdong-Metals Smelting	0.0407551	Jiangsu-Leather	0.00924593	Guangxi-Agriculture	0.0347381	Fujian-Wholesale and Retail	0.0506338	Hunan-Hotels and Catering	0.00761253	Beijing-Agriculture	0.0344046	Shaanxi-Nonmetal Mineral Products	0.0470181	Liaoning-Food Production	0.00480772	Zhejiang-Transport and Storage	0.0312768	Xinjiang-Coking	0.0374185	Qinghai-Electricity and Heat Power	0.00594341	Zhejiang-Coking	0.0350268	Shanghai-Chemical Industry	0.0398524	Sichuan-General Equipment	0.00527219	Chongqing-Electric Equipment	0.0286133	Zhejiang-Agriculture	0.035039	Shaanxi-Wholesale and Retail
308	Zhejiang-Agriculture	0.00697566	Jiangsu-Coking	0.0321971	Guangdong-Metals Smelting	0.0431162	Jiangsu-Timber Processing	0.00794488	Shanxi-Hotels and Catering	0.0345845	Shaanxi-Agriculture	0.0447929	Heilongjiang-Wholesale and Retail	0.00611692	Shandong-Leasehold and Business	0.031977	Guangdong-Petroleum and Gas Extraction	0.040171	Sichuan-Transportation Equipment	0.00905516	Shanghai-Paper and Printing	0.0346589	Anhui-Metals Mining	0.0505647	Beijing-Food Production	0.00760593	Shanxi-Hotels and Catering	0.0343697	Gansu-Petroleum and Gas Extraction	0.0468032	Guizhou-Coking	0.00478381	Liaoning-Agriculture	0.0308942	Xinjiang-Agriculture	0.0373865	Jilin-Chemical Industry	0.00594072	Hebei-Wholesale and Retail	0.0350094	Shanghai-Food Production	0.0388113	Guizhou-Chemical Industry	0.00519632	Jilin-Hotels and Catering	0.0283763	Guangdong-Paper and Printing	0.0349344	Shanghai-Wholesale and Retail
309	Henan-Textile Industry	0.00683757	Zhejiang-Chemical Industry	0.0320212	Jilin-Food Production	0.043093	Guizhou-Coking	0.00787642	Beijing-Hotels and Catering	0.0333642	Beijing-Nonmetal Mineral Products	0.0445942	Shandong-Other Manufacturing	0.00604455	Hubei-Chemical Industry	0.0318641	Shanghai-General Equipment	0.0397516	Beijing-Construction	0.00867644	Beijing-Hotels and Catering	0.0341002	Jiangsu-Leasehold and Business	0.0504398	Sichuan-Electric Equipment	0.00760409	Hunan-Hotels and Catering	0.0342893	Gansu-Coking	0.0464715	Tianjin-Electric Equipment	0.00476614	Anhui-Agriculture	0.0307824	Guangdong-Leather	0.0372358	Chongqing-Other Minerals Mining	0.00584938	Guangxi-Electric Equipment	0.0349958	Guangdong-Coking	0.0387352	Ningxia-Chemical Industry	0.0050771	Shanxi-Hotels and Catering	0.0282842	Jilin-Coal Mining	0.0347057	Jilin-Agriculture
310	Ningxia-Chemical Industry	0.00683274	Heilongjiang-Metal Products	0.0319844	Shanghai-Food Production	0.042237	Heilongjiang-Wholesale and Retail	0.00787248	Fujian-Food Production	0.0330787	Gansu-Nonmetal Mineral Products	0.0440828	Sichuan-Textile Industry	0.00604344	Shanghai-Leasehold and Business	0.0318357	Zhejiang-General Equipment	0.0394961	Chongqing-Paper and Printing	0.00865888	Heilongjiang-Transportation Equipment	0.0340214	Zhejiang-Electric Equipment	0.0488462	Shaanxi-Transport and Storage	0.007571	Guizhou-Agriculture	0.0336701	Sichuan-Transportation Equipment	0.046079	Tianjin-Other Manufacturing	0.00464703	Beijing-Nonmetal Mineral Products	0.0305721	Jilin-Transport and Storage	0.0368045	Tianjin-Wholesale and Retail	0.00581946	Fujian-Electricity and Heat Power	0.0347365	Sichuan-Other Minerals Mining	0.0383131	Sichuan-Transportation Equipment	0.00504758	Tianjin-Agriculture	0.0280973	Shanxi-General Equipment	0.0344249	Tianjin-Wholesale and Retail
311	Guizhou-Chemical Industry	0.00678581	Tianjin-Agriculture	0.0317812	Tianjin-Electric Equipment	0.0417214	Guangxi-Other Services	0.00787026	Liaoning-Hotels and Catering	0.0330644	Guangdong-Paper and Printing	0.0433978	Henan-Textile Industry	0.0060337	Xinjiang-Transportation Equipment	0.0317968	Zhejiang-Agriculture	0.0394704	Sichuan-Hotels and Catering	0.00865822	Liaoning-Transport and Storage	0.0340015	Guizhou-Chemical Industry	0.0487659	Shanxi-Construction	0.00752283	Zhejiang-Coking	0.033655	Yunnan-Nonmetal Mineral Products	0.0456358	Guizhou-Chemical Industry	0.00458585	Hebei-Office Machinery	0.0300767	Hebei-Timber Processing	0.0367555	Hebei-Textile Industry	0.00577189	Gansu-Electricity and Heat Power	0.0345371	Jiangxi-Agriculture	0.0381348	Heilongjiang-Chemical Industry	0.00498289	Fujian-Food Production	0.0280596	Beijing-Leasehold and Business	0.0341736	Hubei-Electric Equipment
312	Hubei-Metals Mining	0.00675877	Fujian-Food Production	0.0312614	Guangdong-Petroleum and Gas Extraction	0.0414872	Shanxi-Construction	0.00776251	Zhejiang-Electronic Equipment	0.03296	Chongqing-Metals Smelting	0.0433356	Beijing-Food Production	0.00600569	Shanxi-Nonmetal Mineral Products	0.0315993	Shanghai-Electric Equipment	0.0393152	Hebei-Leasehold and Business	0.0085662	Shanxi-Hotels and Catering	0.0339759	Shaanxi-Agriculture	0.0480036	Anhui-Paper and Printing	0.00743959	Inner Mongolia-Agriculture	0.0336071	Shaanxi-General Equipment	0.0455538	Tianjin-Transportation Equipment	0.00458363	Sichuan-Electronic Equipment	0.0300613	Zhejiang-Electric Equipment	0.0363007	Hubei-General Equipment	0.00571873	Gansu-General Equipment	0.0344119	Gansu-Wholesale and Retail	0.0379854	Hainan-Nonmetal Mineral Products	0.00494941	Shandong-Other Manufacturing	0.0277722	Shaanxi-General Equipment	0.0336863	Jilin-Coal Mining
313	Jiangsu-Timber Processing	0.00674543	Shandong-Leasehold and Business	0.0310979	Jiangxi-Agriculture	0.0413879	Liaoning-Construction	0.0077506	Ningxia-Electricity and Heat Power	0.0329324	Shanghai-Food Production	0.0432427	Yunnan-Chemical Industry	0.00600462	Zhejiang-Transport and Storage	0.0313111	Guangdong-Paper and Printing	0.0392921	Shandong-Metal Products	0.00836558	Zhejiang-Coking	0.0337471	Hunan-General Equipment	0.0479718	Guangxi-Paper and Printing	0.00726891	Sichuan-Coking	0.0327382	Shanghai-Metals Smelting	0.0448437	Jilin-Transport and Storage	0.00458139	Henan-Leasehold and Business	0.0295131	Sichuan-Food Production	0.0362231	Hainan-Transport and Storage	0.00564632	Henan-Office Machinery	0.0339518	Tianjin-Coal Mining	0.037936	Guizhou-Hotels and Catering	0.00491328	Beijing-Hotels and Catering	0.0275456	Henan-Construction	0.0336349	Jiangsu-Metal Products
314	Shandong-Electronic Equipment	0.00672738	Foreign countries-Petroleum and Gas Extraction	0.03082	Beijing-Leasehold and Business	0.0411577	Jiangxi-Food Production	0.00763065	Sichuan-Nonmetal Mineral Products	0.0319842	Zhejiang-Coking	0.0431863	Hebei-Timber Processing	0.00596043	Zhejiang-Electronic Equipment	0.03081	Guizhou-Transport and Storage	0.0390531	Sichuan-Construction	0.00834205	Jiangxi-General Equipment	0.0336244	Jiangsu-Electronic Equipment	0.0479708	Jiangsu-Metal Products	0.00717761	Sichuan-Gas and Water	0.0326656	Qinghai-Other Services	0.0444246	Guangxi-Food Production	0.00456518	Zhejiang-Metals Smelting	0.0291839	Guangdong-Other Manufacturing	0.0361912	Jilin-Food Production	0.00548842	Jiangxi-Electric Equipment	0.0337565	Henan-Gas and Water	0.037004	Anhui-Construction	0.00483844	Inner Mongolia-Leather	0.0274104	Jiangxi-Agriculture	0.0335695	Guangxi-Transport and Storage
315	Zhejiang-Paper and Printing	0.00672337	Zhejiang-Electronic Equipment	0.0305233	Guizhou-Nonmetal Mineral Products	0.0410528	Guizhou-Chemical Industry	0.00755048	Shanghai-Metal Products	0.0318992	Zhejiang-Electric Equipment	0.0429021	Guangdong-Chemical Industry	0.00590613	Tianjin-Agriculture	0.0307523	Hunan-Metals Mining	0.0387109	Jiangsu-Timber Processing	0.00832458	Heilongjiang-Metals Smelting	0.0331093	Gansu-Nonmetal Mineral Products	0.0479362	Hunan-Office Machinery	0.00709642	Fujian-Transportation Equipment	0.0326349	Guangdong-Leather	0.0441231	Shanghai-Wholesale and Retail	0.00455918	Chongqing-Agriculture	0.0291118	Henan-Transportation Equipment	0.0360103	Xinjiang-Coking	0.00543022	Tianjin-Hotels and Catering	0.0335554	Qinghai-Metals Smelting	0.0369175	Shanghai-Electric Equipment	0.00482965	Shanghai-Coking	0.027191	Zhejiang-Metal Products	0.0329286	Hebei-General Equipment
316	Shandong-Metals Mining	0.0066384	Inner Mongolia-Metal Products	0.0304074	Gansu-Nonmetal Mineral Products	0.0407836	Sichuan-General Equipment	0.00750707	Hunan-Hotels and Catering	0.031542	Zhejiang-General Equipment	0.0421914	Tianjin-Metal Products	0.0058769	Fujian-Food Production	0.0302213	Fujian-Nonmetal Mineral Products	0.0381553	Hebei-Textile Industry	0.00808251	Beijing-Agriculture	0.0330381	Beijing-Leasehold and Business	0.0478843	Shanghai-Construction	0.00703245	Shaanxi-Metals Smelting	0.0325723	Liaoning-General Equipment	0.0441197	Liaoning-General Equipment	0.00455564	Chongqing-Electric Equipment	0.0286939	Hunan-Metals Mining	0.034903	Guangxi-Transport and Storage	0.00541444	Tianjin-Coking	0.0335453	Shaanxi-Hotels and Catering	0.0368898	Sichuan-Hotels and Catering	0.00482632	Foreign countries-Other Minerals Mining	0.0269024	Tianjin-Electric Equipment	0.0325022	Shandong-Leather
317	Tianjin-Hotels and Catering	0.00658812	Hunan-Electricity and Heat Power	0.0303601	Zhejiang-Electric Equipment	0.0407283	Guangdong-Chemical Industry	0.00747518	Shandong-Leasehold and Business	0.0314817	Liaoning-Metal Products	0.0409424	Sichuan-Transport and Storage	0.005843	Beijing-Transport and Storage	0.0301455	Sichuan-Petroleum and Gas Extraction	0.0378636	Zhejiang-Wholesale and Retail	0.00804535	Shanghai-Metal Products	0.0329256	Liaoning-Metals Mining	0.0475815	Xinjiang-Coking	0.00701796	Hainan-Construction	0.0324064	Guangdong-Agriculture	0.0440199	Guangdong-Paper and Printing	0.00450976	Liaoning-Wholesale and Retail	0.0281833	Shaanxi-Nonmetal Mineral Products	0.0347217	Shandong-Timber Processing	0.00529061	Sichuan-Nonmetal Mineral Products	0.0335221	Beijing-Transport and Storage	0.0368563	Jiangxi-Other Services	0.0047949	Hunan-Chemical Industry	0.0266885	Chongqing-Metals Smelting	0.0324813	Hebei-Metals Mining
318	Jilin-Construction	0.00655547	Jiangxi-Electric Equipment	0.0301168	Shanxi-General Equipment	0.0402297	Henan-Textile Industry	0.00734369	Hubei-Hotels and Catering	0.0310271	Beijing-Leasehold and Business	0.0398911	Sichuan-Metals Mining	0.0058177	Liaoning-Leather	0.0296914	Tianjin-General Equipment	0.0376561	Ningxia-Chemical Industry	0.00795274	Fujian-Leather	0.0324858	Guizhou-Metals Smelting	0.0465775	Chongqing-Textile Industry	0.00681153	Ningxia-Electricity and Heat Power	0.0321594	Hebei-Paper and Printing	0.0435388	Liaoning-Electric Equipment	0.00448534	Jilin-Hotels and Catering	0.0280835	Guangdong-Agriculture	0.0346683	Tianjin-Construction	0.00523109	Beijing-Food Production	0.0333954	Jiangsu-Food Production	0.0368556	Chongqing-Paper and Printing	0.00474455	Liaoning-Hotels and Catering	0.0266724	Guangdong-Transportation Equipment	0.032219	Zhejiang-Agriculture
319	Heilongjiang-Other Manufacturing	0.00652878	Shanghai-Metal Products	0.0300912	Jilin-Wholesale and Retail	0.0399446	Sichuan-Transportation Equipment	0.00718724	Chongqing-Food Production	0.0309437	Shanghai-Leasehold and Business	0.0397129	Hubei-Metals Mining	0.00580452	Foreign countries-Other Minerals Mining	0.0291664	Chongqing-Chemical Industry	0.0372415	Shanxi-Construction	0.00771791	Ningxia-Electricity and Heat Power	0.0323105	Tianjin-Coking	0.0460877	Jiangxi-Coking	0.00679931	Heilongjiang-Metals Smelting	0.032124	Zhejiang-General Equipment	0.0429438	Beijing-General Equipment	0.00443508	Shanghai-Paper and Printing	0.0279933	Tianjin-Transportation Equipment	0.0345971	Shanghai-Nonmetal Mineral Products	0.00515027	Fujian-Transportation Equipment	0.0333947	Gansu-Agriculture	0.0368016	Anhui-Wholesale and Retail	0.0046879	Zhejiang-Transport and Storage	0.0265965	Inner Mongolia-Food Production	0.0319826	Chongqing-Construction
320	Anhui-Construction	0.00648212	Xinjiang-Transportation Equipment	0.0300257	Guangdong-Paper and Printing	0.0397208	Guizhou-Hotels and Catering	0.0071392	Inner Mongolia-Metal Products	0.0309144	Shanxi-General Equipment	0.0395233	Jiangxi-Other Services	0.00577714	Shanghai-Metal Products	0.029104	Zhejiang-Paper and Printing	0.0366066	Shaanxi-Office Machinery	0.00766104	Zhejiang-Metal Products	0.0322519	Sichuan-Other Minerals Mining	0.0460522	Chongqing-Food Production	0.006797	Shanghai-Paper and Printing	0.0318916	Liaoning-Electric Equipment	0.0427534	Zhejiang-Office Machinery	0.00438284	Qinghai-Other Services	0.0279863	Shanghai-Leasehold and Business	0.0344173	Jiangsu-General Equipment	0.00511649	Henan-Metals Smelting	0.0333767	Inner Mongolia-Food Production	0.0365597	Fujian-Agriculture	0.00467956	Shaanxi-Metals Smelting	0.02642	Fujian-Transport and Storage	0.0319739	Tianjin-Construction
321	Guizhou-Hotels and Catering	0.00641618	Shanghai-Coking	0.0296075	Shanghai-Leasehold and Business	0.0394398	Hunan-Hotels and Catering	0.00709936	Chongqing-Chemical Industry	0.0306957	Gansu-Coking	0.0392141	Jilin-Leasehold and Business	0.00568147	Xinjiang-Nonmetal Mineral Products	0.0290431	Shaanxi-General Equipment	0.0365095	Henan-Textile Industry	0.00749589	Inner Mongolia-Agriculture	0.032153	Zhejiang-Agriculture	0.0453402	Hebei-Metal Products	0.00677525	Fujian-Food Production	0.0315815	Sichuan-Leasehold and Business	0.0426703	Liaoning-Wholesale and Retail	0.00436553	Beijing-Electric Equipment	0.02785	Tianjin-Hotels and Catering	0.0343964	Anhui-Paper and Printing	0.00506921	Foreign countries-Other Minerals Mining	0.0330942	Xinjiang-Coking	0.0363956	Sichuan-Construction	0.00465008	Hunan-Electricity and Heat Power	0.026197	Foreign countries-Other Minerals Mining	0.0318664	Jilin-Chemical Industry
322	Sichuan-Wholesale and Retail	0.00639979	Shanxi-Nonmetal Mineral Products	0.0294876	Jilin-Metals Mining	0.0392001	Shaanxi-Office Machinery	0.00701155	Shanghai-Paper and Printing	0.0306361	Inner Mongolia-Food Production	0.0391502	Hebei-Leather	0.00563968	Inner Mongolia-Leather	0.0288932	Zhejiang-Metal Products	0.0363962	Hubei-Textile Industry	0.00745454	Hubei-Wholesale and Retail	0.0316783	Shanghai-Food Production	0.0448434	Henan-Textile Industry	0.00673727	Hubei-Hotels and Catering	0.0313976	Jiangsu-Hotels and Catering	0.0424904	Tianjin-Paper and Printing	0.00435565	Fujian-Transportation Equipment	0.0278365	Heilongjiang-Transport and Storage	0.0342702	Henan-Transportation Equipment	0.00494703	Sichuan-Transport and Storage	0.0325391	Shaanxi-Electric Equipment	0.036183	Guangxi-Food Production	0.00460667	Heilongjiang-Metal Products	0.0261871	Zhejiang-Textile Industry	0.0318077	Shandong-Transportation Equipment
323	Anhui-Wholesale and Retail	0.00628045	Hunan-Chemical Industry	0.0288332	Sichuan-Hotels and Catering	0.0391919	Shandong-Electronic Equipment	0.00698875	Sichuan-Transport and Storage	0.0302056	Shaanxi-General Equipment	0.0390929	Tianjin-Leasehold and Business	0.00553521	Jiangsu-Gas and Water	0.0284143	Gansu-Nonmetal Mineral Products	0.0361079	Anhui-Coking	0.0073868	Zhejiang-Metals Smelting	0.0310002	Hubei-Hotels and Catering	0.044326	Yunnan-Transport and Storage	0.00671656	Xinjiang-Transportation Equipment	0.0310361	Jiangsu-Office Machinery	0.0424351	Guizhou-Hotels and Catering	0.00433605	Yunnan-Agriculture	0.0273418	Hebei-Leather	0.0340755	Guangdong-Coking	0.00484661	Shandong-Timber Processing	0.0323204	Guizhou-Metals Smelting	0.0360804	Henan-Petroleum and Gas Extraction	0.00456152	Gansu-Food Production	0.0254937	Fujian-Electricity and Heat Power	0.0316887	Zhejiang-Paper and Printing
324	Guangdong-Chemical Industry	0.00620435	Foreign countries-Other Minerals Mining	0.0285212	Zhejiang-Coking	0.038682	Shandong-Metals Mining	0.00689632	Zhejiang-Metal Products	0.0302052	Gansu-Petroleum and Gas Extraction	0.0390412	Shaanxi-Transport and Storage	0.00552124	Jiangsu-Nonmetal Mineral Products	0.0283625	Jiangxi-Agriculture	0.0358659	Guangdong-Electronic Equipment	0.0072111	Yunnan-Food Production	0.0309245	Hebei-Food Production	0.0443067	Jiangsu-Leather	0.00653021	Zhejiang-Chemical Industry	0.0310125	Beijing-Coking	0.0422664	Shandong-Other Manufacturing	0.00427581	Shanxi-Metal Products	0.0272761	Beijing-Transportation Equipment	0.0339855	Beijing-Leasehold and Business	0.00481899	Shanghai-Paper and Printing	0.032214	Guangdong-Other Manufacturing	0.0359092	Shaanxi-Transport and Storage	0.00453328	Anhui-Chemical Industry	0.0253153	Guizhou-Nonmetal Mineral Products	0.031625	Jiangsu-Leather
325	Guangxi-Other Services	0.00620028	Henan-Transport and Storage	0.0283937	Heilongjiang-General Equipment	0.0384064	Sichuan-Hotels and Catering	0.00687219	Xinjiang-Transportation Equipment	0.0300869	Jilin-Food Production	0.0384763	Guangxi-Food Production	0.00543107	Jiangsu-Coking	0.0283402	Zhejiang-Textile Industry	0.0356061	Jilin-Transport and Storage	0.00715705	Shaanxi-Metals Smelting	0.0303581	Guangdong-Transportation Equipment	0.0443019	Jilin-Transport and Storage	0.0063161	Shanghai-Metal Products	0.0309296	Chongqing-General Equipment	0.0422078	Guangxi-Agriculture	0.00423835	Shanghai-Leasehold and Business	0.0271607	Heilongjiang-Chemical Industry	0.0339733	Tianjin-Agriculture	0.00481899	Shaanxi-Electronic Equipment	0.0321675	Hunan-General Equipment	0.0357335	Jilin-Wholesale and Retail	0.00441276	Foreign countries-Petroleum and Gas Extraction	0.0251184	Gansu-Nonmetal Mineral Products	0.0314258	Heilongjiang-Chemical Industry
326	Sichuan-General Equipment	0.00603311	Zhejiang-Metal Products	0.0282938	Hebei-Paper and Printing	0.0382484	Jiangsu-Wholesale and Retail	0.00679708	Henan-Transport and Storage	0.0297268	Tianjin-Electric Equipment	0.0383105	Guangdong-Paper and Printing	0.00534401	Ningxia-Electricity and Heat Power	0.0276503	Fujian-Wholesale and Retail	0.0355894	Jiangsu-Wholesale and Retail	0.00712193	Henan-Transport and Storage	0.03024	Guangdong-Leather	0.0441102	Zhejiang-Agriculture	0.0062649	Chongqing-Hotels and Catering	0.0307415	Guangdong-Other Manufacturing	0.0421913	Yunnan-Coking	0.00420235	Liaoning-Timber Processing	0.0269691	Henan-Leasehold and Business	0.0336714	Jiangxi-Coking	0.00477081	Zhejiang-Chemical Industry	0.0320944	Hebei-Food Production	0.035714	Jiangsu-Transportation Equipment	0.00437957	Fujian-Transportation Equipment	0.024924	Jiangxi-Metals Smelting	0.030859	Jiangxi-Coking
327	Shaanxi-Transport and Storage	0.00598306	Ningxia-Electricity and Heat Power	0.0281406	Shaanxi-General Equipment	0.0377701	Chongqing-Paper and Printing	0.00677041	Guangxi-Electric Equipment	0.0296991	Guangdong-Other Manufacturing	0.0377629	Jilin-Paper and Printing	0.00533331	Zhejiang-Metal Products	0.0274021	Jiangxi-Metals Smelting	0.0355821	Hubei-General Equipment	0.00703364	Shanghai-Leasehold and Business	0.030144	Jilin-Nonmetal Mineral Products	0.0439959	Jiangxi-Food Production	0.00624915	Shanxi-Nonmetal Mineral Products	0.0304348	Sichuan-Textile Industry	0.0420529	Hebei-Other Minerals Mining	0.0041832	Hunan-Electricity and Heat Power	0.0267354	Shanxi-Leasehold and Business	0.0335416	Gansu-Transport and Storage	0.00467257	Henan-Coking	0.0320933	Jiangsu-Electronic Equipment	0.0356996	Hebei-Metal Products	0.00437102	Shanghai-Gas and Water	0.0249199	Xinjiang-Coking	0.0307604	Shanghai-Construction
328	Hebei-Metal Products	0.0059152	Gansu-Food Production	0.0280705	Zhejiang-General Equipment	0.0374235	Guangdong-Paper and Printing	0.00676372	Jiangxi-Transportation Equipment	0.0296848	Guangdong-Leather	0.0377297	Inner Mongolia-Leasehold and Business	0.0052982	Yunnan-Agriculture	0.0272997	Jiangxi-Coal Mining	0.0355435	Hunan-Food Production	0.00698046	Zhejiang-Transport and Storage	0.0300358	Gansu-Petroleum and Gas Extraction	0.0430641	Shandong-Electronic Equipment	0.00605451	Guizhou-Electric Equipment	0.0304018	Shanxi-General Equipment	0.0419935	Fujian-Agriculture	0.00417542	Heilongjiang-Metal Products	0.0265349	Guangdong-Electronic Equipment	0.0334603	Hunan-Food Production	0.00460809	Shaanxi-Metals Mining	0.0319028	Guangxi-Transport and Storage	0.035426	Guangxi-Agriculture	0.00427687	Jilin-Agriculture	0.02491	Jiangxi-Coal Mining	0.030554	Tianjin-Agriculture
329	Sichuan-Transportation Equipment	0.00577608	Chongqing-Food Production	0.0280011	Chongqing-Metals Smelting	0.0369917	Tianjin-Food Production	0.00673328	Jiangsu-Gas and Water	0.0291671	Xinjiang-Coking	0.0375777	Shanghai-Electric Equipment	0.00525929	Sichuan-Electronic Equipment	0.0272603	Sichuan-General Equipment	0.0355289	Guangxi-Wholesale and Retail	0.00686093	Jiangsu-Gas and Water	0.0299068	Guangdong-General Equipment	0.0428469	Zhejiang-Paper and Printing	0.00603833	Gansu-Electric Equipment	0.0302792	Guangxi-Metals Mining	0.0419101	Beijing-Other Manufacturing	0.00414927	Zhejiang-Chemical Industry	0.0265256	Guangdong-Leasehold and Business	0.0333242	Shandong-Leather	0.00448106	Fujian-Food Production	0.031901	Xinjiang-Agriculture	0.0353417	Hunan-Paper and Printing	0.00425356	Chongqing-Food Production	0.0240262	Liaoning-Metal Products	0.0303943	Anhui-Coking
330	Jiangsu-Wholesale and Retail	0.00577092	Shanghai-Paper and Printing	0.0279455	Guangdong-Leather	0.0369071	Liaoning-Transportation Equipment	0.00671567	Gansu-Food Production	0.0289598	Zhejiang-Agriculture	0.0375596	Guizhou-Wholesale and Retail	0.00524566	Shanghai-Paper and Printing	0.0271866	Xinjiang-Coking	0.035473	Tianjin-Food Production	0.00655842	Inner Mongolia-Metal Products	0.0298103	Liaoning-General Equipment	0.0428229	Shandong-Metals Mining	0.00597443	Zhejiang-Metals Smelting	0.0301544	Gansu-Chemical Industry	0.0416085	Hunan-Paper and Printing	0.00414924	Gansu-Food Production	0.0264397	Foreign countries-Gas and Water	0.0333145	Zhejiang-Office Machinery	0.00446604	Xinjiang-Transportation Equipment	0.0316573	Hubei-Hotels and Catering	0.0353038	Shanghai-Leasehold and Business	0.00408527	Chongqing-Chemical Industry	0.0239812	Gansu-Petroleum and Gas Extraction	0.0301642	Jilin-Food Production
331	Shandong-Other Manufacturing	0.00574087	Shaanxi-Metals Smelting	0.0278769	Shaanxi-Nonmetal Mineral Products	0.036859	Sichuan-Construction	0.00662124	Shaanxi-Metals Smelting	0.0289193	Yunnan-Chemical Industry	0.0375058	Jilin-Petroleum and Gas Extraction	0.00504865	Henan-Transport and Storage	0.0266884	Shanghai-Transportation Equipment	0.0351114	Shaanxi-Transport and Storage	0.00651489	Inner Mongolia-Leather	0.0294192	Shaanxi-General Equipment	0.042749	Inner Mongolia-Food Production	0.0059741	Zhejiang-Metal Products	0.0301387	Liaoning-Transportation Equipment	0.0412176	Jiangsu-Metal Products	0.00411809	Qinghai-Transport and Storage	0.0263286	Zhejiang-General Equipment	0.0331243	Jiangxi-Food Production	0.00438478	Beijing-Hotels and Catering	0.0314762	Guangdong-Leasehold and Business	0.0352292	Henan-Other Manufacturing	0.00403151	Jiangsu-Timber Processing	0.0238459	Hebei-Paper and Printing	0.0299068	Chongqing-Other Minerals Mining
332	Heilongjiang-Petroleum and Gas Extraction	0.00566482	Shanghai-Leasehold and Business	0.0276955	Heilongjiang-Food Production	0.0367425	Hunan-Office Machinery	0.00661804	Fujian-Transportation Equipment	0.0288245	Shaanxi-Nonmetal Mineral Products	0.0373669	Guangxi-Agriculture	0.00504225	Shaanxi-Metals Smelting	0.0264849	Beijing-Coking	0.0350128	Guangdong-Wholesale and Retail	0.00637953	Guizhou-Electric Equipment	0.0293355	Gansu-Coking	0.0426902	Guangdong-Coking	0.00597208	Gansu-Food Production	0.0299226	Guangdong-Transportation Equipment	0.0406835	Inner Mongolia-Leasehold and Business	0.00407439	Tianjin-Wholesale and Retail	0.0262818	Jiangxi-Agriculture	0.0330443	Guangxi-Paper and Printing	0.00427508	Heilongjiang-Transportation Equipment	0.0312505	Shaanxi-Food Production	0.0352258	Henan-Timber Processing	0.00400519	Zhejiang-Metals Smelting	0.0238445	Foreign countries-Agriculture	0.0298215	Shandong-Gas and Water
333	Guangdong-Paper and Printing	0.00561385	Gansu-Electricity and Heat Power	0.027618	Gansu-Coking	0.0365855	Beijing-Construction	0.00656131	Jiangsu-Nonmetal Mineral Products	0.0287862	Fujian-Electricity and Heat Power	0.0368977	Chongqing-Transport and Storage	0.0049773	Hunan-Chemical Industry	0.0264035	Jiangxi-Nonmetal Mineral Products	0.0349618	Shandong-Electronic Equipment	0.00623398	Gansu-Food Production	0.0291769	Zhejiang-Metal Products	0.0422764	Hebei-Timber Processing	0.00594905	Beijing-Transport and Storage	0.0294189	Hunan-General Equipment	0.0405579	Guangdong-Agriculture	0.0037957	Ningxia-Electricity and Heat Power	0.0258151	Hebei-Electronic Equipment	0.0326774	Gansu-Chemical Industry	0.0042711	Yunnan-Electric Equipment	0.0306657	Liaoning-Transportation Equipment	0.0349354	Beijing-Food Production	0.00389834	Liaoning-Electronic Equipment	0.0236949	Jiangxi-Nonmetal Mineral Products	0.0298149	Beijing-Leasehold and Business
334	Chongqing-Paper and Printing	0.00559298	Zhejiang-Transport and Storage	0.0275802	Xinjiang-Nonmetal Mineral Products	0.0362791	Anhui-Coking	0.00652585	Tianjin-Agriculture	0.0286233	Hebei-Paper and Printing	0.0367546	Jilin-Timber Processing	0.00497425	Gansu-Food Production	0.0263901	Hebei-Textile Industry	0.0346569	Hainan-Transport and Storage	0.00616585	Xinjiang-Transportation Equipment	0.0289539	Hubei-General Equipment	0.0420565	Hubei-Textile Industry	0.0059326	Jiangxi-Transportation Equipment	0.0289369	Shanghai-Food Production	0.0405228	Anhui-Paper and Printing	0.00375705	Hunan-Chemical Industry	0.0257476	Guangdong-Coking	0.0324805	Shanghai-Wholesale and Retail	0.00424078	Anhui-Agriculture	0.0295818	Zhejiang-General Equipment	0.034865	Hebei-Timber Processing	0.003838	Jilin-Transport and Storage	0.0235595	Guangdong-Agriculture	0.0297845	Guangdong-Coking
335	Jilin-Coking	0.00556976	Sichuan-Nonmetal Mineral Products	0.0275796	Fujian-Electricity and Heat Power	0.0360009	Tianjin-Hotels and Catering	0.00616868	Jilin-Metal Products	0.0286106	Fujian-Transport and Storage	0.0366585	Hebei-Transportation Equipment	0.0049668	Fujian-Transportation Equipment	0.0262697	Xinjiang-Agriculture	0.0346432	Shandong-Metals Mining	0.00615153	Jiangsu-Nonmetal Mineral Products	0.0288601	Shanghai-Leasehold and Business	0.041977	Anhui-Construction	0.00591583	Zhejiang-Transport and Storage	0.0288833	Guangdong-Coking	0.0404221	Jiangsu-Leather	0.00374665	Liaoning-Electronic Equipment	0.025702	Guangxi-Transport and Storage	0.0324642	Shandong-Transportation Equipment	0.00422468	Yunnan-Electricity and Heat Power	0.0294598	Guangdong-Electronic Equipment	0.034599	Guangdong-Chemical Industry	0.00380832	Sichuan-Nonmetal Mineral Products	0.0234853	Shanghai-Electric Equipment	0.0296672	Hebei-Leasehold and Business
336	Inner Mongolia-Leasehold and Business	0.00556849	Liaoning-Electronic Equipment	0.0275725	Xinjiang-Coking	0.0359575	Shandong-Other Manufacturing	0.00596392	Shanghai-Leasehold and Business	0.0285864	Sichuan-Other Minerals Mining	0.0366458	Anhui-Construction	0.00489377	Hunan-Electricity and Heat Power	0.0261263	Shaanxi-Nonmetal Mineral Products	0.0340311	Beijing-Food Production	0.00614768	Foreign countries-Other Minerals Mining	0.028574	Guangdong-Electronic Equipment	0.0417646	Jiangsu-Timber Processing	0.00587948	Inner Mongolia-Metal Products	0.0288205	Jiangsu-Leasehold and Business	0.0403546	Heilongjiang-Transport and Storage	0.00370281	Sichuan-Nonmetal Mineral Products	0.0255684	Guangdong-Transportation Equipment	0.0320145	Guangdong-Electric Equipment	0.00416522	Guizhou-Electricity and Heat Power	0.029145	Qinghai-Petroleum and Gas Extraction	0.0339947	Tianjin-Metal Products	0.00377621	Henan-Metals Smelting	0.0233644	Gansu-Coking	0.0296127	Jiangsu-Timber Processing
337	Sichuan-Hotels and Catering	0.00552289	Inner Mongolia-Leather	0.0273187	Fujian-Transport and Storage	0.0359483	Shaanxi-Transport and Storage	0.00596257	Jiangxi-General Equipment	0.0281439	Guangdong-Agriculture	0.0366341	Liaoning-Leather	0.00487854	Shanxi-Chemical Industry	0.0260752	Sichuan-Food Production	0.0339181	Chongqing-Construction	0.0061439	Guangxi-Hotels and Catering	0.028388	Guangxi-Chemical Industry	0.0417038	Anhui-Wholesale and Retail	0.00573178	Liaoning-Agriculture	0.0285278	Guangdong-Leasehold and Business	0.0401252	Shanghai-Construction	0.00369857	Shaanxi-Coking	0.0255505	Jiangsu-Hotels and Catering	0.0317955	Ningxia-Agriculture	0.00412426	Guangxi-Hotels and Catering	0.0285588	Guangdong-Transportation Equipment	0.0339228	Jiangsu-Construction	0.00376171	Gansu-Electricity and Heat Power	0.0233411	Jilin-Transport and Storage	0.0295449	Jiangxi-Food Production
338	Hainan-Electricity and Heat Power	0.00549615	Chongqing-Chemical Industry	0.0268452	Gansu-Petroleum and Gas Extraction	0.0359199	Zhejiang-Wholesale and Retail	0.00587796	Foreign countries-Other Minerals Mining	0.0280457	Qinghai-Other Services	0.0364845	Sichuan-Other Minerals Mining	0.00483022	Shanghai-Coking	0.0258961	Gansu-Coking	0.033896	Tianjin-Hotels and Catering	0.00600848	Shandong-Leasehold and Business	0.028325	Liaoning-Electric Equipment	0.041629	Chongqing-Transportation Equipment	0.00568958	Liaoning-Wholesale and Retail	0.0284198	Xinjiang-Coking	0.0400375	Tianjin-Textile Industry	0.00366923	Shandong-Leasehold and Business	0.0254832	Shanxi-Hotels and Catering	0.0317818	Beijing-Wholesale and Retail	0.00411767	Shanxi-Gas and Water	0.0285197	Hubei-General Equipment	0.0338616	Hunan-Hotels and Catering	0.00375615	Beijing-Transport and Storage	0.023136	Jiangsu-Leather	0.0293268	Shaanxi-Food Production
339	Hunan-Paper and Printing	0.00546868	Jiangsu-Nonmetal Mineral Products	0.0267934	Shanghai-General Equipment	0.035649	Hubei-Textile Industry	0.00583035	Zhejiang-Transport and Storage	0.0279597	Hubei-Hotels and Catering	0.0363804	Yunnan-Coking	0.00479225	Hebei-Paper and Printing	0.0257577	Gansu-Petroleum and Gas Extraction	0.033229	Heilongjiang-Transport and Storage	0.00595702	Anhui-Transport and Storage	0.0282301	Shaanxi-Nonmetal Mineral Products	0.0411913	Hebei-Leather	0.00562891	Shaanxi-Coking	0.0284166	Guangxi-Nonmetal Mineral Products	0.0400208	Hunan-Hotels and Catering	0.00366403	Inner Mongolia-Leather	0.0254516	Gansu-Coking	0.0317745	Jiangsu-Metal Products	0.00404232	Shaanxi-Hotels and Catering	0.0281279	Shanxi-Other Minerals Mining	0.03339	Hubei-Textile Industry	0.00363913	Zhejiang-Wholesale and Retail	0.0230884	Tianjin-General Equipment	0.0292172	Hubei-Timber Processing
340	Fujian-Agriculture	0.00543347	Beijing-Transport and Storage	0.0267805	Guangdong-Other Manufacturing	0.0353956	Guangdong-Agriculture	0.00569278	Inner Mongolia-Leather	0.0278994	Guangxi-Transport and Storage	0.0361755	Anhui-Wholesale and Retail	0.00474152	Hebei-Timber Processing	0.0257081	Foreign countries-Gas and Water	0.033174	Inner Mongolia-Food Production	0.0057904	Guizhou-Agriculture	0.0281708	Fujian-Metals Smelting	0.0411846	Hubei-General Equipment	0.00559762	Henan-Transport and Storage	0.02838	Jiangsu-Electronic Equipment	0.0397152	Guangdong-Other Manufacturing	0.00366212	Sichuan-Chemical Industry	0.02529	Jiangsu-Leasehold and Business	0.031738	Anhui-Construction	0.00403094	Jiangxi-General Equipment	0.0278029	Zhejiang-Electric Equipment	0.0331745	Hebei-Leather	0.00363147	Fujian-Leather	0.0229039	Guangdong-Leather	0.0290921	Guangxi-Paper and Printing
341	Sichuan-Construction	0.00532121	Fujian-Transportation Equipment	0.0266943	Xinjiang-Agriculture	0.0350167	Guangxi-Transport and Storage	0.0056816	Gansu-Electricity and Heat Power	0.0278855	Anhui-Leasehold and Business	0.0361098	Hunan-Paper and Printing	0.00464591	Zhejiang-Wholesale and Retail	0.025287	Guangdong-Leather	0.0329716	Yunnan-Transport and Storage	0.00568074	Zhejiang-Nonmetal Mineral Products	0.0281641	Shanxi-General Equipment	0.0405338	Tianjin-Petroleum and Gas Extraction	0.00558827	Xinjiang-Nonmetal Mineral Products	0.0283421	Jilin-Nonmetal Mineral Products	0.0391165	Liaoning-Construction	0.00365773	Jilin-Transport and Storage	0.0247804	Fujian-Wholesale and Retail	0.0317189	Xinjiang-Agriculture	0.00398518	Guizhou-Electric Equipment	0.0277656	Shanxi-Metals Mining	0.0327728	Guangxi-Other Services	0.0035914	Shanxi-Chemical Industry	0.0228954	Shaanxi-Nonmetal Mineral Products	0.0287883	Hebei-Textile Industry
342	Hebei-Timber Processing	0.00519388	Jiangsu-Gas and Water	0.0263543	Qinghai-Other Services	0.0346333	Hebei-Metal Products	0.00558426	Heilongjiang-Metal Products	0.0278686	Guangdong-Coking	0.0360443	Jiangsu-Other Minerals Mining	0.00458314	Fujian-Leather	0.0250184	Guangdong-Other Manufacturing	0.0326218	Henan-Wholesale and Retail	0.00567527	Liaoning-Wholesale and Retail	0.0280353	Xinjiang-Coking	0.0403603	Fujian-Agriculture	0.00553622	Shanghai-Leasehold and Business	0.028109	Tianjin-Leasehold and Business	0.0390558	Henan-Leather	0.00365682	Fujian-Nonmetal Mineral Products	0.0246783	Tianjin-Agriculture	0.0314898	Hebei-Metal Products	0.00396272	Guizhou-Metals Mining	0.0273713	Sichuan-Paper and Printing	0.0327235	Liaoning-Hotels and Catering	0.00357599	Shanxi-Nonmetal Mineral Products	0.0228676	Qinghai-Other Services	0.0287227	Shandong-Metal Products
343	Liaoning-Hotels and Catering	0.00518732	Shanxi-Chemical Industry	0.0262604	Anhui-Metals Mining	0.0343871	Henan-Wholesale and Retail	0.00556004	Shanxi-Nonmetal Mineral Products	0.0278066	Guizhou-Agriculture	0.0360013	Henan-Wholesale and Retail	0.00456822	Qinghai-Transport and Storage	0.024882	Guangdong-Agriculture	0.0322826	Henan-Hotels and Catering	0.00557397	Zhejiang-Wholesale and Retail	0.0280069	Zhejiang-Textile Industry	0.0398677	Liaoning-Food Production	0.00547938	Gansu-General Equipment	0.0280478	Sichuan-Metal Products	0.0388873	Beijing-Electric Equipment	0.00358121	Hainan-Construction	0.024583	Henan-Leather	0.0314318	Fujian-Agriculture	0.00392727	Hubei-Wholesale and Retail	0.0273675	Foreign countries-Other Minerals Mining	0.0323208	Tianjin-Leasehold and Business	0.00355666	Shandong-Office Machinery	0.0228365	Yunnan-Chemical Industry	0.0285627	Xinjiang-Coking
344	Henan-Wholesale and Retail	0.00517684	Hubei-Hotels and Catering	0.0262421	Zhejiang-Agriculture	0.0340892	Fujian-Agriculture	0.00552165	Jiangsu-Coking	0.0275167	Hunan-General Equipment	0.0356995	Guangdong-Agriculture	0.00449786	Jiangxi-Electric Equipment	0.0246286	Zhejiang-Metals Smelting	0.0321158	Fujian-Electric Equipment	0.00555351	Hunan-Wholesale and Retail	0.0279371	Qinghai-Other Services	0.0396124	Beijing-Hotels and Catering	0.00543442	Shandong-Leasehold and Business	0.0279386	Yunnan-Coking	0.0385912	Henan-Metal Products	0.00357225	Foreign countries-Petroleum and Gas Extraction	0.0243599	Shanghai-General Equipment	0.0314032	Yunnan-Transport and Storage	0.00392499	Chongqing-Hotels and Catering	0.0271078	Fujian-Transport and Storage	0.0316411	Anhui-Coking	0.00352846	Zhejiang-Nonmetal Mineral Products	0.0227376	Heilongjiang-Transport and Storage	0.028513	Hunan-Other Minerals Mining
345	Henan-Hotels and Catering	0.00508444	Xinjiang-Nonmetal Mineral Products	0.0262331	Tianjin-General Equipment	0.0339874	Hubei-General Equipment	0.00550115	Zhejiang-Metals Smelting	0.0271419	Xinjiang-Agriculture	0.0355152	Henan-Hotels and Catering	0.00448668	Zhejiang-Nonmetal Mineral Products	0.0246182	Guangdong-Coking	0.0321065	Hebei-Metal Products	0.00554909	Sichuan-Timber Processing	0.0277746	Heilongjiang-Nonmetal Mineral Products	0.0395986	Hunan-Food Production	0.00520201	Guangxi-Agriculture	0.0278223	Zhejiang-Coking	0.038177	Henan-Electric Equipment	0.00356593	Jilin-Nonmetal Mineral Products	0.0243266	Shanghai-Transportation Equipment	0.0313333	Anhui-Wholesale and Retail	0.00390553	Shanghai-Leasehold and Business	0.0270222	Shaanxi-Transportation Equipment	0.0315257	Shandong-Scientific Research	0.00350486	Jiangxi-Electric Equipment	0.0226554	Guizhou-Chemical Industry	0.0283134	Henan-Metals Mining
346	Beijing-Food Production	0.00506227	Guangxi-Electric Equipment	0.0256506	Guangdong-Agriculture	0.0334398	Guangdong-Other Manufacturing	0.00549244	Yunnan-Electricity and Heat Power	0.0270444	Zhejiang-Metal Products	0.0353079	Shanghai-Leasehold and Business	0.0044487	Chongqing-Agriculture	0.0245315	Qinghai-Other Services	0.0316796	Chongqing-Other Minerals Mining	0.00548288	Liaoning-Agriculture	0.0277645	Liaoning-Transportation Equipment	0.0395874	Liaoning-General Equipment	0.00519208	Tianjin-Electronic Equipment	0.0276638	Zhejiang-Electric Equipment	0.0380979	Guangxi-Other Services	0.00355906	Jiangxi-Electric Equipment	0.024316	Jiangxi-Metals Smelting	0.031284	Shandong-Gas and Water	0.00386868	Xinjiang-Nonmetal Mineral Products	0.0269162	Liaoning-General Equipment	0.0308241	Hunan-Office Machinery	0.0035015	Shandong-Coal Mining	0.0224866	Jiangsu-Gas and Water	0.0282883	Guangdong-Electric Equipment
347	Jiangxi-Coking	0.00497946	Hunan-Hotels and Catering	0.0256288	Liaoning-Other Minerals Mining	0.0332968	Henan-Hotels and Catering	0.0054608	Anhui-Transport and Storage	0.0269638	Shanghai-General Equipment	0.0350571	Guizhou-Coking	0.00443615	Sichuan-Chemical Industry	0.0243128	Chongqing-Transport and Storage	0.0315205	Liaoning-Food Production	0.00541039	Foreign countries-Electricity and Heat Power	0.0277095	Anhui-Leasehold and Business	0.0393565	Sichuan-Timber Processing	0.00518949	Foreign countries-Other Minerals Mining	0.0275715	Shanghai-Leasehold and Business	0.0380355	Guangdong-Textile Industry	0.00352361	Fujian-Leather	0.0241963	Ningxia-Other Services	0.0312622	Inner Mongolia-Leasehold and Business	0.0038173	Heilongjiang-Agriculture	0.0267594	Shanghai-General Equipment	0.0298175	Shanghai-Paper and Printing	0.00347278	Hebei-Timber Processing	0.0223963	Zhejiang-Paper and Printing	0.0282396	Beijing-Wholesale and Retail
348	Xinjiang-Coking	0.0049574	Foreign countries-Metals Mining	0.0255668	Shanghai-Electric Equipment	0.0331318	Jilin-Construction	0.00543878	Hubei-Wholesale and Retail	0.0265912	Zhejiang-Textile Industry	0.0348204	Guangdong-Other Manufacturing	0.00433957	Chongqing-Electric Equipment	0.0242207	Guangdong-Leasehold and Business	0.0311063	Shandong-Other Manufacturing	0.00531982	Guangxi-Transport and Storage	0.0276081	Sichuan-Paper and Printing	0.0391694	Heilongjiang-Transport and Storage	0.00517551	Jiangxi-General Equipment	0.027302	Fujian-Transport and Storage	0.038002	Chongqing-Paper and Printing	0.00346445	Zhejiang-Nonmetal Mineral Products	0.0239701	Gansu-Nonmetal Mineral Products	0.0310376	Chongqing-Textile Industry	0.00377059	Shanxi-Scientific Research	0.0267434	Hebei-Paper and Printing	0.0297074	Guangdong-Paper and Printing	0.00344586	Shandong-Paper and Printing	0.0222897	Guizhou-Agriculture	0.028038	Shaanxi-Construction
349	Zhejiang-Wholesale and Retail	0.00493699	Jilin-Timber Processing	0.0254592	Guangdong-Coking	0.0330655	Guangdong-Textile Industry	0.0052847	Foreign countries-Petroleum and Gas Extraction	0.0265309	Henan-Construction	0.0345076	Beijing-Hotels and Catering	0.00429105	Tianjin-Wholesale and Retail	0.0240221	Yunnan-Coal Mining	0.0310324	Jilin-Wholesale and Retail	0.0053014	Gansu-Electric Equipment	0.0271884	Yunnan-Nonmetal Mineral Products	0.0386632	Qinghai-Electricity and Heat Power	0.00517406	Gansu-Electricity and Heat Power	0.0266492	Hubei-Hotels and Catering	0.0370451	Hunan-Office Machinery	0.00341562	Anhui-Chemical Industry	0.0236921	Jiangxi-Coal Mining	0.0309011	Chongqing-Food Production	0.00376254	Yunnan-Food Production	0.0265023	Foreign countries-Agriculture	0.029208	Hubei-General Equipment	0.00343365	Sichuan-Transport and Storage	0.0222188	Fujian-Wholesale and Retail	0.0280215	Jiangsu-Wholesale and Retail
350	Hebei-Leather	0.00491438	Heilongjiang-Timber Processing	0.0253881	Zhejiang-Textile Industry	0.0329955	Hainan-Electricity and Heat Power	0.00524345	Liaoning-Electronic Equipment	0.0263218	Xinjiang-Nonmetal Mineral Products	0.0342389	Guizhou-Chemical Industry	0.00425258	Zhejiang-Metals Smelting	0.0238603	Hebei-Leasehold and Business	0.0302962	Jiangxi-Transport and Storage	0.00529153	Shanxi-Nonmetal Mineral Products	0.0270084	Zhejiang-Metals Smelting	0.038405	Shandong-Other Manufacturing	0.00516667	Hubei-Wholesale and Retail	0.0263574	Guangdong-General Equipment	0.0369125	Jilin-Wholesale and Retail	0.00339355	Jilin-Agriculture	0.0235036	Beijing-Petroleum and Gas Extraction	0.0306854	Beijing-Chemical Industry	0.00371724	Zhejiang-Transport and Storage	0.0264736	Shandong-Other Manufacturing	0.0291374	Qinghai-Electricity and Heat Power	0.00341701	Henan-Leasehold and Business	0.0219176	Zhejiang-Metals Smelting	0.0279172	Qinghai-Electricity and Heat Power
351	Hunan-Hotels and Catering	0.00482917	Sichuan-Transport and Storage	0.0250925	Liaoning-Leasehold and Business	0.0328718	Hebei-Timber Processing	0.00490329	Gansu-Electric Equipment	0.0254484	Hubei-General Equipment	0.0342239	Hainan-Electricity and Heat Power	0.00424527	Guangxi-Electricity and Heat Power	0.0236718	Yunnan-Agriculture	0.0302493	Guangdong-Metal Products	0.00515015	Fujian-Agriculture	0.0265994	Jiangxi-Metals Mining	0.0379014	Xinjiang-Agriculture	0.0051504	Guizhou-Metals Smelting	0.0262077	Fujian-Electricity and Heat Power	0.0368194	Zhejiang-Agriculture	0.00338931	Henan-Coal Mining	0.0234114	Shanghai-Metals Smelting	0.0303621	Jiangsu-Leather	0.00367771	Henan-Wholesale and Retail	0.0262044	Guangdong-General Equipment	0.0291154	Shanghai-General Equipment	0.00340266	Hubei-Hotels and Catering	0.0216113	Hubei-Hotels and Catering	0.0278205	Hubei-Leather
352	Anhui-Coking	0.00472713	Hebei-Timber Processing	0.0250751	Guizhou-Agriculture	0.0327782	Hunan-Food Production	0.00485134	Beijing-Transport and Storage	0.0252835	Guizhou-Wholesale and Retail	0.0340171	Guangxi-Other Services	0.00423412	Shaanxi-Coking	0.0232501	Foreign countries-Other Minerals Mining	0.0300814	Liaoning-General Equipment	0.00512671	Gansu-Electricity and Heat Power	0.0265679	Heilongjiang-Transport and Storage	0.0375685	Guangdong-Electric Equipment	0.00513246	Inner Mongolia-Leather	0.02607	Xinjiang-Agriculture	0.036586	Jiangsu-Timber Processing	0.0033733	Chongqing-Food Production	0.023292	Gansu-Petroleum and Gas Extraction	0.0302567	Shanxi-Paper and Printing	0.00363923	Jiangxi-Transportation Equipment	0.0261734	Zhejiang-Coking	0.0290852	Chongqing-Construction	0.0033665	Xinjiang-Nonmetal Mineral Products	0.021569	Anhui-Metals Mining	0.0278005	Zhejiang-Wholesale and Retail
353	Guangdong-Agriculture	0.00472497	Zhejiang-Metals Smelting	0.0250532	Guangxi-Transport and Storage	0.0326362	Chongqing-Construction	0.00480394	Yunnan-Electric Equipment	0.0252717	Guangdong-Leasehold and Business	0.0339082	Shandong-Other Minerals Mining	0.00422002	Shanghai-Gas and Water	0.0232424	Zhejiang-Other Manufacturing	0.0300198	Guangdong-Leather	0.0051093	Anhui-Leather	0.0265472	Jilin-Coal Mining	0.0370361	Liaoning-Electric Equipment	0.00511196	Tianjin-Wholesale and Retail	0.0259835	Heilongjiang-Transport and Storage	0.0358488	Hubei-Textile Industry	0.00331801	Fujian-Agriculture	0.0232764	Zhejiang-Coking	0.029967	Sichuan-Electric Equipment	0.00359978	Shaanxi-Transport and Storage	0.0261222	Jiangsu-Hotels and Catering	0.0286108	Shanghai-Hotels and Catering	0.00327044	Tianjin-Wholesale and Retail	0.0214656	Jiangsu-Other Manufacturing	0.027761	Shaanxi-Hotels and Catering
354	Tianjin-Metal Products	0.00470449	Shaanxi-Coking	0.0246669	Foreign countries-Gas and Water	0.0324423	Jiangsu-Other Minerals Mining	0.00479228	Xinjiang-Nonmetal Mineral Products	0.0251851	Jilin-Wholesale and Retail	0.0338686	Guangdong-Textile Industry	0.00417544	Hubei-Hotels and Catering	0.0231735	Guangdong-Transportation Equipment	0.0300131	Liaoning-Electric Equipment	0.00504759	Beijing-Transport and Storage	0.0262096	Hebei-Paper and Printing	0.0368753	Henan-Wholesale and Retail	0.00510091	Liaoning-Electronic Equipment	0.0257202	Guangdong-Electronic Equipment	0.0355554	Xinjiang-Coking	0.00329474	Jiangxi-Transport and Storage	0.0232298	Jiangxi-Nonmetal Mineral Products	0.0299529	Hubei-Other Minerals Mining	0.00359942	Guangdong-Metal Products	0.0255832	Shanghai-Transportation Equipment	0.0282736	Hebei-Transportation Equipment	0.00319819	Guangxi-Wholesale and Retail	0.0214532	Hebei-Textile Industry	0.0277501	Beijing-Chemical Industry
355	Qinghai-Electricity and Heat Power	0.00462801	Gansu-Electric Equipment	0.0238048	Henan-Construction	0.0322407	Henan-Petroleum and Gas Extraction	0.00469334	Fujian-Leather	0.0247916	Ningxia-Other Services	0.0337429	Qinghai-Electricity and Heat Power	0.00411081	Anhui-Chemical Industry	0.0229047	Yunnan-Transport and Storage	0.0300123	Jiangsu-Other Minerals Mining	0.00502131	Anhui-Metals Smelting	0.0256545	Gansu-Chemical Industry	0.0363212	Jiangsu-Wholesale and Retail	0.00503007	Jiangsu-Gas and Water	0.0254093	Gansu-Wholesale and Retail	0.0350501	Hebei-Scientific Research	0.00329466	Hunan-Hotels and Catering	0.0231013	Jilin-Coal Mining	0.0298809	Shaanxi-Transportation Equipment	0.00355738	Hunan-Metal Products	0.025377	Fujian-Wholesale and Retail	0.0281754	Xinjiang-Coking	0.00305974	Sichuan-Timber Processing	0.0213923	Guangdong-Coking	0.0277261	Yunnan-Transport and Storage
356	Jiangxi-Food Production	0.00457655	Anhui-Transport and Storage	0.0236633	Hebei-Textile Industry	0.0321579	Xinjiang-Coking	0.00466628	Zhejiang-Wholesale and Retail	0.0246704	Gansu-Chemical Industry	0.033686	Hunan-Hotels and Catering	0.00410262	Tianjin-Electronic Equipment	0.0228545	Ningxia-Other Services	0.0298045	Liaoning-Wholesale and Retail	0.00491276	Tianjin-Agriculture	0.0255175	Fujian-Agriculture	0.0362374	Henan-Hotels and Catering	0.00500986	Fujian-Leather	0.0253916	Tianjin-Nonmetal Mineral Products	0.0348994	Zhejiang-Paper and Printing	0.00326673	Xinjiang-Agriculture	0.0230524	Jilin-Nonmetal Mineral Products	0.0293544	Hebei-Timber Processing	0.00347949	Beijing-Agriculture	0.0249808	Jiangsu-Leasehold and Business	0.0279493	Chongqing-Other Minerals Mining	0.00300429	Shaanxi-Coking	0.0213025	Guangdong-Other Manufacturing	0.0275606	Ningxia-Other Services
357	Guangdong-Other Manufacturing	0.00455869	Hebei-Paper and Printing	0.023534	Yunnan-Chemical Industry	0.0320956	Beijing-Food Production	0.00464901	Anhui-Chemical Industry	0.0246205	Foreign countries-Gas and Water	0.0334863	Guizhou-Hotels and Catering	0.00402093	Hunan-Hotels and Catering	0.0227694	Jilin-Food Production	0.0294814	Hebei-Timber Processing	0.00487241	Anhui-Wholesale and Retail	0.0255164	Beijing-Coking	0.0361611	Liaoning-Wholesale and Retail	0.00497541	Jiangsu-Nonmetal Mineral Products	0.0253673	Hubei-General Equipment	0.0348931	Qinghai-Electricity and Heat Power	0.00326371	Hubei-Hotels and Catering	0.0226265	Heilongjiang-Wholesale and Retail	0.0293352	Jilin-Transport and Storage	0.00347615	Xinjiang-Electric Equipment	0.0245501	Shanghai-Metals Smelting	0.0279355	Jiangxi-Coking	0.00293437	Shanghai-Timber Processing	0.0212715	Guangdong-Leasehold and Business	0.0272057	Inner Mongolia-Food Production
358	Hubei-Textile Industry	0.00451323	Fujian-Leather	0.0235141	Zhejiang-Metal Products	0.0318344	Hebei-Leather	0.00463943	Shaanxi-Coking	0.0245649	Guizhou-Chemical Industry	0.0333948	Xinjiang-Coking	0.00397725	Qinghai-Other Services	0.0223861	Xinjiang-Nonmetal Mineral Products	0.029198	Henan-Petroleum and Gas Extraction	0.00479061	Shaanxi-Coking	0.0254818	Guangdong-Other Minerals Mining	0.0360741	Hebei-Transportation Equipment	0.00495732	Jilin-Hotels and Catering	0.0251831	Ningxia-Other Services	0.0347911	Liaoning-Transportation Equipment	0.00316932	Jilin-Other Manufacturing	0.0225289	Guizhou-Agriculture	0.029126	Zhejiang-Agriculture	0.00345365	Anhui-Chemical Industry	0.0244816	Shandong-Electronic Equipment	0.0278597	Guangdong-Agriculture	0.00290026	Ningxia-Electricity and Heat Power	0.0210955	Henan-Transportation Equipment	0.0265506	Guangdong-Food Production
359	Hunan-Office Machinery	0.00450177	Hainan-Construction	0.0232375	Fujian-Wholesale and Retail	0.0317479	Jilin-Coking	0.00462097	Shanxi-Chemical Industry	0.0245573	Guangdong-Transportation Equipment	0.0333926	Liaoning-Leasehold and Business	0.00390646	Gansu-Electric Equipment	0.0221324	Henan-Construction	0.0291875	Fujian-Textile Industry	0.00478489	Jilin-Hotels and Catering	0.0254256	Shanghai-General Equipment	0.0359697	Tianjin-General Equipment	0.00493964	Xinjiang-Electricity and Heat Power	0.0245766	Heilongjiang-Nonmetal Mineral Products	0.0345935	Jiangxi-Coking	0.00313157	Guangxi-Electric Equipment	0.0223754	Yunnan-Agriculture	0.029	Shandong-Metal Products	0.00344683	Jilin-Hotels and Catering	0.0241118	Foreign countries-Gas and Water	0.0278429	Hainan-Electricity and Heat Power	0.00287569	Hunan-Hotels and Catering	0.0210945	Sichuan-Other Minerals Mining	0.0261046	Sichuan-Electric Equipment
360	Guangxi-Transport and Storage	0.00447603	Anhui-Chemical Industry	0.0232351	Zhejiang-Paper and Printing	0.031694	Guangxi-Paper and Printing	0.00448602	Yunnan-Food Production	0.0243483	Fujian-Wholesale and Retail	0.0332739	Hubei-Textile Industry	0.00387602	Anhui-Transport and Storage	0.0220437	Guangdong-Electronic Equipment	0.0291618	Jiangxi-Paper and Printing	0.00478365	Guangdong-Metal Products	0.0251656	Tianjin-Electric Equipment	0.035602	Sichuan-Leather	0.0048875	Liaoning-Timber Processing	0.0244855	Jilin-Transport and Storage	0.0345488	Hubei-General Equipment	0.00313067	Henan-Metals Smelting	0.0223647	Foreign countries-Other Minerals Mining	0.0289652	Hubei-Coking	0.00344521	Inner Mongolia-Leather	0.0240966	Shanghai-Leasehold and Business	0.0276093	Guangdong-Other Manufacturing	0.00279819	Guangxi-Electric Equipment	0.0209022	Fujian-Nonmetal Mineral Products	0.0260456	Shandong-Electronic Equipment
361	Tianjin-Leasehold and Business	0.00443097	Zhejiang-Wholesale and Retail	0.0231071	Gansu-Chemical Industry	0.0314542	Tianjin-Metal Products	0.00440497	Hebei-Timber Processing	0.0243125	Tianjin-General Equipment	0.0329949	Henan-Petroleum and Gas Extraction	0.00385612	Jiangsu-Timber Processing	0.022018	Inner Mongolia-Leasehold and Business	0.0289967	Anhui-Other Minerals Mining	0.00477336	Jilin-Other Manufacturing	0.0251635	Henan-Construction	0.035464	Chongqing-General Equipment	0.0048812	Hebei-Paper and Printing	0.0244817	Jilin-Coal Mining	0.0344853	Sichuan-Wholesale and Retail	0.00306055	Xinjiang-Food Production	0.0221759	Zhejiang-Agriculture	0.0289316	Shanghai-Construction	0.00344027	Beijing-Electric Equipment	0.0240406	Fujian-Electricity and Heat Power	0.0270159	Beijing-Hotels and Catering	0.00278536	Guangxi-Electricity and Heat Power	0.0207466	Guangdong-Electronic Equipment	0.0257575	Hunan-General Equipment
362	Guangdong-Textile Industry	0.00438627	Inner Mongolia-Coking	0.0226004	Guangdong-Leasehold and Business	0.0313956	Qinghai-Electricity and Heat Power	0.00436486	Anhui-Wholesale and Retail	0.0242711	Zhejiang-Paper and Printing	0.0325074	Hunan-Office Machinery	0.00382447	Chongqing-Food Production	0.021815	Guangxi-Transport and Storage	0.0288346	Qinghai-Electricity and Heat Power	0.00471046	Guangdong-Timber Processing	0.0249827	Zhejiang-Other Manufacturing	0.0350672	Tianjin-Other Minerals Mining	0.00488097	Guangdong-Metal Products	0.0242124	Foreign countries-Gas and Water	0.0341719	Shaanxi-Wholesale and Retail	0.00299077	Sichuan-Hotels and Catering	0.0220844	Qinghai-Other Services	0.0288819	Guangdong-Food Production	0.00338422	Fujian-Leather	0.0238986	Jiangsu-Office Machinery	0.0268689	Jiangsu-Hotels and Catering	0.00276149	Anhui-Transport and Storage	0.0206169	Gansu-Chemical Industry	0.0256832	Shandong-Metals Mining
363	Henan-Petroleum and Gas Extraction	0.00436987	Jiangxi-General Equipment	0.0225111	Foreign countries-Agriculture	0.0309882	Chongqing-Other Minerals Mining	0.00428709	Zhejiang-Nonmetal Mineral Products	0.0242631	Fujian-Nonmetal Mineral Products	0.0319876	Shanghai-Paper and Printing	0.00378172	Beijing-Electric Equipment	0.0217233	Inner Mongolia-Petroleum and Gas Extraction	0.0287075	Guangxi-Hotels and Catering	0.00465386	Anhui-Chemical Industry	0.0246469	Foreign countries-Gas and Water	0.034389	Sichuan-Metal Products	0.00478151	Guangxi-Transport and Storage	0.023716	Fujian-Wholesale and Retail	0.0336478	Anhui-Construction	0.00298754	Tianjin-Coal Mining	0.0216979	Fujian-Electricity and Heat Power	0.0285728	Zhejiang-Paper and Printing	0.00332874	Jiangsu-Coking	0.0237524	Zhejiang-Textile Industry	0.0268065	Inner Mongolia-Leasehold and Business	0.00274723	Qinghai-Transport and Storage	0.0205846	Hubei-General Equipment	0.0256674	Anhui-Other Minerals Mining
364	Hebei-Transportation Equipment	0.00432804	Jiangxi-Transportation Equipment	0.0224916	Guizhou-Chemical Industry	0.0308887	Anhui-Other Minerals Mining	0.00421701	Anhui-Leather	0.0242536	Sichuan-Paper and Printing	0.0316685	Shanghai-General Equipment	0.00370536	Fujian-Agriculture	0.0215172	Foreign countries-Agriculture	0.0286258	Hebei-Leather	0.00461021	Gansu-General Equipment	0.0246335	Zhejiang-Paper and Printing	0.0343395	Sichuan-Petroleum and Gas Extraction	0.00473595	Sichuan-Leather	0.0236365	Qinghai-Metals Smelting	0.0335821	Shandong-Other Minerals Mining	0.00298517	Chongqing-Chemical Industry	0.0216679	Chongqing-Metals Smelting	0.0281218	Jiangsu-Timber Processing	0.00331123	Xinjiang-Electricity and Heat Power	0.0236866	Yunnan-Nonmetal Mineral Products	0.0267637	Shandong-Petroleum and Gas Extraction	0.00273524	Jiangxi-General Equipment	0.0205436	Jiangsu-Other Minerals Mining	0.025451	Xinjiang-Agriculture
365	Hubei-General Equipment	0.0042584	Yunnan-Electricity and Heat Power	0.0224779	Beijing-Coking	0.0306998	Liaoning-Hotels and Catering	0.00419933	Shanghai-Coking	0.0242363	Zhejiang-Other Manufacturing	0.0315258	Jiangsu-Transportation Equipment	0.00366271	Guangxi-Wholesale and Retail	0.0213278	Gansu-Chemical Industry	0.0286075	Fujian-Food Production	0.00449825	Jiangsu-Timber Processing	0.024631	Hunan-Coking	0.0341957	Jilin-Wholesale and Retail	0.00467849	Guangxi-Metals Smelting	0.0234513	Zhejiang-Agriculture	0.0335191	Tianjin-Timber Processing	0.00295008	Hebei-Electronic Equipment	0.0216378	Yunnan-Coal Mining	0.0280297	Hebei-Leather	0.00329225	Sichuan-Timber Processing	0.0236237	Jilin-Transport and Storage	0.0267033	Zhejiang-Hotels and Catering	0.00271573	Hebei-Paper and Printing	0.020348	Zhejiang-Other Manufacturing	0.025216	Hunan-Construction
366	Jiangsu-Other Minerals Mining	0.00406878	Tianjin-Wholesale and Retail	0.0224039	Guangdong-Transportation Equipment	0.030687	Shandong-Other Minerals Mining	0.00416373	Sichuan-Timber Processing	0.0239837	Foreign countries-Other Minerals Mining	0.0312453	Hubei-General Equipment	0.00365717	Guangxi-Electric Equipment	0.0212545	Shanxi-Metal Products	0.0285192	Anhui-Electric Equipment	0.00449692	Xinjiang-Nonmetal Mineral Products	0.02443	Heilongjiang-Wholesale and Retail	0.0339905	Guizhou-Transport and Storage	0.00443499	Guangxi-Hotels and Catering	0.0233655	Shanghai-General Equipment	0.0332755	Ningxia-Other Services	0.00292831	Jiangxi-Nonmetal Mineral Products	0.0215543	Guizhou-Nonmetal Mineral Products	0.0279778	Shaanxi-Leasehold and Business	0.00329002	Guizhou-Agriculture	0.0235744	Hubei-Food Production	0.0266014	Jiangxi-Food Production	0.00269694	Gansu-Electric Equipment	0.0201195	Guangxi-Transport and Storage	0.0249889	Chongqing-Textile Industry
367	Shandong-Other Minerals Mining	0.00400801	Hubei-Wholesale and Retail	0.0223691	Guizhou-Wholesale and Retail	0.0305377	Tianjin-Leasehold and Business	0.00414886	Anhui-Metals Smelting	0.0235393	Guangdong-Electronic Equipment	0.0311363	Anhui-Coking	0.00356882	Henan-Leasehold and Business	0.021023	Shandong-Office Machinery	0.0283673	Hubei-Other Minerals Mining	0.00442703	Hunan-Transport and Storage	0.0241452	Jilin-Transport and Storage	0.0339738	Zhejiang-Wholesale and Retail	0.00443396	Heilongjiang-Metal Products	0.0232975	Hebei-Textile Industry	0.0332172	Anhui-Wholesale and Retail	0.00289459	Jiangsu-Coking	0.0214231	Beijing-Agriculture	0.0279691	Chongqing-Transportation Equipment	0.00314952	Jiangsu-Gas and Water	0.0234572	Beijing-Leasehold and Business	0.0264731	Guangdong-Textile Industry	0.00269236	Jilin-Nonmetal Mineral Products	0.0199835	Anhui-Leasehold and Business	0.0249267	Chongqing-Food Production
368	Chongqing-Construction	0.00396849	Heilongjiang-Leather	0.0222516	Foreign countries-Other Minerals Mining	0.0302041	Henan-Other Manufacturing	0.004148	Jiangsu-Timber Processing	0.0234922	Shanghai-Transportation Equipment	0.0307197	Shanghai-Hotels and Catering	0.00356138	Sichuan-Hotels and Catering	0.0209525	Anhui-Metals Mining	0.028115	Sichuan-Electric Equipment	0.0044041	Hubei-Timber Processing	0.0241418	Xinjiang-Agriculture	0.03388	Beijing-Scientific Research	0.00437312	Qinghai-Other Services	0.0231921	Fujian-Nonmetal Mineral Products	0.0325054	Jiangsu-Wholesale and Retail	0.00288596	Jiangsu-Gas and Water	0.021338	Guizhou-Chemical Industry	0.0277403	Heilongjiang-Transport and Storage	0.00308154	Heilongjiang-Metal Products	0.0233412	Tianjin-Coking	0.026372	Liaoning-Metals Mining	0.0026564	Henan-Coking	0.0198069	Guizhou-Wholesale and Retail	0.0248567	Jilin-Transport and Storage
369	Henan-Other Manufacturing	0.00386212	Henan-Leasehold and Business	0.0222492	Fujian-Nonmetal Mineral Products	0.0300504	Henan-Timber Processing	0.00412092	Hainan-Construction	0.0232606	Hebei-Textile Industry	0.0305935	Jiangxi-Coking	0.00353549	Heilongjiang-Leather	0.0208675	Inner Mongolia-Hotels and Catering	0.028108	Beijing-Hotels and Catering	0.0043925	Liaoning-Timber Processing	0.0240289	Ningxia-Other Services	0.0338378	Anhui-Coking	0.00431416	Shanxi-Chemical Industry	0.0231504	Zhejiang-Metal Products	0.0320906	Sichuan-General Equipment	0.00288519	Guangxi-Electricity and Heat Power	0.0213286	Zhejiang-Metal Products	0.0277036	Henan-Other Minerals Mining	0.00295722	Shanghai-Coal Mining	0.0233394	Zhejiang-Agriculture	0.0263091	Henan-Leather	0.00259874	Fujian-Agriculture	0.0197962	Henan-Leasehold and Business	0.024676	Gansu-Transport and Storage
370	Jilin-General Equipment	0.00385623	Zhejiang-Nonmetal Mineral Products	0.0220841	Liaoning-Hotels and Catering	0.030036	Inner Mongolia-Leasehold and Business	0.00409297	Gansu-General Equipment	0.023192	Shanghai-Coking	0.0305246	Liaoning-Other Minerals Mining	0.003513	Shanghai-Timber Processing	0.0208118	Qinghai-Metals Smelting	0.0277397	Tianjin-Metal Products	0.00429058	Guangxi-Metals Smelting	0.0239728	Shanghai-Coking	0.0334008	Henan-Petroleum and Gas Extraction	0.00430577	Zhejiang-Wholesale and Retail	0.0229151	Henan-Construction	0.0319715	Jiangxi-Food Production	0.00287818	Shanghai-Gas and Water	0.0211177	Qinghai-Metals Smelting	0.0276865	Anhui-Coking	0.00293959	Chongqing-Transport and Storage	0.0231217	Hubei-Transportation Equipment	0.0262605	Liaoning-Paper and Printing	0.00259395	Hubei-Wholesale and Retail	0.0195161	Heilongjiang-Wholesale and Retail	0.0245676	Hebei-Metal Products
371	Liaoning-Metals Mining	0.00385336	Yunnan-Electric Equipment	0.0218851	Ningxia-Other Services	0.0299932	Hebei-Transportation Equipment	0.00408589	Henan-Leasehold and Business	0.0230713	Zhejiang-Metals Smelting	0.0299806	Beijing-Scientific Research	0.00345304	Jilin-Other Manufacturing	0.0207315	Hubei-Hotels and Catering	0.0273563	Hubei-Coking	0.00423736	Jiangxi-Agriculture	0.0235842	Yunnan-Coking	0.0332414	Tianjin-Electric Equipment	0.00427793	Hunan-Wholesale and Retail	0.0228657	Gansu-Agriculture	0.0319674	Shanxi-Leasehold and Business	0.00286809	Gansu-Electric Equipment	0.0210055	Yunnan-Transport and Storage	0.027671	Hebei-Transportation Equipment	0.00289945	Hubei-Timber Processing	0.0230519	Sichuan-Electric Equipment	0.026178	Guangxi-Transport and Storage	0.00259266	Beijing-Electric Equipment	0.0194922	Qinghai-Metals Smelting	0.024543	Anhui-Electric Equipment
372	Henan-Timber Processing	0.00383691	Heilongjiang-Coking	0.0218827	Shanghai-Transportation Equipment	0.0299418	Jiangxi-Transport and Storage	0.00399611	Jilin-Other Manufacturing	0.0229935	Guizhou-Metals Smelting	0.0298751	Hebei-Electric Equipment	0.00345057	Jiangxi-Transport and Storage	0.0207054	Tianjin-Leasehold and Business	0.0272189	Henan-Other Manufacturing	0.00423397	Hunan-Metal Products	0.0235447	Tianjin-General Equipment	0.0329091	Sichuan-Gas and Water	0.0042103	Jilin-Other Manufacturing	0.0228538	Qinghai-Petroleum and Gas Extraction	0.0318741	Shanxi-Food Production	0.00281239	Jiangxi-General Equipment	0.0209668	Sichuan-Coking	0.0276681	Shanxi-Scientific Research	0.00288818	Anhui-Metals Smelting	0.0229816	Guangxi-Metals Mining	0.0261545	Hunan-Food Production	0.00256676	Anhui-Wholesale and Retail	0.0194049	Beijing-Coking	0.0244445	Hubei-Other Manufacturing
373	Liaoning-Paper and Printing	0.00376278	Gansu-General Equipment	0.0217519	Zhejiang-Other Manufacturing	0.0298777	Anhui-Electric Equipment	0.00397279	Hebei-Paper and Printing	0.0229765	Gansu-Wholesale and Retail	0.0297933	Tianjin-Petroleum and Gas Extraction	0.0034168	Liaoning-Paper and Printing	0.0204503	Anhui-Leasehold and Business	0.0271791	Henan-Timber Processing	0.00420633	Guizhou-Metals Smelting	0.0234464	Gansu-Wholesale and Retail	0.032871	Tianjin-Other Manufacturing	0.00417102	Hebei-Timber Processing	0.0228226	Tianjin-Transportation Equipment	0.03182	Sichuan-Transportation Equipment	0.00276227	Zhejiang-Wholesale and Retail	0.0209242	Jiangsu-Office Machinery	0.0276419	Shaanxi-General Equipment	0.00288045	Zhejiang-Wholesale and Retail	0.0224755	Hebei-Textile Industry	0.0259522	Henan-Metal Products	0.00253864	Yunnan-Electric Equipment	0.0191631	Hunan-General Equipment	0.0242907	Shaanxi-Paper and Printing
374	Jilin-Other Minerals Mining	0.00367636	Liaoning-Gas and Water	0.0217383	Anhui-Leasehold and Business	0.029806	Guangdong-Coking	0.00395414	Tianjin-Wholesale and Retail	0.0221409	Foreign countries-Agriculture	0.0297163	Henan-Other Manufacturing	0.00340807	Hubei-Wholesale and Retail	0.0203383	Jiangsu-Leather	0.0270857	Xinjiang-Coking	0.00416089	Henan-Leasehold and Business	0.0233493	Hubei-Other Minerals Mining	0.032765	Guangdong-Food Production	0.0041701	Xinjiang-Agriculture	0.0227724	Zhejiang-Textile Industry	0.0316138	Henan-Transportation Equipment	0.00275833	Gansu-Electricity and Heat Power	0.0208105	Heilongjiang-Coking	0.0276279	Jiangsu-Wholesale and Retail	0.00283286	Hebei-Paper and Printing	0.0221092	Ningxia-Metals Smelting	0.0258464	Henan-Electric Equipment	0.00253415	Yunnan-Electricity and Heat Power	0.0190632	Ningxia-Other Services	0.0239748	Henan-Construction
375	Xinjiang-Agriculture	0.00363818	Yunnan-Food Production	0.0214244	Hubei-Hotels and Catering	0.0297982	Heilongjiang-Hotels and Catering	0.00386114	Shanghai-Timber Processing	0.0219816	Shanghai-Electric Equipment	0.0296589	Henan-Timber Processing	0.00338582	Hainan-Construction	0.0203381	Liaoning-Electronic Equipment	0.0270186	Fujian-Paper and Printing	0.00413465	Liaoning-Electronic Equipment	0.0232804	Heilongjiang-Coking	0.032515	Liaoning-Construction	0.00416873	Qinghai-Transport and Storage	0.0227665	Anhui-Metals Mining	0.031602	Beijing-Paper and Printing	0.00271983	Hunan-Nonmetal Mineral Products	0.0206947	Foreign countries-Agriculture	0.0273126	Guizhou-Transport and Storage	0.00277239	Gansu-Transportation Equipment	0.0220174	Hubei-Other Minerals Mining	0.0256821	Shanghai-Food Production	0.00251729	Jiangsu-Coal Mining	0.0189008	Jiangsu-Timber Processing	0.0238787	Hubei-Coal Mining
376	Beijing-Hotels and Catering	0.00361698	Anhui-Wholesale and Retail	0.0213097	Sichuan-Other Minerals Mining	0.0296842	Jiangsu-Transportation Equipment	0.00382985	Guizhou-Electric Equipment	0.0218742	Beijing-Coking	0.0291693	Jilin-Construction	0.00329188	Jiangxi-General Equipment	0.0201771	Fujian-Agriculture	0.0268698	Hunan-Other Minerals Mining	0.00411745	Shanghai-Timber Processing	0.0231946	Hubei-Food Production	0.0324672	Tianjin-Transportation Equipment	0.00411411	Guangdong-Timber Processing	0.0227369	Heilongjiang-Wholesale and Retail	0.0312167	Sichuan-Hotels and Catering	0.00264119	Henan-Coking	0.0206697	Zhejiang-Textile Industry	0.0269489	Beijing-Construction	0.00273092	Jilin-Transport and Storage	0.0219947	Liaoning-Metals Mining	0.0256073	Yunnan-Transport and Storage	0.00247457	Jilin-Other Manufacturing	0.0187864	Beijing-Transportation Equipment	0.0238489	Jiangsu-Other Minerals Mining
377	Chongqing-Other Minerals Mining	0.00354152	Jiangsu-Timber Processing	0.0212883	Shanghai-Coking	0.0295817	Ningxia-Other Services	0.00382075	Henan-Metals Smelting	0.0217639	Ningxia-Nonmetal Mineral Products	0.029133	Jiangxi-Food Production	0.00324942	Gansu-General Equipment	0.0200454	Inner Mongolia-Coking	0.0265773	Liaoning-Construction	0.00411624	Chongqing-Transport and Storage	0.0230837	Shanghai-Transportation Equipment	0.0318194	Sichuan-Other Manufacturing	0.00408019	Beijing-Electric Equipment	0.0226767	Beijing-Coal Mining	0.0310799	Guangdong-Coking	0.00263645	Guangxi-Transport and Storage	0.0203735	Zhejiang-Paper and Printing	0.0268604	Hunan-Other Minerals Mining	0.0027181	Hubei-Leather	0.0219939	Shanxi-Food Production	0.0255904	Sichuan-Electric Equipment	0.00245496	Yunnan-Food Production	0.0186878	Heilongjiang-Coking	0.0238213	Gansu-Chemical Industry
378	Guangxi-Paper and Printing	0.00353414	Beijing-Electric Equipment	0.0210957	Guangdong-Electronic Equipment	0.0294687	Yunnan-Transport and Storage	0.00364125	Foreign countries-Metals Mining	0.0216313	Qinghai-Metals Smelting	0.0290141	Zhejiang-Hotels and Catering	0.00323067	Shanxi-Wholesale and Retail	0.0199394	Sichuan-Coking	0.0264911	Anhui-Hotels and Catering	0.00409838	Hubei-Leather	0.0229685	Qinghai-Metals Smelting	0.031636	Shaanxi-Wholesale and Retail	0.00398068	Guizhou-Chemical Industry	0.0225631	Tianjin-Hotels and Catering	0.0307774	Shanxi-General Equipment	0.0026067	Henan-Office Machinery	0.0203513	Gansu-Chemical Industry	0.0266904	Gansu-Other Services	0.00271676	Beijing-Transport and Storage	0.0219725	Heilongjiang-Transport and Storage	0.0255871	Zhejiang-Food Production	0.00240279	Shandong-Metal Products	0.0186049	Jilin-Metals Smelting	0.023621	Shaanxi-Petroleum and Gas Extraction
379	Jilin-Gas and Water	0.00345543	Jilin-Other Manufacturing	0.0210635	Qinghai-Metals Smelting	0.0292357	Anhui-Hotels and Catering	0.0036207	Beijing-Electric Equipment	0.021595	Jilin-Metals Mining	0.0287095	Ningxia-Other Services	0.00317219	Anhui-Wholesale and Retail	0.0196324	Beijing-Chemical Industry	0.026145	Hebei-Transportation Equipment	0.00406016	Hebei-Paper and Printing	0.0226318	Foreign countries-Other Minerals Mining	0.0313352	Tianjin-Paper and Printing	0.00390948	Chongqing-Transportation Equipment	0.0225351	Foreign countries-Other Minerals Mining	0.0305699	Guangxi-Transport and Storage	0.00256931	Liaoning-Hotels and Catering	0.0201633	Tianjin-Other Manufacturing	0.0261492	Chongqing-General Equipment	0.00270204	Ningxia-Electric Equipment	0.0219293	Chongqing-General Equipment	0.0253604	Ningxia-Other Services	0.00239681	Gansu-General Equipment	0.0184458	Henan-Leather	0.0232507	Shandong-Other Manufacturing
380	Hunan-Food Production	0.00330001	Qinghai-Transport and Storage	0.0210346	Liaoning-Food Production	0.0292232	Jiangxi-Paper and Printing	0.00361257	Jiangxi-Agriculture	0.0213433	Jiangxi-Metals Mining	0.0283249	Jiangsu-Construction	0.00314599	Fujian-Wholesale and Retail	0.0193632	Shanxi-Construction	0.0260233	Fujian-Chemical Industry	0.00404651	Jilin-Transport and Storage	0.0226309	Hubei-Transportation Equipment	0.031335	Gansu-Transport and Storage	0.00388986	Anhui-Transport and Storage	0.0225204	Inner Mongolia-Food Production	0.0305103	Sichuan-Construction	0.00254474	Anhui-Transport and Storage	0.019994	Heilongjiang-Nonmetal Mineral Products	0.0260873	Hubei-Petroleum and Gas Extraction	0.00266091	Hunan-Wholesale and Retail	0.021921	Shandong-Construction	0.0253041	Shanghai-Gas and Water	0.00238679	Anhui-Metals Smelting	0.0184344	Sichuan-Paper and Printing	0.0231527	Hainan-Agriculture
381	Guangdong-Coking	0.00328191	Qinghai-Other Services	0.0210278	Heilongjiang-Hotels and Catering	0.029045	Sichuan-Electric Equipment	0.00349562	Guizhou-Electricity and Heat Power	0.0212821	Jiangsu-Leather	0.0280387	Guangdong-Coking	0.00312416	Jiangxi-Transportation Equipment	0.019267	Jilin-Metals Mining	0.0260183	Tianjin-Leasehold and Business	0.00404112	Hebei-Timber Processing	0.0225751	Sichuan-Electric Equipment	0.0308493	Beijing-Transportation Equipment	0.003813	Henan-Leasehold and Business	0.0224889	Hebei-Leasehold and Business	0.0301285	Hunan-Food Production	0.00250381	Beijing-Leasehold and Business	0.0198571	Gansu-Wholesale and Retail	0.0257516	Tianjin-Food Production	0.00258588	Hunan-Transport and Storage	0.0218708	Xinjiang-Other Services	0.0250446	Shaanxi-Wholesale and Retail	0.00238351	Tianjin-Electronic Equipment	0.0182432	Guizhou-Metals Smelting	0.0230215	Anhui-Hotels and Catering
382	Liaoning-Other Manufacturing	0.00328116	Sichuan-Timber Processing	0.0210246	Inner Mongolia-Leasehold and Business	0.0289607	Hubei-Other Minerals Mining	0.00346247	Fujian-Agriculture	0.021198	Shandong-Office Machinery	0.0279368	Guangxi-Transport and Storage	0.00305664	Xinjiang-Agriculture	0.01919	Guizhou-Nonmetal Mineral Products	0.0259774	Jiangsu-Transportation Equipment	0.00401289	Henan-Metals Smelting	0.0225146	Inner Mongolia-Food Production	0.0307171	Henan-Other Manufacturing	0.00380547	Jilin-Transport and Storage	0.0224706	Heilongjiang-Coking	0.0298884	Chongqing-Construction	0.0024582	Jilin-Metal Products	0.019646	Hebei-Other Manufacturing	0.0255412	Jilin-Wholesale and Retail	0.00257487	Guangxi-Agriculture	0.021862	Liaoning-Electric Equipment	0.0248804	Shanghai-Transportation Equipment	0.00237863	Jiangxi-Transportation Equipment	0.0181814	Shanxi-Metal Products	0.0229721	Beijing-Construction
383	Jiangsu-Transportation Equipment	0.00325165	Guangxi-Wholesale and Retail	0.020937	Jilin-Other Minerals Mining	0.0286135	Xinjiang-Agriculture	0.00342453	Guangxi-Agriculture	0.021103	Liaoning-Leasehold and Business	0.0276252	Tianjin-General Equipment	0.00302021	Henan-Metals Smelting	0.0191448	Jiangsu-Other Manufacturing	0.0258946	Zhejiang-Hotels and Catering	0.00395209	Jiangsu-Coking	0.0224487	Xinjiang-Nonmetal Mineral Products	0.0306715	Henan-Timber Processing	0.00378063	Henan-Metals Smelting	0.0220845	Shanghai-Transportation Equipment	0.0296191	Xinjiang-Agriculture	0.00241798	Ningxia-Electric Equipment	0.0196119	Fujian-Agriculture	0.0254968	Shandong-Electronic Equipment	0.00256856	Anhui-Transport and Storage	0.0218447	Tianjin-General Equipment	0.0247761	Jilin-Hotels and Catering	0.00237375	Inner Mongolia-Coking	0.0181579	Liaoning-Food Production	0.0229456	Hebei-Timber Processing
384	Ningxia-Other Services	0.00322562	Shanxi-Wholesale and Retail	0.0208477	Inner Mongolia-Hotels and Catering	0.0283208	Guangdong-Electric Equipment	0.00339822	Shanghai-Gas and Water	0.0209922	Henan-Transportation Equipment	0.027186	Beijing-Transportation Equipment	0.00301077	Liaoning-Scientific Research	0.0191365	Gansu-Wholesale and Retail	0.0257851	Ningxia-Other Services	0.00375435	Beijing-Electric Equipment	0.0224357	Hubei-Metal Products	0.0303882	Guangxi-Wholesale and Retail	0.00376345	Anhui-Chemical Industry	0.0219721	Anhui-Leasehold and Business	0.0292355	Zhejiang-Wholesale and Retail	0.00239877	Jiangxi-Transportation Equipment	0.0195382	Beijing-General Equipment	0.0254498	Guangdong-Electronic Equipment	0.0025553	Zhejiang-Nonmetal Mineral Products	0.0216686	Guangdong-Food Production	0.0246334	Shanghai-Textile Industry	0.00236104	Fujian-Wholesale and Retail	0.0181263	Fujian-Agriculture	0.0227698	Fujian-Electric Equipment
385	Shanghai-Electric Equipment	0.00320473	Fujian-Agriculture	0.0207822	Hunan-General Equipment	0.0282807	Shanghai-Electric Equipment	0.00332939	Hunan-Wholesale and Retail	0.0207487	Guangxi-Metals Mining	0.0267737	Fujian-Electric Equipment	0.00300529	Guangxi-Transport and Storage	0.0190562	Zhejiang-Hotels and Catering	0.0256786	Shanghai-Electric Equipment	0.00372084	Heilongjiang-Metal Products	0.0222098	Hebei-Textile Industry	0.0298214	Ningxia-Other Services	0.00372423	Jiangsu-Coking	0.0219381	Foreign countries-Agriculture	0.0287925	Guangdong-Electric Equipment	0.00226579	Shanghai-Timber Processing	0.0190827	Hunan-General Equipment	0.02543	Shandong-Metals Mining	0.00253459	Jiangsu-Nonmetal Mineral Products	0.0215915	Henan-Office Machinery	0.0246243	Heilongjiang-Transport and Storage	0.00234461	Anhui-Leather	0.0179087	Zhejiang-Hotels and Catering	0.0226992	Tianjin-Food Production
386	Shaanxi-Wholesale and Retail	0.00314578	Shanghai-Gas and Water	0.0207527	Hubei-General Equipment	0.0279439	Beijing-Hotels and Catering	0.00332171	Guangxi-Wholesale and Retail	0.0207466	Liaoning-Other Minerals Mining	0.0267259	Heilongjiang-Hotels and Catering	0.00300011	Chongqing-Chemical Industry	0.0186398	Fujian-Metals Smelting	0.0253915	Shandong-Other Minerals Mining	0.00371405	Shanxi-Chemical Industry	0.0221862	Qinghai-Petroleum and Gas Extraction	0.0296174	Chongqing-Wholesale and Retail	0.00362381	Fujian-Agriculture	0.0216968	Liaoning-Metal Products	0.0286405	Chongqing-Other Minerals Mining	0.00219372	Heilongjiang-Transport and Storage	0.0189105	Sichuan-Hotels and Catering	0.0253362	Sichuan-Timber Processing	0.00245671	Jilin-Other Manufacturing	0.0215877	Ningxia-Chemical Industry	0.0243648	Anhui-Other Minerals Mining	0.0022801	Heilongjiang-Nonmetal Mineral Products	0.0177216	Xinjiang-Nonmetal Mineral Products	0.0225507	Hainan-Metals Smelting
387	Anhui-Other Minerals Mining	0.00305468	Shanghai-Timber Processing	0.0206092	Inner Mongolia-Petroleum and Gas Extraction	0.0278978	Hubei-Coking	0.00331413	Qinghai-Transport and Storage	0.0206083	Hubei-Other Minerals Mining	0.0266922	Tianjin-Other Minerals Mining	0.00298434	Inner Mongolia-Coking	0.018576	Hubei-General Equipment	0.0253403	Guizhou-Transport and Storage	0.00358603	Tianjin-Wholesale and Retail	0.0220285	Fujian-Coal Mining	0.0295719	Liaoning-Transportation Equipment	0.00361208	Hunan-Transport and Storage	0.0215541	Ningxia-Nonmetal Mineral Products	0.0285835	Shaanxi-Food Production	0.00219366	Beijing-Wholesale and Retail	0.0187489	Hubei-Hotels and Catering	0.0250278	Zhejiang-Wholesale and Retail	0.0024443	Hebei-Electronic Equipment	0.0215375	Sichuan-Transportation Equipment	0.0243168	Liaoning-Other Manufacturing	0.00226194	Shandong-Metals Mining	0.0177171	Liaoning-Leasehold and Business	0.0224489	Chongqing-Transportation Equipment
388	Liaoning-Metal Products	0.00302236	Henan-Metals Smelting	0.0204264	Gansu-Wholesale and Retail	0.0276638	Jiangsu-Construction	0.00328955	Guangxi-Hotels and Catering	0.0203094	Jiangsu-Other Manufacturing	0.0266268	Sichuan-Wholesale and Retail	0.00293808	Xinjiang-Food Production	0.0185375	Tianjin-Transportation Equipment	0.0252936	Liaoning-Transportation Equipment	0.0035666	Jiangxi-Chemical Industry	0.0218598	Anhui-Coking	0.0295091	Shandong-Other Minerals Mining	0.00360713	Zhejiang-Nonmetal Mineral Products	0.0214478	Tianjin-Agriculture	0.0284214	Anhui-Coking	0.00217868	Tianjin-Leasehold and Business	0.0187463	Shanxi-Electric Equipment	0.0247713	Tianjin-Hotels and Catering	0.00236905	Hubei-Electric Equipment	0.0215372	Fujian-Nonmetal Mineral Products	0.0241866	Xinjiang-Agriculture	0.00224551	Ningxia-Coking	0.0176873	Tianjin-Transportation Equipment	0.0224405	Hunan-Timber Processing
389	Hebei-Electric Equipment	0.00300681	Ningxia-Coking	0.0204131	Shandong-Office Machinery	0.0269491	Jilin-General Equipment	0.00319933	Chongqing-Transport and Storage	0.0201453	Guangdong-General Equipment	0.0265838	Xinjiang-Agriculture	0.00291886	Shaanxi-Hotels and Catering	0.0181049	Guizhou-Agriculture	0.0251776	Beijing-Scientific Research	0.00353468	Chongqing-Hotels and Catering	0.021583	Zhejiang-Hotels and Catering	0.0290677	Gansu-Chemical Industry	0.00355564	Jiangxi-Transport and Storage	0.0214407	Xinjiang-Other Services	0.0282423	Gansu-Transport and Storage	0.00211872	Guangxi-Hotels and Catering	0.0187103	Tianjin-Metal Products	0.0245593	Sichuan-Leather	0.00231374	Foreign countries-Electricity and Heat Power	0.0214147	Shaanxi-Metal Products	0.0241842	Beijing-Scientific Research	0.0022414	Qinghai-Other Services	0.0176669	Gansu-Wholesale and Retail	0.0223595	Hunan-Textile Industry
390	Yunnan-Transport and Storage	0.00295339	Tianjin-Electronic Equipment	0.0203488	Hebei-Leasehold and Business	0.0267487	Shaanxi-Wholesale and Retail	0.003135	Qinghai-Other Services	0.0201189	Qinghai-Petroleum and Gas Extraction	0.0265743	Shaanxi-Wholesale and Retail	0.00290296	Anhui-Leather	0.0180847	Hunan-General Equipment	0.0251453	Chongqing-Textile Industry	0.00353434	Jiangxi-Transport and Storage	0.0213416	Jiangsu-Leather	0.0290398	Jiangsu-Other Minerals Mining	0.00354645	Xinjiang-Food Production	0.0210916	Shanxi-Metal Products	0.0281662	Hainan-Transport and Storage	0.00209629	Guizhou-Electric Equipment	0.018706	Xinjiang-Wholesale and Retail	0.0243221	Shanxi-Transportation Equipment	0.00230436	Shanghai-Gas and Water	0.0212194	Guangxi-Nonmetal Mineral Products	0.0241132	Jilin-Transportation Equipment	0.00222356	Heilongjiang-Leather	0.0176016	Gansu-Agriculture	0.0219511	Hebei-Leather
391	Beijing-Scientific Research	0.00291061	Anhui-Leather	0.0202525	Guizhou-Metals Smelting	0.0266631	Liaoning-Metals Mining	0.00311944	Hubei-Timber Processing	0.0201056	Gansu-Agriculture	0.0265071	Zhejiang-Food Production	0.00285839	Guangxi-Hotels and Catering	0.0180745	Jiangsu-Gas and Water	0.0250526	Chongqing-Food Production	0.0035268	Qinghai-Transport and Storage	0.0209371	Fujian-Chemical Industry	0.02893	Hubei-Other Minerals Mining	0.00352319	Foreign countries-Electricity and Heat Power	0.0210533	Beijing-Chemical Industry	0.0279531	Jiangsu-Other Minerals Mining	0.00203474	Shanghai-Coking	0.0186661	Fujian-Nonmetal Mineral Products	0.0243146	Liaoning-Food Production	0.00229647	Guangdong-Timber Processing	0.0210994	Hubei-Metal Products	0.0240149	Zhejiang-General Equipment	0.00222256	Shanghai-Scientific Research	0.0174765	Anhui-Transportation Equipment	0.0219277	Guangdong-Electronic Equipment
392	Anhui-Electric Equipment	0.00287777	Beijing-Coking	0.0199807	Shanxi-Metal Products	0.0266532	Jilin-Other Minerals Mining	0.00305011	Heilongjiang-Leather	0.0200917	Anhui-Coking	0.0263725	Chongqing-Paper and Printing	0.00283873	Sichuan-Nonmetal Mineral Products	0.0180722	Beijing-Coal Mining	0.0248584	Zhejiang-Food Production	0.00349668	Hunan-Leather	0.0208954	Ningxia-Nonmetal Mineral Products	0.0287111	Hebei-Electric Equipment	0.00344398	Foreign countries-Petroleum and Gas Extraction	0.020926	Zhejiang-Paper and Printing	0.0279115	Guangxi-Paper and Printing	0.00202865	Anhui-Metals Smelting	0.0186185	Xinjiang-Nonmetal Mineral Products	0.0243013	Gansu-Coking	0.00229641	Foreign countries-Metals Mining	0.0208441	Fujian-Agriculture	0.0239794	Hebei-Electric Equipment	0.00222187	Xinjiang-Agriculture	0.0174698	Heilongjiang-Chemical Industry	0.0212506	Guizhou-Transport and Storage
393	Liaoning-Textile Industry	0.00286734	Guangxi-Hotels and Catering	0.0198511	Zhejiang-Metals Smelting	0.02626	Gansu-Transport and Storage	0.00304763	Shanxi-Wholesale and Retail	0.0200155	Shanxi-Metal Products	0.0262371	Hunan-Food Production	0.00280352	Ningxia-Coking	0.0177279	Guizhou-Chemical Industry	0.024695	Jiangsu-Construction	0.00344676	Hubei-Electric Equipment	0.0208912	Sichuan-Transportation Equipment	0.0286307	Hubei-Coking	0.00337225	Sichuan-Coal Mining	0.0208626	Shanghai-Coking	0.0276917	Liaoning-Hotels and Catering	0.00198178	Xinjiang-Electric Equipment	0.0186001	Shanghai-Electric Equipment	0.024301	Jiangxi-Transport and Storage	0.00229628	Shanghai-Coking	0.0206082	Anhui-Metals Mining	0.0239135	Tianjin-Petroleum and Gas Extraction	0.00219547	Xinjiang-Electric Equipment	0.0174383	Liaoning-Hotels and Catering	0.0211916	Tianjin-Hotels and Catering
394	Guangdong-Electric Equipment	0.0028205	Henan-Coking	0.0198194	Sichuan-Paper and Printing	0.0260591	Liaoning-Paper and Printing	0.00304611	Jilin-Timber Processing	0.0199775	Hubei-Transportation Equipment	0.0261183	Jilin-Coking	0.0027969	Shanghai-Scientific Research	0.0177257	Shandong-Gas and Water	0.0244635	Shaanxi-Wholesale and Retail	0.0034254	Fujian-Electronic Equipment	0.0208629	Gansu-Agriculture	0.0283034	Tianjin-Textile Industry	0.00329338	Shanghai-Timber Processing	0.0205089	Hubei-Food Production	0.0276643	Hubei-Other Minerals Mining	0.00197047	Shanxi-Coal Mining	0.0185392	Zhejiang-Hotels and Catering	0.024126	Sichuan-Metal Products	0.00226357	Xinjiang-Food Production	0.0205162	Shanxi-Paper and Printing	0.023841	Zhejiang-Construction	0.00218681	Guizhou-Electric Equipment	0.017255	Fujian-Chemical Industry	0.0211558	Jiangxi-Transport and Storage
395	Gansu-Transport and Storage	0.00281819	Xinjiang-Agriculture	0.0198006	Inner Mongolia-Coking	0.025987	Heilongjiang-Other Manufacturing	0.00289401	Jiangxi-Transport and Storage	0.0199025	Hubei-Food Production	0.0261018	Sichuan-General Equipment	0.00276974	Yunnan-Electric Equipment	0.0175308	Ningxia-Nonmetal Mineral Products	0.0242869	Gansu-Transport and Storage	0.003315	Jilin-Nonmetal Mineral Products	0.020843	Foreign countries-Agriculture	0.0282094	Jiangxi-Transport and Storage	0.00327263	Jilin-Agriculture	0.0203905	Guangxi-Chemical Industry	0.02723	Gansu-Chemical Industry	0.00193667	Yunnan-Electric Equipment	0.0184607	Inner Mongolia-Leasehold and Business	0.0240095	Guangdong-Wholesale and Retail	0.00226063	Liaoning-Transport and Storage	0.0200852	Hunan-Coking	0.0238409	Hubei-Other Minerals Mining	0.00216117	Shanxi-Metal Products	0.0172245	Shanxi-Construction	0.0209187	Heilongjiang-Transport and Storage
396	Sichuan-Electric Equipment	0.00280928	Anhui-Metals Smelting	0.019727	Henan-Transportation Equipment	0.0253612	Zhejiang-Hotels and Catering	0.0028874	Tianjin-Electronic Equipment	0.0198314	Liaoning-Hotels and Catering	0.0257349	Shanghai-Food Production	0.00274122	Henan-Coking	0.01735	Beijing-Transportation Equipment	0.0240923	Hubei-Petroleum and Gas Extraction	0.00327274	Shanghai-Gas and Water	0.0208289	Guangdong-Food Production	0.0281227	Chongqing-Leasehold and Business	0.00318956	Sichuan-Wholesale and Retail	0.0203856	Zhejiang-Other Manufacturing	0.0271057	Shaanxi-Construction	0.00193536	Hebei-Leasehold and Business	0.0183082	Inner Mongolia-Petroleum and Gas Extraction	0.0236282	Sichuan-Petroleum and Gas Extraction	0.002242	Hunan-Nonmetal Mineral Products	0.0199528	Zhejiang-Metal Products	0.0234008	Gansu-Transport and Storage	0.00215982	Fujian-Nonmetal Mineral Products	0.0170961	Qinghai-Petroleum and Gas Extraction	0.0208786	Liaoning-Food Production
397	Jiangsu-Construction	0.00279292	Heilongjiang-Coal Mining	0.0196034	Jiangsu-Leather	0.0253555	Jilin-Gas and Water	0.00286681	Guizhou-Metals Mining	0.0197196	Hubei-Metal Products	0.0257174	Guangdong-Electric Equipment	0.00268493	Hebei-Electronic Equipment	0.0173435	Yunnan-Chemical Industry	0.0235082	Zhejiang-General Equipment	0.0032344	Guangxi-Wholesale and Retail	0.020477	Henan-Transportation Equipment	0.0279187	Guangdong-Electronic Equipment	0.00314869	Hunan-Metal Products	0.0203851	Hubei-Transportation Equipment	0.0270282	Hubei-Coking	0.00188605	Shaanxi-Hotels and Catering	0.0182495	Zhejiang-Other Manufacturing	0.0235771	Hainan-Agriculture	0.00222996	Hebei-Timber Processing	0.0198466	Tianjin-Electric Equipment	0.0233437	Jiangsu-Electronic Equipment	0.00215648	Chongqing-Transport and Storage	0.01704	Hebei-Leasehold and Business	0.0207274	Guangxi-Wholesale and Retail
398	Tianjin-Petroleum and Gas Extraction	0.00273517	Guizhou-Electric Equipment	0.0195207	Shanxi-Construction	0.0248503	Hunan-Other Minerals Mining	0.00286157	Hunan-Transport and Storage	0.0194779	Liaoning-Food Production	0.0256176	Sichuan-Transportation Equipment	0.00265174	Anhui-Metals Smelting	0.0173345	Inner Mongolia-Transportation Equipment	0.023091	Guangdong-Hotels and Catering	0.00320023	Qinghai-Other Services	0.020325	Anhui-Hotels and Catering	0.0272136	Hainan-Transport and Storage	0.00311226	Jilin-Nonmetal Mineral Products	0.0203771	Hubei-Other Minerals Mining	0.0269523	Ningxia-Agriculture	0.00188158	Hubei-Wholesale and Retail	0.0182008	Guizhou-Wholesale and Retail	0.0234964	Ningxia-Paper and Printing	0.00221868	Shaanxi-Paper and Printing	0.0198295	Yunnan-Coking	0.0232373	Anhui-Electric Equipment	0.00214805	Jiangxi-Transport and Storage	0.0170275	Jilin-Food Production	0.0204823	Fujian-Textile Industry
399	Shanghai-Leasehold and Business	0.0027108	Xinjiang-Electricity and Heat Power	0.0193274	Gansu-Agriculture	0.0247408	Hebei-Electric Equipment	0.00283858	Hubei-Leather	0.0193968	Henan-Leasehold and Business	0.025554	Zhejiang-General Equipment	0.002644	Shanxi-Metal Products	0.0172345	Zhejiang-Leasehold and Business	0.0230844	Zhejiang-Construction	0.00318237	Jilin-Agriculture	0.0203156	Jiangsu-Other Manufacturing	0.0271655	Hunan-Other Minerals Mining	0.00306842	Jiangsu-Timber Processing	0.0203383	Chongqing-Petroleum and Gas Extraction	0.0268401	Tianjin-Leather	0.0018594	Gansu-General Equipment	0.0181128	Inner Mongolia-Hotels and Catering	0.0234254	Guangxi-Wholesale and Retail	0.00221341	Fujian-Agriculture	0.0194214	Qinghai-Chemical Industry	0.0231528	Liaoning-Metal Products	0.00208353	Hebei-Electronic Equipment	0.0170114	Guangdong-General Equipment	0.020384	Jilin-Wholesale and Retail
400	Hubei-Other Minerals Mining	0.00268027	Guizhou-Electricity and Heat Power	0.0192056	Ningxia-Nonmetal Mineral Products	0.0246963	Shanghai-Leasehold and Business	0.00281624	Chongqing-Hotels and Catering	0.0191588	Hebei-Leasehold and Business	0.0255228	Tianjin-Electric Equipment	0.00261562	Jilin-Timber Processing	0.0172072	Chongqing-Metals Smelting	0.023046	Shanghai-Leasehold and Business	0.00314736	Sichuan-Gas and Water	0.0199469	Hunan-Other Minerals Mining	0.0271501	Beijing-General Equipment	0.00300658	Hubei-Timber Processing	0.020278	Jiangxi-Metals Mining	0.0267743	Guangdong-Food Production	0.00184094	Shanghai-Coal Mining	0.0179676	Yunnan-Chemical Industry	0.0232874	Shandong-Other Manufacturing	0.0021919	Gansu-Chemical Industry	0.0193341	Xinjiang-Wholesale and Retail	0.0228956	Hubei-Coking	0.00206858	Jilin-Metal Products	0.0169939	Zhejiang-Leasehold and Business	0.0203251	Ningxia-Agriculture
401	Anhui-Hotels and Catering	0.00262273	Xinjiang-Food Production	0.0191224	Qinghai-Petroleum and Gas Extraction	0.0245637	Gansu-Chemical Industry	0.00278577	Xinjiang-Agriculture	0.0191414	Jiangsu-Gas and Water	0.0254239	Zhejiang-Construction	0.00260146	Xinjiang-Electricity and Heat Power	0.0170159	Henan-Transportation Equipment	0.0230398	Jiangxi-Wholesale and Retail	0.0031164	Sichuan-Coking	0.0198658	Shanxi-Metal Products	0.0269435	Jiangxi-Paper and Printing	0.00295852	Heilongjiang-Nonmetal Mineral Products	0.0201515	Hunan-Coking	0.0267258	Beijing-Leather	0.00182668	Guangxi-Wholesale and Retail	0.017964	Anhui-Leasehold and Business	0.0231444	Liaoning-General Equipment	0.00217606	Tianjin-Agriculture	0.0192005	Heilongjiang-Wholesale and Retail	0.0225089	Guangxi-Paper and Printing	0.00204709	Xinjiang-Food Production	0.0168729	Hubei-Metal Products	0.0201286	Jiangsu-Transportation Equipment
402	Jilin-Metals Mining	0.00260135	Guangxi-Agriculture	0.0190233	Jiangsu-Other Manufacturing	0.0240447	Chongqing-Textile Industry	0.00276352	Guangxi-Transport and Storage	0.0191165	Sichuan-Electric Equipment	0.02537	Shanghai-Gas and Water	0.00259912	Fujian-Nonmetal Mineral Products	0.0169144	Sichuan-Hotels and Catering	0.0228399	Hunan-General Equipment	0.00309381	Fujian-Wholesale and Retail	0.0198435	Jiangsu-Gas and Water	0.0267324	Shaanxi-Food Production	0.00291974	Anhui-Metals Smelting	0.0198237	Chongqing-Coking	0.0266435	Jilin-Hotels and Catering	0.00182548	Chongqing-Transport and Storage	0.0179238	Hubei-General Equipment	0.0226498	Hainan-Metals Smelting	0.00215387	Qinghai-Other Services	0.0191888	Jiangxi-Metals Mining	0.0223527	Guangdong-Coking	0.00201448	Shanxi-Wholesale and Retail	0.0168611	Hubei-Transportation Equipment	0.0198702	Sichuan-Timber Processing
403	Liaoning-Timber Processing	0.00258267	Jiangxi-Transport and Storage	0.0188619	Henan-Leasehold and Business	0.0240263	Guangdong-Food Production	0.00276104	Hunan-Metal Products	0.0191071	Guangxi-Nonmetal Mineral Products	0.0251369	Shanghai-Transportation Equipment	0.00259023	Ningxia-Electric Equipment	0.0167778	Qinghai-Petroleum and Gas Extraction	0.0227737	Beijing-Transportation Equipment	0.00308195	Guizhou-Chemical Industry	0.0198309	Shanghai-Electric Equipment	0.0266885	Jiangsu-Transportation Equipment	0.00283422	Liaoning-Hotels and Catering	0.0197962	Xinjiang-Metals Smelting	0.0265931	Shaanxi-Hotels and Catering	0.00179663	Jiangxi-Agriculture	0.0178857	Inner Mongolia-Coking	0.0226471	Liaoning-Electric Equipment	0.00214248	Guangxi-Transport and Storage	0.0190252	Heilongjiang-Coking	0.0223369	Liaoning-Textile Industry	0.00197667	Beijing-Coking	0.0167533	Hubei-Other Minerals Mining	0.0196733	Chongqing-General Equipment
404	Gansu-Chemical Industry	0.00257604	Chongqing-Transport and Storage	0.0186862	Fujian-Agriculture	0.0239502	Chongqing-Food Production	0.00275762	Guizhou-Agriculture	0.019107	Fujian-Agriculture	0.0251106	Fujian-Textile Industry	0.00258935	Shandong-Other Manufacturing	0.0166318	Gansu-Agriculture	0.0226961	Hunan-Construction	0.00305372	Shanxi-Wholesale and Retail	0.0198188	Sichuan-Leasehold and Business	0.0265466	Beijing-Other Manufacturing	0.00281282	Shanghai-Gas and Water	0.0196881	Yunnan-Leasehold and Business	0.026568	Jilin-Transportation Equipment	0.00170999	Beijing-General Equipment	0.0177916	Ningxia-Nonmetal Mineral Products	0.0226319	Ningxia-Transport and Storage	0.00208966	Qinghai-Metals Smelting	0.018973	Ningxia-Transport and Storage	0.0222576	Gansu-Chemical Industry	0.00197425	Foreign countries-Metals Mining	0.0167404	Beijing-Chemical Industry	0.0195091	Hebei-Transportation Equipment
405	Hubei-Coking	0.00256544	Guangxi-Transport and Storage	0.0185515	Beijing-Chemical Industry	0.0237045	Henan-Leather	0.00267383	Xinjiang-Food Production	0.0190465	Hunan-Coking	0.0249228	Shanghai-Textile Industry	0.00257107	Guizhou-Electric Equipment	0.0166279	Fujian-Chemical Industry	0.0224272	Xinjiang-Agriculture	0.00305363	Heilongjiang-Wholesale and Retail	0.019685	Guangxi-Other Minerals Mining	0.0265249	Anhui-Other Minerals Mining	0.00278782	Anhui-Wholesale and Retail	0.0196504	Yunnan-Food Production	0.0263808	Fujian-Electric Equipment	0.00165981	Foreign countries-Metals Mining	0.0176765	Tianjin-Food Production	0.0222776	Liaoning-Wholesale and Retail	0.00208525	Anhui-Metal Products	0.0188431	Sichuan-Leasehold and Business	0.0220635	Henan-Transportation Equipment	0.00196022	Guangdong-Timber Processing	0.0166919	Shaanxi-Transportation Equipment	0.019442	Guangdong-Wholesale and Retail
406	Beijing-Transportation Equipment	0.00253781	Jiangxi-Agriculture	0.0185207	Guangdong-General Equipment	0.0233637	Beijing-Scientific Research	0.002673	Guangdong-Timber Processing	0.0188422	Yunnan-Nonmetal Mineral Products	0.0248337	Tianjin-Other Manufacturing	0.00255026	Xinjiang-Electric Equipment	0.0165728	Xinjiang-Wholesale and Retail	0.022317	Gansu-Chemical Industry	0.00303017	Hunan-Nonmetal Mineral Products	0.0194997	Zhejiang-Leasehold and Business	0.0263811	Guangdong-Wholesale and Retail	0.00278559	Jiangxi-Agriculture	0.019595	Hubei-Metal Products	0.0263458	Henan-Other Minerals Mining	0.00164887	Shaanxi-Electronic Equipment	0.0176558	Jilin-Metals Smelting	0.0221169	Jiangxi-Paper and Printing	0.00207588	Hubei-Electronic Equipment	0.0187866	Jilin-Nonmetal Mineral Products	0.0219555	Anhui-Hotels and Catering	0.00195768	Hainan-Construction	0.0166668	Xinjiang-Wholesale and Retail	0.0194208	Hunan-Metals Mining
407	Henan-Leather	0.00248955	Shaanxi-Hotels and Catering	0.0185177	Shandong-Gas and Water	0.0232244	Liaoning-Other Manufacturing	0.00265623	Xinjiang-Electricity and Heat Power	0.0187817	Anhui-Hotels and Catering	0.0245239	Sichuan-Hotels and Catering	0.0025355	Beijing-Chemical Industry	0.0164216	Henan-Leasehold and Business	0.0221896	Sichuan-Timber Processing	0.00300562	Liaoning-Hotels and Catering	0.0193439	Henan-Leasehold and Business	0.02619	Shanghai-Electric Equipment	0.00273162	Hubei-Leather	0.0195217	Xinjiang-Wholesale and Retail	0.0261357	Jiangsu-Transportation Equipment	0.00162611	Heilongjiang-Wholesale and Retail	0.0176132	Hubei-Metal Products	0.0219881	Hubei-Metal Products	0.002056	Guizhou-Metals Smelting	0.0187593	Shanxi-Transportation Equipment	0.0217783	Beijing-Transportation Equipment	0.00195431	Shanxi-Electronic Equipment	0.0164184	Tianjin-Leasehold and Business	0.0193686	Liaoning-General Equipment
408	Henan-Metal Products	0.00243198	Fujian-Wholesale and Retail	0.0184816	Tianjin-Transportation Equipment	0.0231855	Henan-Metal Products	0.002612	Henan-Coking	0.0187565	Zhejiang-Hotels and Catering	0.0244515	Tianjin-Transportation Equipment	0.00251546	Beijing-Coking	0.016391	Jilin-Wholesale and Retail	0.0221788	Chongqing-Transportation Equipment	0.00295219	Tianjin-Electronic Equipment	0.0193167	Liaoning-Metal Products	0.0261456	Yunnan-Food Production	0.00272493	Shanxi-Wholesale and Retail	0.0192848	Heilongjiang-Chemical Industry	0.0260817	Yunnan-Transport and Storage	0.0016028	Fujian-Wholesale and Retail	0.0175402	Shaanxi-Food Production	0.021902	Hubei-Leasehold and Business	0.00204496	Xinjiang-Agriculture	0.0186852	Anhui-Leasehold and Business	0.0217048	Tianjin-General Equipment	0.00194064	Henan-Coal Mining	0.0163807	Sichuan-Electric Equipment	0.0192343	Jiangxi-Paper and Printing
409	Henan-Electric Equipment	0.00242768	Chongqing-Hotels and Catering	0.0180404	Jilin-Hotels and Catering	0.0231566	Henan-Electric Equipment	0.00260738	Jiangxi-Chemical Industry	0.018414	Shanxi-Construction	0.0243715	Gansu-Transport and Storage	0.00248652	Chongqing-Transport and Storage	0.0162367	Tianjin-Nonmetal Mineral Products	0.0221108	Jilin-Hotels and Catering	0.00285177	Hebei-Electronic Equipment	0.0192817	Xinjiang-Wholesale and Retail	0.0260375	Inner Mongolia-Leasehold and Business	0.00269326	Anhui-Leather	0.0191858	Shanxi-Construction	0.0258758	Jiangxi-Transport and Storage	0.00150728	Jiangsu-Timber Processing	0.0173943	Henan-Gas and Water	0.0218898	Hunan-General Equipment	0.00204235	Gansu-Metals Smelting	0.0186382	Sichuan-Textile Industry	0.0216277	Chongqing-Textile Industry	0.00193661	Guangxi-Transport and Storage	0.0162645	Liaoning-Other Minerals Mining	0.0192257	Liaoning-Electric Equipment
410	Heilongjiang-Paper and Printing	0.00242565	Liaoning-Leather	0.0178304	Tianjin-Leasehold and Business	0.023092	Tianjin-Petroleum and Gas Extraction	0.00256103	Fujian-Wholesale and Retail	0.0182806	Henan-Leather	0.0242172	Sichuan-Construction	0.00244292	Yunnan-Food Production	0.0161779	Jiangsu-Other Minerals Mining	0.0218315	Sichuan-Leather	0.00283072	Heilongjiang-Leather	0.0191411	Heilongjiang-Chemical Industry	0.0259351	Tianjin-Timber Processing	0.00264789	Gansu-Transportation Equipment	0.0190917	Fujian-Agriculture	0.0254891	Hebei-Electronic Equipment	0.00150573	Gansu-Chemical Industry	0.0173639	Fujian-Chemical Industry	0.0217037	Gansu-Construction	0.00202348	Guizhou-Chemical Industry	0.0185682	Xinjiang-Metals Smelting	0.0216019	Chongqing-Food Production	0.00193248	Xinjiang-Leather	0.0162485	Zhejiang-Food Production	0.0191909	Fujian-Food Production
411	Zhejiang-Hotels and Catering	0.00242518	Guizhou-Metals Mining	0.0177492	Xinjiang-Wholesale and Retail	0.0229172	Hubei-Petroleum and Gas Extraction	0.00255968	Guangdong-Metal Products	0.0182202	Shandong-Gas and Water	0.0240652	Fujian-Food Production	0.00243423	Jiangxi-Agriculture	0.0160986	Jiangsu-Timber Processing	0.0216574	Hebei-Electric Equipment	0.0028207	Shanghai-Coking	0.0191136	Sichuan-Textile Industry	0.0258918	Anhui-Electric Equipment	0.00262636	Hebei-Electronic Equipment	0.0190167	Xinjiang-Electricity and Heat Power	0.0253536	Hunan-Other Minerals Mining	0.00147688	Xinjiang-Electricity and Heat Power	0.0172892	Henan-Metal Products	0.0215843	Hunan-Construction	0.00201589	Liaoning-Agriculture	0.0185531	Zhejiang-Other Manufacturing	0.0212468	Tianjin-Other Minerals Mining	0.00191759	Ningxia-Electric Equipment	0.0162019	Hubei-Food Production	0.0190328	Liaoning-Wholesale and Retail
412	Tianjin-General Equipment	0.0024177	Jilin-Paper and Printing	0.0176479	Jiangsu-Gas and Water	0.0228768	Zhejiang-Food Production	0.00255468	Hebei-Electronic Equipment	0.0180519	Xinjiang-Wholesale and Retail	0.0240474	Guangxi-Paper and Printing	0.00241343	Hebei-Office Machinery	0.0160335	Hubei-Metal Products	0.0216468	Anhui-Textile Industry	0.00278643	Heilongjiang-Nonmetal Mineral Products	0.0188499	Hebei-Leasehold and Business	0.0254374	Hubei-Petroleum and Gas Extraction	0.00260456	Shanghai-Coking	0.0188595	Henan-Transportation Equipment	0.0252486	Liaoning-Metals Mining	0.00147215	Guangxi-Agriculture	0.0171054	Shanghai-Coking	0.021148	Hebei-Electric Equipment	0.00201432	Shandong-Nonmetal Mineral Products	0.0185098	Xinjiang-Electricity and Heat Power	0.0212037	Fujian-Electric Equipment	0.00186022	Guangxi-Agriculture	0.0160433	Foreign countries-Leasehold and Business	0.0188602	Sichuan-Leather
413	Jiangxi-Transport and Storage	0.0023967	Liaoning-Coking	0.017617	Henan-Leather	0.022756	Heilongjiang-Petroleum and Gas Extraction	0.00251104	Ningxia-Coking	0.0177018	Inner Mongolia-Petroleum and Gas Extraction	0.0240058	Tianjin-Paper and Printing	0.00239035	Liaoning-Coking	0.0160328	Heilongjiang-General Equipment	0.0213053	Sichuan-Metal Products	0.00276933	Guangxi-Chemical Industry	0.0187421	Beijing-Coal Mining	0.0251621	Shaanxi-Construction	0.00257595	Fujian-Electronic Equipment	0.0188539	Beijing-Transportation Equipment	0.0249841	Hubei-Petroleum and Gas Extraction	0.00145669	Beijing-Chemical Industry	0.0169544	Guizhou-Metals Smelting	0.0211036	Chongqing-Wholesale and Retail	0.002006	Shanghai-Timber Processing	0.0184656	Zhejiang-Paper and Printing	0.0211944	Shanghai-Agriculture	0.0018085	Jiangxi-Agriculture	0.0156793	Inner Mongolia-Petroleum and Gas Extraction	0.0187789	Sichuan-Metal Products
414	Tianjin-Other Minerals Mining	0.00238898	Guizhou-Agriculture	0.0175928	Inner Mongolia-Transportation Equipment	0.0227388	Anhui-Textile Industry	0.00246166	Ningxia-Electric Equipment	0.017659	Heilongjiang-Electric Equipment	0.0234396	Beijing-General Equipment	0.00237401	Guangxi-Agriculture	0.0159863	Guizhou-Wholesale and Retail	0.0212466	Sichuan-Petroleum and Gas Extraction	0.00274294	Hubei-Electronic Equipment	0.0186883	Jilin-Metals Smelting	0.0250536	Guangxi-Hotels and Catering	0.0025528	Guangxi-Wholesale and Retail	0.0188282	Zhejiang-Metals Smelting	0.0249595	Liaoning-Paper and Printing	0.00143754	Heilongjiang-Hotels and Catering	0.0169148	Qinghai-Petroleum and Gas Extraction	0.0210936	Jiangsu-Other Minerals Mining	0.00199731	Liaoning-Electronic Equipment	0.0183599	Tianjin-Transportation Equipment	0.021163	Liaoning-Timber Processing	0.00178042	Fujian-Electronic Equipment	0.0156222	Guangdong-Food Production	0.018504	Sichuan-Petroleum and Gas Extraction
415	Shaanxi-Food Production	0.00230735	Shanxi-Metal Products	0.017493	Zhejiang-Hotels and Catering	0.0225623	Ningxia-Agriculture	0.00245502	Shaanxi-Hotels and Catering	0.0176577	Tianjin-Transportation Equipment	0.0234284	Jiangsu-Hotels and Catering	0.00230949	Guangdong-Timber Processing	0.0157504	Liaoning-Paper and Printing	0.0212101	Henan-Leather	0.00272925	Xinjiang-Food Production	0.0186642	Shanxi-Construction	0.0250445	Jilin-Hotels and Catering	0.00251669	Yunnan-Metals Smelting	0.0188063	Shandong-Office Machinery	0.0243039	Shanghai-Electric Equipment	0.00143664	Tianjin-Paper and Printing	0.016831	Shaanxi-Hotels and Catering	0.0209675	Sichuan-Gas and Water	0.00199316	Chongqing-Transportation Equipment	0.0183496	Shanghai-Electric Equipment	0.0209805	Shaanxi-Food Production	0.00174825	Guangxi-Hotels and Catering	0.0153779	Ningxia-Nonmetal Mineral Products	0.0184667	Shanxi-Leasehold and Business
416	Shanghai-Paper and Printing	0.00230438	Guangdong-Timber Processing	0.0171749	Xinjiang-Other Services	0.0225402	Liaoning-Metal Products	0.00244671	Xinjiang-Electric Equipment	0.0176248	Sichuan-Transportation Equipment	0.0232666	Anhui-Other Minerals Mining	0.00230617	Hunan-Transport and Storage	0.0156471	Zhejiang-Food Production	0.0211319	Shanghai-Paper and Printing	0.00267549	Heilongjiang-Transport and Storage	0.0186589	Shandong-Office Machinery	0.0250219	Henan-Leather	0.00245303	Heilongjiang-Wholesale and Retail	0.0185555	Zhejiang-Hotels and Catering	0.0241014	Fujian-Textile Industry	0.00143009	Hunan-Metal Products	0.0166731	Guangdong-General Equipment	0.0208916	Beijing-Food Production	0.00193499	Qinghai-General Equipment	0.0182954	Heilongjiang-Nonmetal Mineral Products	0.0208775	Guangdong-Electric Equipment	0.00173126	Hunan-Metal Products	0.0153545	Fujian-Metals Smelting	0.0183821	Fujian-Paper and Printing
417	Guangdong-Food Production	0.00229164	Hebei-Electronic Equipment	0.0171534	Hubei-Metal Products	0.0222039	Jiangsu-Hotels and Catering	0.00241488	Liaoning-Gas and Water	0.0175062	Inner Mongolia-Leasehold and Business	0.0230218	Hubei-Other Minerals Mining	0.00230186	Beijing-Nonmetal Mineral Products	0.0156039	Tianjin-Hotels and Catering	0.0208889	Jilin-Transportation Equipment	0.00267134	Foreign countries-Petroleum and Gas Extraction	0.0185258	Henan-Leather	0.025001	Jiangsu-Construction	0.00243438	Heilongjiang-Transport and Storage	0.0183331	Henan-Leasehold and Business	0.0240719	Shaanxi-Paper and Printing	0.0014299	Yunnan-Food Production	0.0164726	Gansu-Agriculture	0.0208527	Sichuan-Other Manufacturing	0.00193157	Shanxi-Paper and Printing	0.0182889	Xinjiang-Transport and Storage	0.0208459	Tianjin-Electric Equipment	0.00168067	Shandong-Scientific Research	0.0153462	Xinjiang-Other Services	0.0182531	Shanxi-Food Production
418	Chongqing-Textile Industry	0.00228292	Yunnan-Coking	0.0169699	Hubei-Transportation Equipment	0.0221195	Shanghai-Paper and Printing	0.00239401	Hubei-Electric Equipment	0.0174943	Jilin-Other Minerals Mining	0.0229534	Gansu-Chemical Industry	0.00227287	Xinjiang-Leather	0.0155305	Hebei-Gas and Water	0.0208285	Henan-Metal Products	0.00266613	Guangdong-Nonmetal Mineral Products	0.0183133	Chongqing-General Equipment	0.0249683	Beijing-Electric Equipment	0.00242773	Gansu-Chemical Industry	0.0182569	Shanghai-Electric Equipment	0.0240327	Chongqing-Textile Industry	0.0014141	Guangdong-Timber Processing	0.0162673	Shaanxi-Transportation Equipment	0.0208214	Anhui-Other Minerals Mining	0.00189957	Sichuan-Gas and Water	0.0182362	Sichuan-Metal Products	0.0205615	Sichuan-Timber Processing	0.00167541	Heilongjiang-Transport and Storage	0.0151801	Sichuan-Transportation Equipment	0.017837	Fujian-Chemical Industry
419	Chongqing-Food Production	0.00227804	Hubei-Timber Processing	0.0168065	Beijing-Transportation Equipment	0.0221014	Sichuan-Timber Processing	0.00238562	Inner Mongolia-Coking	0.0174533	Jiangsu-Other Minerals Mining	0.0227708	Heilongjiang-Other Manufacturing	0.00224865	Liaoning-Metals Smelting	0.0154945	Henan-Leather	0.0207246	Henan-Electric Equipment	0.00266141	Ningxia-Electric Equipment	0.0182829	Sichuan-Metal Products	0.0247992	Yunnan-Wholesale and Retail	0.00240639	Hubei-Electric Equipment	0.0180364	Yunnan-Hotels and Catering	0.0238579	Chongqing-Food Production	0.00141109	Gansu-Nonmetal Mineral Products	0.0162576	Shandong-Office Machinery	0.020735	Hubei-Electric Equipment	0.00186831	Guangxi-Metals Smelting	0.0182282	Shaanxi-Leasehold and Business	0.0205568	Tianjin-Other Manufacturing	0.00163867	Hunan-Leather	0.0151594	Jiangxi-Other Minerals Mining	0.0177727	Shanghai-Electric Equipment
420	Shanghai-General Equipment	0.00225785	Liaoning-Metals Smelting	0.0165983	Guangxi-Metals Mining	0.0217919	Zhejiang-General Equipment	0.00236306	Shanxi-Metal Products	0.0173955	Xinjiang-Other Services	0.0226058	Fujian-Paper and Printing	0.00223747	Fujian-Electronic Equipment	0.0153197	Xinjiang-Other Services	0.0206994	Shanghai-General Equipment	0.00262147	Xinjiang-Electric Equipment	0.0181711	Jiangxi-Other Minerals Mining	0.0242063	Henan-Metal Products	0.0023963	Chongqing-Metals Smelting	0.0178719	Tianjin-Other Manufacturing	0.0234582	Anhui-Other Minerals Mining	0.00140787	Sichuan-Timber Processing	0.0162288	Hubei-Transportation Equipment	0.0207314	Henan-Metals Mining	0.00185071	Jiangsu-Timber Processing	0.0180548	Henan-Metal Products	0.0203821	Chongqing-Transportation Equipment	0.00161762	Chongqing-Hotels and Catering	0.0149531	Zhejiang-Leather	0.0174371	Jiangsu-Construction
421	Shanghai-Hotels and Catering	0.00217011	Ningxia-Electric Equipment	0.0165704	Hubei-Other Minerals Mining	0.0217418	Jiangxi-Wholesale and Retail	0.00235348	Hunan-Leather	0.0171816	Jiangsu-Timber Processing	0.0223527	Beijing-Other Manufacturing	0.00222102	Shanxi-Electronic Equipment	0.0153139	Hubei-Transportation Equipment	0.0206354	Inner Mongolia-Leasehold and Business	0.00261044	Xinjiang-Leather	0.018109	Tianjin-Transportation Equipment	0.0241625	Anhui-Hotels and Catering	0.0023936	Guizhou-Transport and Storage	0.0178298	Jilin-Metals Smelting	0.023425	Jiangsu-Construction	0.0013967	Hunan-Transport and Storage	0.0161723	Beijing-Metals Smelting	0.02062	Guangdong-Metal Products	0.00182499	Ningxia-Coking	0.0180322	Inner Mongolia-Petroleum and Gas Extraction	0.0201744	Tianjin-Transportation Equipment	0.00161631	Hubei-Timber Processing	0.0149052	Shanghai-Office Machinery	0.0172169	Shandong-Other Minerals Mining
422	Jiangxi-Paper and Printing	0.00216667	Xinjiang-Electric Equipment	0.016538	Sichuan-Electric Equipment	0.021389	Shanghai-General Equipment	0.00234567	Henan-Coal Mining	0.0169962	Inner Mongolia-Hotels and Catering	0.0222515	Hubei-Coking	0.00220324	Gansu-Chemical Industry	0.0152148	Heilongjiang-Electric Equipment	0.0206154	Chongqing-General Equipment	0.00253274	Chongqing-Transportation Equipment	0.0178942	Beijing-Chemical Industry	0.0241583	Ningxia-Agriculture	0.002393	Hunan-Leather	0.0176559	Xinjiang-Transport and Storage	0.0233962	Guangdong-Electronic Equipment	0.00139003	Heilongjiang-Leather	0.0159563	Xinjiang-Other Services	0.0206184	Guangdong-Leather	0.00181052	Guizhou-Hotels and Catering	0.0180087	Fujian-Chemical Industry	0.0201623	Fujian-Textile Industry	0.00160276	Guizhou-Electricity and Heat Power	0.0148528	Shandong-Scientific Research	0.0170794	Beijing-Food Production
423	Fujian-Electric Equipment	0.00215991	Hunan-Transport and Storage	0.0164973	Hubei-Food Production	0.0213046	Beijing-Transportation Equipment	0.00233064	Fujian-Electronic Equipment	0.0165646	Tianjin-Leasehold and Business	0.0221825	Henan-Leather	0.00219686	Hunan-Leather	0.0151914	Guizhou-Metals Smelting	0.0204871	Jiangsu-Hotels and Catering	0.00253029	Xinjiang-Agriculture	0.0178884	Jiangsu-Other Minerals Mining	0.023796	Henan-Electric Equipment	0.00239206	Fujian-Wholesale and Retail	0.0175574	Guangdong-Food Production	0.023367	Tianjin-Scientific Research	0.00137911	Anhui-Wholesale and Retail	0.015868	Beijing-Hotels and Catering	0.0205134	Shaanxi-Textile Industry	0.00178998	Qinghai-Transport and Storage	0.0179344	Yunnan-Food Production	0.0201194	Hubei-Petroleum and Gas Extraction	0.00159767	Xinjiang-Electricity and Heat Power	0.0148479	Heilongjiang-Nonmetal Mineral Products	0.0169803	Zhejiang-Hotels and Catering
424	Zhejiang-Food Production	0.00214572	Hubei-Leather	0.0164831	Beijing-Coal Mining	0.0211538	Zhejiang-Construction	0.00232505	Anhui-Hotels and Catering	0.0165025	Fujian-Chemical Industry	0.0220394	Fujian-Chemical Industry	0.00218977	Hubei-Timber Processing	0.0151107	Guangdong-General Equipment	0.0203192	Hubei-Metal Products	0.00252873	Sichuan-Leather	0.0175905	Yunnan-Food Production	0.0237439	Shaanxi-Hotels and Catering	0.0023913	Guizhou-Wholesale and Retail	0.0174021	Jiangsu-Leather	0.0231687	Jiangxi-Paper and Printing	0.00136261	Guangdong-Metal Products	0.0157695	Xinjiang-Transport and Storage	0.0202354	Anhui-Electric Equipment	0.00178956	Henan-Other Manufacturing	0.0177926	Beijing-Transportation Equipment	0.0200779	Jiangsu-Gas and Water	0.001588	Henan-Office Machinery	0.014759	Yunnan-Nonmetal Mineral Products	0.0169332	Anhui-Textile Industry
425	Tianjin-Electric Equipment	0.00209382	Shandong-Other Manufacturing	0.0162451	Fujian-Chemical Industry	0.0207863	Guangxi-Wholesale and Retail	0.00232262	Sichuan-Coking	0.0164993	Heilongjiang-Other Minerals Mining	0.0220374	Guangdong-Food Production	0.00218149	Jilin-Leather	0.0150767	Foreign countries-Leasehold and Business	0.0200217	Hunan-Timber Processing	0.00252329	Xinjiang-Electricity and Heat Power	0.0174971	Hubei-Paper and Printing	0.023695	Jilin-Transportation Equipment	0.00235746	Ningxia-Electric Equipment	0.0173223	Sichuan-Timber Processing	0.02301	Shandong-Scientific Research	0.00136132	Henan-Wholesale and Retail	0.0156124	Inner Mongolia-Transportation Equipment	0.0195183	Chongqing-Leasehold and Business	0.00176561	Liaoning-Timber Processing	0.0177689	Qinghai-Transport and Storage	0.0199356	Sichuan-Leather	0.00157792	Shaanxi-Hotels and Catering	0.0147403	Inner Mongolia-Leasehold and Business	0.0167242	Shanxi-General Equipment
426	Ningxia-Agriculture	0.00207262	Guangdong-Metal Products	0.0161033	Heilongjiang-Leasehold and Business	0.0207819	Liaoning-Textile Industry	0.00232122	Shandong-Other Manufacturing	0.0164818	Beijing-Chemical Industry	0.0220359	Anhui-Electric Equipment	0.00217261	Yunnan-Electricity and Heat Power	0.0149937	Zhejiang-Leather	0.0199796	Shanghai-Hotels and Catering	0.0025196	Shaanxi-Hotels and Catering	0.0173848	Zhejiang-Food Production	0.0236196	Chongqing-Office Machinery	0.00233452	Shaanxi-Hotels and Catering	0.0171867	Chongqing-Other Minerals Mining	0.0227819	Fujian-Food Production	0.00134442	Chongqing-Hotels and Catering	0.0155235	Liaoning-Hotels and Catering	0.0194244	Liaoning-Construction	0.00174716	Anhui-Hotels and Catering	0.0177141	Inner Mongolia-Leasehold and Business	0.0198477	Zhejiang-Leather	0.00155912	Guizhou-Agriculture	0.0146999	Sichuan-Leasehold and Business	0.0166178	Sichuan-Gas and Water
427	Jiangsu-Hotels and Catering	0.0020503	Hunan-Metal Products	0.0160071	Heilongjiang-Other Manufacturing	0.0207668	Chongqing-Transportation Equipment	0.00230833	Jilin-Paper and Printing	0.0163304	Beijing-Transportation Equipment	0.0219379	Henan-Metal Products	0.00214606	Sichuan-Timber Processing	0.0149867	Tianjin-Agriculture	0.0199766	Hubei-Leasehold and Business	0.00251516	Henan-Coal Mining	0.0173328	Jiangsu-Timber Processing	0.0234961	Shanghai-Leasehold and Business	0.00231061	Shaanxi-Electronic Equipment	0.0171456	Henan-Leather	0.0227241	Sichuan-Electric Equipment	0.00134347	Fujian-Electronic Equipment	0.0153149	Guangdong-Food Production	0.0193996	Tianjin-Metal Products	0.00169171	Liaoning-Wholesale and Retail	0.0174775	Inner Mongolia-Hotels and Catering	0.0197419	Sichuan-Metal Products	0.0015437	Shaanxi-Electronic Equipment	0.0146093	Beijing-Coal Mining	0.0165353	Guangdong-Metal Products
428	Tianjin-Other Manufacturing	0.00204149	Henan-Coal Mining	0.0160023	Fujian-Metals Smelting	0.0205142	Shaanxi-Food Production	0.00229945	Hunan-Nonmetal Mineral Products	0.0162897	Sichuan-Leasehold and Business	0.0218463	Henan-Electric Equipment	0.00214226	Hubei-Leather	0.01492	Hubei-Other Minerals Mining	0.01973	Shaanxi-Food Production	0.00251245	Shanxi-Electronic Equipment	0.0172284	Zhejiang-Leather	0.0233702	Hunan-General Equipment	0.00230558	Xinjiang-Electric Equipment	0.0171028	Hunan-Other Minerals Mining	0.022088	Shaanxi-Petroleum and Gas Extraction	0.00133265	Guizhou-Agriculture	0.0150235	Liaoning-Leasehold and Business	0.0191956	Hunan-Timber Processing	0.00166573	Sichuan-Coking	0.0173877	Jilin-Coal Mining	0.0196522	Shaanxi-Construction	0.0015424	Shanghai-Metals Mining	0.0145095	Shaanxi-Food Production	0.0165262	Gansu-Other Services
429	Shaanxi-Construction	0.00203567	Hunan-Wholesale and Retail	0.0157842	Heilongjiang-Metals Mining	0.0203916	Tianjin-General Equipment	0.00226377	Shanxi-Electronic Equipment	0.0162149	Anhui-Transportation Equipment	0.0218034	Shaanxi-Food Production	0.00212925	Shaanxi-Electronic Equipment	0.0149056	Hebei-Construction	0.0196284	Tianjin-Petroleum and Gas Extraction	0.00249452	Henan-Coking	0.0171668	Beijing-Transportation Equipment	0.0233587	Hunan-Construction	0.00227571	Sichuan-Paper and Printing	0.0170754	Tianjin-Metal Products	0.0219537	Anhui-Electric Equipment	0.00132633	Hubei-Timber Processing	0.0149796	Foreign countries-Leasehold and Business	0.0191442	Xinjiang-Transport and Storage	0.00163562	Shandong-Leasehold and Business	0.0172803	Shaanxi-Office Machinery	0.019578	Beijing-General Equipment	0.00154099	Guangdong-Metal Products	0.0144839	Anhui-Coking	0.016397	Liaoning-Construction
430	Tianjin-Transportation Equipment	0.00201364	Fujian-Nonmetal Mineral Products	0.0156053	Anhui-Coking	0.0203843	Shanghai-Hotels and Catering	0.00225452	Sichuan-Gas and Water	0.0161505	Heilongjiang-General Equipment	0.0217621	Ningxia-Agriculture	0.00203829	Beijing-Wholesale and Retail	0.0148274	Liaoning-Other Manufacturing	0.0195871	Hunan-Textile Industry	0.00247379	Shanxi-Metal Products	0.0171196	Anhui-Office Machinery	0.0232277	Gansu-Other Services	0.00226167	Jiangxi-Chemical Industry	0.0169315	Beijing-Petroleum and Gas Extraction	0.0219241	Beijing-Textile Industry	0.00131658	Hubei-Leather	0.0149688	Anhui-Metals Mining	0.019129	Shanxi-Metals Mining	0.00163513	Jiangxi-Transport and Storage	0.0171627	Chongqing-Food Production	0.0194841	Ningxia-Agriculture	0.00154007	Heilongjiang-Hotels and Catering	0.0144641	Anhui-Hotels and Catering	0.0163313	Guangdong-Leather
431	Beijing-General Equipment	0.00200108	Fujian-Electronic Equipment	0.0153398	Yunnan-Nonmetal Mineral Products	0.0201736	Sichuan-Leather	0.00224679	Xinjiang-Leather	0.0160047	Yunnan-Coking	0.0217	Chongqing-Construction	0.00201422	Hunan-Metal Products	0.0145974	Anhui-Transportation Equipment	0.0194369	Sichuan-Gas and Water	0.0024385	Yunnan-Metals Smelting	0.0170807	Yunnan-Leasehold and Business	0.0229838	Liaoning-Hotels and Catering	0.00225864	Hunan-Nonmetal Mineral Products	0.0169308	Chongqing-Food Production	0.0219083	Inner Mongolia-Metals Mining	0.00131197	Anhui-Leather	0.0149388	Beijing-Metals Mining	0.0189342	Hunan-Textile Industry	0.00163305	Hunan-Leather	0.0171126	Beijing-Nonmetal Mineral Products	0.0194214	Tianjin-Paper and Printing	0.00153592	Liaoning-Gas and Water	0.0144431	Foreign countries-Hotels and Catering	0.0162916	Sichuan-Other Manufacturing
432	Zhejiang-General Equipment	0.00198478	Hunan-Leather	0.015275	Jiangxi-Metals Mining	0.0199624	Tianjin-Other Minerals Mining	0.00223688	Fujian-Nonmetal Mineral Products	0.0159349	Zhejiang-Leasehold and Business	0.0214523	Tianjin-Textile Industry	0.00201365	Qinghai-Electricity and Heat Power	0.0145764	Heilongjiang-Food Production	0.0194232	Hainan-Agriculture	0.00243514	Fujian-Nonmetal Mineral Products	0.0170527	Anhui-Transportation Equipment	0.0228749	Guangdong-Metal Products	0.00224879	Heilongjiang-Leather	0.0168397	Fujian-Chemical Industry	0.0216639	Liaoning-Other Manufacturing	0.00125355	Beijing-Gas and Water	0.0148883	Ningxia-Chemical Industry	0.018448	Xinjiang-Other Services	0.0016311	Guangdong-Coal Mining	0.016933	Hebei-Leasehold and Business	0.0192352	Sichuan-Petroleum and Gas Extraction	0.00152899	Yunnan-Coking	0.0144227	Shaanxi-Hotels and Catering	0.0162474	Tianjin-Metal Products
433	Hubei-Petroleum and Gas Extraction	0.00198142	Anhui-Hotels and Catering	0.0152669	Guangxi-Nonmetal Mineral Products	0.019919	Sichuan-Metal Products	0.00219807	Gansu-Transportation Equipment	0.0157185	Fujian-Metals Smelting	0.0214278	Anhui-Hotels and Catering	0.00198007	Jiangsu-Coal Mining	0.0145011	Hebei-Office Machinery	0.0192457	Beijing-General Equipment	0.00243014	Anhui-Hotels and Catering	0.0169497	Xinjiang-Other Services	0.0227032	Guangdong-Leather	0.00223095	Foreign countries-Metals Mining	0.0167338	Jiangsu-Gas and Water	0.0216309	Fujian-Paper and Printing	0.00123575	Tianjin-Gas and Water	0.0148271	Liaoning-Food Production	0.0184054	Anhui-Hotels and Catering	0.00163096	Guizhou-Metal Products	0.0169068	Heilongjiang-Chemical Industry	0.0191877	Hunan-Other Minerals Mining	0.00151401	Qinghai-General Equipment	0.0144214	Henan-Gas and Water	0.0161493	Zhejiang-Food Production
434	Liaoning-Leather	0.00197942	Gansu-Chemical Industry	0.0152527	Jiangsu-Timber Processing	0.0197665	Fujian-Electric Equipment	0.00219497	Jiangsu-Coal Mining	0.0157087	Jiangxi-Paper and Printing	0.0212006	Shanghai-Agriculture	0.00196938	Hunan-Nonmetal Mineral Products	0.0143728	Hubei-Food Production	0.0190383	Guangdong-General Equipment	0.00241586	Heilongjiang-Hotels and Catering	0.016639	Tianjin-Leasehold and Business	0.0220553	Fujian-Electric Equipment	0.00220076	Shanxi-Metal Products	0.016679	Shaanxi-Hotels and Catering	0.0215833	Gansu-Other Services	0.00123188	Chongqing-Transportation Equipment	0.014777	Zhejiang-Food Production	0.0183561	Qinghai-Other Services	0.00160402	Fujian-Electronic Equipment	0.0167271	Zhejiang-Leather	0.0191438	Zhejiang-Metal Products	0.00150972	Hubei-Leather	0.0143252	Inner Mongolia-Hotels and Catering	0.0159971	Chongqing-Wholesale and Retail
435	Zhejiang-Construction	0.00195285	Shaanxi-Electronic Equipment	0.0151737	Anhui-Hotels and Catering	0.0197031	Sichuan-Petroleum and Gas Extraction	0.00217712	Shaanxi-Electronic Equipment	0.0155869	Sichuan-Textile Industry	0.0210964	Heilongjiang-Petroleum and Gas Extraction	0.00195108	Gansu-Transportation Equipment	0.0143382	Shanghai-Office Machinery	0.0188766	Ningxia-Agriculture	0.00241236	Anhui-Timber Processing	0.0165639	Hunan-Paper and Printing	0.0217333	Zhejiang-Hotels and Catering	0.00217808	Hubei-Electronic Equipment	0.0165346	Jiangsu-Other Manufacturing	0.0213618	Guangdong-Wholesale and Retail	0.00122973	Shaanxi-Paper and Printing	0.0146612	Shandong-Gas and Water	0.0182007	Jiangsu-Transportation Equipment	0.00159619	Fujian-Metal Products	0.0165513	Hubei-Paper and Printing	0.018935	Fujian-Food Production	0.00150675	Shaanxi-Leather	0.0141972	Sichuan-Textile Industry	0.0159374	Hainan-Other Services
436	Hunan-Other Minerals Mining	0.00194652	Gansu-Transportation Equipment	0.0150277	Jiangsu-Other Minerals Mining	0.019601	Jilin-Metals Mining	0.00215822	Beijing-Coking	0.01555	Inner Mongolia-Coking	0.0210901	Jilin-General Equipment	0.00193644	Henan-Coal Mining	0.0143358	Shaanxi-Transportation Equipment	0.0187784	Sichuan-Other Manufacturing	0.00236315	Shanghai-Scientific Research	0.0163869	Shandong-Gas and Water	0.0216002	Guizhou-Leasehold and Business	0.00217082	Hebei-Office Machinery	0.0163552	Fujian-Metals Smelting	0.0213333	Shanghai-Leasehold and Business	0.00121522	Qinghai-General Equipment	0.0146472	Foreign countries-Hotels and Catering	0.0177821	Tianjin-Leasehold and Business	0.00159335	Anhui-Leather	0.0164142	Shanghai-Coking	0.0188372	Beijing-Other Manufacturing	0.00144168	Shanghai-Leather	0.0141601	Sichuan-Metal Products	0.0158787	Tianjin-Leasehold and Business
[truncated: 494 more rows]
[truncated: 131 more columns]
