# Supplementary material for: Trans-provincial health impacts of atmospheric mercury emissions in China
Source: Nat Commun. 2019 Apr 2;10:1484. doi: 10.1038/s41467-019-09080-6 (PMC6445112; doi:10.1038/s41467-019-09080-6)
Supplement: Supplementary file 6 — Supplementary Data 4 [file 41467_2019_9080_MOESM6_ESM.xlsx]

## Sheet: Supplementary Data 4
Supplementary Data 4. Concentrations of THg and MeHg in food products harvested in specific regions and provinces
Region	Province	Food product	Weighta	THg concentration (ngHg·g-1)	MeHg concentration (ngHg·g-1)	IHg concentration (ngHg·g-1)b	Reference
Northeast	Heilongjiang	Ricec	Dry	10 ± 1.0			Fang et al. (2014) (1)
	Heilongjiang	Freshwater fish	Wet	16 ± 27			Qin et al. (2015) (2)
	Jilin	Rice	Dry	10 ± 1.0			Fang et al. (2014) (1)
	Jilin	Freshwater fish	Wet	10 ± 14			Qin et al. (2015) (2)
	Liaoning	Rice	Dry	10 ± 1.0			Fang et al. (2014) (1)
	Liaoning	Rice	Dry	4.6 (3.7 – 5.8)			Zheng et al. (2007) (3)
	Liaoning	Rice	Dry	6.2			Zhang (2001) (4)
	Liaoning	Wheatd	Dry	2.3 (2.0 – 2.4)			Zheng et al. (2007) (3)
	Liaoning	Beans	Dry	1.8 (1.2 – 2.6)			Zheng et al. (2007) (3)
	Liaoning	Vegetable	Wet	4 (0.5 – 15)			Zheng et al. (2007a) (5)
	Liaoning	Vegetable	Wet	0.37 (0.06 – 0.99)			Zheng et al. (2007) (3)
	Liaoning	Vegetable	Wet	9.7 ± 9.1			Zhou et al. (2000) (6)
	Liaoning	Vegetable	Wet	8			Zheng et al. (2014) (7)
	Liaoning	Pork	Wet	0.29 (0.27 – 0.33)			Zheng et al. (2007) (3)
	Liaoning	Pork	Wet	13			Zheng et al. (2014) (7)
	Liaoning	Poultry	Wet	0.92 (0.89 – 0.97)			Zheng et al. (2007) (3)
	Liaoning	Milkd	Wet	0.084 (0.021 – 0.125)			Zheng et al. (2007) (3)
	Liaoning	Eggs	Wet	0.61 (0.59 – 0.62)			Zheng et al. (2007) (3)
	Liaoning	Freshwater fish	Wet	12 ± 20			Qin et al. (2015) (2)
	Liaoning	Freshwater fish	Wet	63			Xu et al. (2011) (8)
Beijing-Tianjin region	Beijing	Freshwater fish	Dry	52 – 230e			PuYang et al. (2015) (9)
	Beijing	Freshwater fish	Wet	17	14	3	Sun et al. (2006) (10)
	Beijng	Freshwater fish	Dry	8.0 – 120e			PuYang et al. (2015) (9)
	Tianjin	Vegetable	Wet	1 – 16e			Zhou et al. (2000) (6)
	Tianjin	Vegetable	Wet	2 (0.5 – 6)			Wang et al. (2005) (11)
	Tianjin	Vegetable	Wet	3 (0.3 – 6)			Wang et al. (2005) (11)
	Tianjin	Vegetable	Wet	2 (0.7 – 5)			Wang et al. (2005) (11)
	Tianjin	Vegetable	Wet	3 (0.6 – 7)			Wang et al. (2005) (11)
	Tianjin	Freshwater fish	Wet	20 (1 – 43)			Wang et al. (2005) (11)
	Tianjin	Freshwater fish	Wet	20 (4 – 40)			Wang et al. (2005) (11)
	Tianjin	Freshwater fish	Wet	40 (5 – 100)			Wang et al. (2005) (11)
	Tianjin	Freshwater fish	Wet	70 (66 – 70)			Wang et al. (2005) (11)
North	Hebei	Rice	Dry	20 ± 2.0			Fang et al. (2014) (1)
	Hebei	Pork	Wet	7.6			Wu et al. (2016) (12)
	Hebei	Freshwater fish	Wet	470 (31 – 4000)	440 (30 – 3700)	30	Luo et al. (2012) (13)
	Shanxi	Rice	Dry	20 ± 2.0			Fang et al. (2014) (1)
	Shandong	Rice	Dry	20 ± 2.0			Fang et al. (2014) (1)
	Shandong	Wheat	Dry	10 (0 – 90)			Jia et al. (2010) (14)
	Shandong	Freshwater fish	Wet	231 ± 41			Li et al. (2015) (15)
	Shandong	Freshwater fish	Wet	213 ± 64			Li et al. (2015) (15)
	Shandong	Freshwater fish	Wet	243 ± 105			Li et al. (2015) (15)
	Shandong	Freshwater fish	Wet	158 ± 106			Shi et al. (2006) (16)
	Shandong	Freshwater fish	Wet	172 ± 151			Shi et al. (2006) (16)
	Shandong	Freshwater fish	Wet	132 ± 102			Shi et al. (2006) (16)
	Shandong	Freshwater fish	Wet	125 ± 101			Liu et al. (1996) (17)
Central	Henan	Pork	Wet	3.4			Wu et al. (2016) (12)
	Henan	Freshwater fish	Wet	6.1			Wu et al. (2016) (12)
	Henan	Freshwater fish	Wet	72			Wu et al. (2016) (12)
	Hubei	Rice	Dry	40 ± 2.0f			Fang et al. (2014) (1)
	Hubei	Freshwater fish	Wet	59 ± 10			Li et al. (2015b) (18)
	Hubei	Freshwater fish	Wet	57 ± 32			Gao et al. (2015) (19)
	Hunan	Rice	Dry	8.4 (2 – 35)	3.3	5.1	Li et al. (2012) (20)
	Hunan	Rice	Dry	40 ± 2.0f			Fang et al. (2014) (1)
	Hunan	Freshwater fish	Dry	60 ± 40			Liu et al. (2015) (21)
	Hunan	Freshwater fish	Dry	35 (2.7 – 243)	24.5	10.5	Fu et al. (2010) (22)
	Anhui	Rice	Dry	30 ± 2.0f			Fang et al. (2014) (1)
	Anhui	Freshwater fish	Wet	140 ± 30	130 ± 30	10	Razavi et al. (2014) (23)
	Anhui	Freshwater fish	Wet	59 ± 10	53 ± 10	6	Razavi et al. (2014) (23)
	Anhui	Freshwater fish	Wet	73 ± 10	70 ± 10	3	Razavi et al. (2014) (23)
	Jiangxi	Rice	Dry	20 (10 – 42)	2	18	Li et al. (2012) (20)
	Jiangxi	Rice	Dry	40 ± 2.0f			Fang et al. (2014) (1)
	Jiangxi	Freshwater fish	Wet	64 ± 16			Wei et al. (2014) (24)
Central Coast	Shanghai	Rice	Dry	4 ± 1			Ji et al. (2006) (25)
	Shanghai	Rice	Dry	8.1 ± 0.2	6.0 ± 1.3	2.1	Cheng et al. (2013) (26)
	Shanghai	Rice	Dry	4.7 – 5.6e			Zhang and Wong (2007) (27)
	Shanghai	Rice	Dry	3.8 (1.3 – 8.6)	2.1	1.7	Li et al. (2012) (20)
	Shanghai	Vegetable	Wet	0.5 – 6.0e			Zhang and Wong (2007) (27)
	Shanghai	Vegetable	Wet	1			Zhou et al. (2000) (6)
	Shanghai	Poultry	Wet	8.6 ± 1.9	7.4 ± 3.5	1.2	Cheng et al. (2013) (26)
	Shanghai	Poultry	Wet	8 ± 3			Ji et al. (2006) (25)
	Shanghai	Eggs	Wet	11.5 ± 5.3	5.9 ± 2.6	5.3	Cheng et al. (2013) (26)
	Shanghai	Freshwater fish	Wet	22 ± 5			Ji et al. (2006) (25)
	Shanghai	Freshwater fish	Wet	17.8 ± 2.1	12.6 ± 3.7	5.2	Cheng et al. (2013) (26)
	Jiangsu	Rice	Dry	30 ± 2.0f			Fang et al. (2014) (1)
	Jiangsu	Rice	Dry	5.7 (1 – 13)			Cao et al. (2010) (28)
	Jiangsu	Rice	Dry	12 (3 – 30)	1.8	10.2	Li et al. (2012) (20)
	Jiangsu	Wheat	Dry	3 (3 – 6)			Huang et al. (2008) (29)
	Jiangsu	Vegetable	Wet	2 (0.02 – 7)			Cao et al. (2010) (28)
	Jiangsu	Freshwater fish	Wet	18 ± 4			Wu et al. (2016) (12)
	Jiangsu	Freshwater fish	Wet	28 ± 2	24 ± 1	4	Razavi et al. (2014) (23)
	Jiangsu	Freshwater fish	Wet	55 ± 10	50 ± 10	5	Razavi et al. (2014) (23)
	Jiangsu	Freshwater fish	Dry	115 ± 104			Hao et al. (2013) (30)
	Jiangsu	Freshwater fish	Wet	23 ± 15	14 ± 10	9	Wang et al. (2012) (31)
	Zhejiang	Rice	Dry	30 ± 2.0f			Fang et al. (2014) (1)
	Zhejiang	Rice	Dry	81 ± 15f	42 ± 10	39	Tang et al. (2015) (32)
	Zhejiang	Rice	Dry	20 ± 6	11 ± 1.6	9	Tang et al. (2015) (32)
	Zhejiang	Rice	Dry	12 ± 8	4.1	7.9	Tang et al. (2015) (32)
	Zhejiang	Rice	Dry	13 ± 7.1	6.0 ± 3.7	7	Liang et al. (2015) (33)
	Zhejiang	Rice	Dry	7 ± 5	3.4 ± 3.0	3.6	Liang et al. (2015) (33)
	Zhejiang	Rice	Dry	9	4	5	Cheng et al. (2009) (34)
	Zhejiang	Rice	Dry	5			Tang et al. (2014) (35)
	Zhejiang	Beans	Dry	43 ± 3f	7.8 ± 1.8	35.2	Tang et al. (2015) (32)
	Zhejiang	Beans	Dry	19	10	9	Cheng et al. (2009) (34)
	Zhejiang	Vegetable	Wet	8			Tang et al. (2014) (35)
	Zhejiang	Vegetable	Wet	3			Huang et al. (2014) (36)
	Zhejiang	Vegetable	Wet	3 ± 1.5	0.02 ± 0.004	2.98	Shao et al. (2012) (37)
	Zhejiang	Vegetable	Wet	10.5 ± 2.7f	0.06 ± 0.015	10.44	Shao et al. (2012) (37)
	Zhejiang	Vegetable	Wet	6.6 ± 1.6	0.03 ± 0.025	6.57	Shao et al. (2012) (37)
	Zhejiang	Vegetable	Wet	7.8 ± 1.7	0.05 ± 0.016	7.75	Shao et al. (2012) (37)
	Zhejiang	Vegetable	Wet	31.2 ± 18.3f	0.15 ± 0.07	31.05	Shao et al. (2012) (37)
	Zhejiang	Vegetable	Wet	24.3 ± 9.2f	0.12 ± 0.037	24.18	Shao et al. (2012) (37)
	Zhejiang	Vegetable	Wet	28.7 ± 12.5f	0.24 ± 0.046	28.46	Shao et al. (2012) (37)
	Zhejiang	Vegetable	Wet	46.8 ± 20.9f	0.28 ± 0.06	46.52	Shao et al. (2012) (37)
	Zhejiang	Vegetable	Wet	11 ± 0.8f	0.045 ± 0.015	10.955	Shao et al. (2012) (37)
	Zhejiang	Vegetable	Wet	9 ± 3.8	0.06 ± 0.025	8.94	Shao et al. (2012) (37)
	Zhejiang	Vegetable	Wet	3.4 ± 1.9	0.02 ± 0.008	3.38	Shao et al. (2012) (37)
	Zhejiang	Vegetable	Wet	14 ± 2f	0.075 ± 0.037	13.925	Shao et al. (2012) (37)
	Zhejiang	Vegetable	Wet	6.4 ± 1.2	0.025 ± 0.011	6.375	Shao et al. (2012) (37)
	Zhejiang	Vegetable	Wet	6.2 ± 1.8	0.024 ± 0.004	6.176	Shao et al. (2012) (37)
	Zhejiang	Vegetable	Wet	7.2 ± 4.2	0.04 ± 0.01	7.16	Shao et al. (2012) (37)
	Zhejiang	Vegetable	Wet	48 ± 7f	0.37 ± 0.05	47.63	Shao et al. (2012) (37)
	Zhejiang	Vegetable	Wet	6.6 ± 0.8	0.035 ± 0.002	6.565	Shao et al. (2012) (37)
	Zhejiang	Vegetable	Wet	39 ± 13f	0.18 ± 0.03	38.82	Shao et al. (2012) (37)
	Zhejiang	Vegetable	Wet	25 ± 5.0f	1.1 ± 0.3	23.9	Tang et al. (2015) (32)
	Zhejiang	Vegetable	Wet	5			Cheng et al. (2009) (34)
	Zhejiang	Pork	Wet	51 ± 12f	28 ± 9.3	23	Tang et al. (2015) (32)
	Zhejiang	Pork	Wet	14			Tang et al. (2014) (35)
	Zhejiang	Pork	Wet	17	9	8	Cheng et al. (2009) (34)
	Zhejiang	Poultry	Wet	54 ± 10f	20 ± 7.6	34	Tang et al. (2015) (32)
	Zhejiang	Poultry	Wet	39	23	16	Cheng et al. (2009) (34)
	Zhejiang	Milk	Wet	14f			Tang et al. (2014) (35)
	Zhejiang	Milk	Wet	3 ± 0.2			Tang et al. (2015) (32)
	Zhejiang	Milk	Wet	2			Cheng et al. (2009) (34)
	Zhejiang	Eggs	Wet	52 ± 20f	27 ± 13	25	Tang et al. (2015) (32)
	Zhejiang	Eggs	Wet	8	2	6	Cheng et al. (2009) (34)
	Zhejiang	Freshwater fish	Wet	57 ± 17	51 ± 15	6	Shao et al. (2012) (37)
	Zhejiang	Freshwater fish	Wet	84 ± 29	65 ± 18	19	Shao et al. (2012) (37)
	Zhejiang	Freshwater fish	Wet	52 ± 10	43 ± 10	9	Razavi et al. (2014) (23)
	Zhejiang	Freshwater fish	Wet	24 ± 4	18 ± 4	6	Razavi et al. (2014) (23)
	Zhejiang	Freshwater fish	Wet	14 ± 11			Tang et al. (2014) (35)
	Zhejiang	Freshwater fish	Wet	110 (20 – 310)	90 (10 – 260)	20	Cheng et al. (2009) (34)
South Coast	Fujian	Pork	Wet	4			Chen et al. (2011) (38)
	Fujian	Poultry	Wet	2.9			Chen et al. (2011) (38)
	Fujian	Rice	Dry	60 ± 2.0f			Fang et al. (2014) (1)
	Guangdong	Rice	Dry	60 ± 2.0f			Fang et al. (2014) (1)
	Guangdong	Rice	Dry	9 ± 2			Deng et al. (2016) (39)
	Guangdong	Rice	Dry	9 (3 – 22)	1.9	7.1	Li et al. (2012) (20)
	Guangdong	Vegetable	Wet	5 ± 2			Zhou et al. (2002) (40)
	Guangdong	Vegetable	Wet	1.9 ± 1.4			Chang et al. (2014) (41)
	Guangdong	Vegetable	Dry	14 ± 8			Deng et al. (2016) (39)
	Guangdong	Pork	Wet	7.5			Wu et al. (2016) (12)
	Guangdong	Pork	Wet	42 ± 16	0.34 ± 0.08	41.66	Deng et al. (2016) (39)
	Guangdong	Poultry	Wet	35.17 ± 18.95	0.50 ± 0.14	34.67	Deng et al. (2016) (39)
	Guangdong	Poultry	Wet	13.79 ± 1.74	1.48 ± 0.85	12.31	Deng et al. (2016) (39)
	Guangdong	Eggs	Wet	6.6	0.2	6.4	Deng et al. (2016) (39)
	Guangdong	Eggs	Wet	6.7	0.22 ± 0.02	6.48	Deng et al. (2016) (39)
	Guangdong	Eggs	Wet	7.1	0.16	6.94	Deng et al. (2016) (39)
	Guangdong	Freshwater fish	Wet	15			Wu et al. (2016) (12)
	Guangdong	Freshwater fish	Wet	8.22 ± 1.86	2.7	5.52	Deng et al. (2016) (39)
	Guangdong	Freshwater fish	Wet	16.75 ± 0.57	12.03 ± 2.3	4.72	Deng et al. (2016) (39)
	Guangdong	Freshwater fish	Wet	9.1 ± 0.31	4.48	4.62	Deng et al. (2016) (39)
	Guangdong	Freshwater fish	Wet	18.36 ± 0.88	11.9 ± 1.4	6.46	Deng et al. (2016) (39)
	Guangdong	Freshwater fish	Wet	10.06 ± 0.64	5.48 ± 1.01	4.58	Deng et al. (2016) (39)
	Guangdong	Freshwater fish	Wet	10 ± 5	8.6 ± 4.4	1.4	Shao et al. (2012) (37)
	Guangdong	Freshwater fish	Wet	45 ± 11	43 ± 12	2	Shao et al. (2012) (37)
	Guangdong	Freshwater fish	Wet	25 ± 7	24 ± 7	1	Shao et al. (2012) (37)
	Guangdong	Freshwater fish	Wet	42 ± 14	38 ± 14	4	Shao et al. (2011) (42)
Southwest	Guangxi	Rice	Dry	60 ± 2.0f			Fang et al. (2014) (1)
	Guangxi	Rice	Dry	7 (2 – 13)	3.1	3.9	Li et al. (2012) (20)
	Guangxi	Vegetable	Wet	93 ± 54f			Qian et al. (2009) (43)
	Chongqing	Freshwater fish	Wet	64 ± 12			Li et al. (2015b) (18)
	Chongqing	Freshwater fish	Wet	66 ± 13			Li et al. (2015b) (18)
	Chongqing	Freshwater fish	Wet	63 ± 13			Li and Xie (2016) (44)
	Chongqing	Freshwater fish	Wet	57 ± 32			Gao et al. (2015) (19)
	Sichuan	Rice	Dry	20 ± 2.0			Fang et al. (2014) (1)
	Sichuan	Vegetable	Wet	1.9 ± 1.4			Zhou et al. (2000) (6)
	Sichuan	Pork	Wet	8 – 11e			Chen (1990) (45)
	Sichuan	Poultry	Wet	12 – 31e			Chen (1990) (45)
	Sichuan	Milk	Wet	1.0 – 2.0e			Chen (1990) (45)
	Sichuan	Eggs	Wet	11 – 28e			Chen (1990) (45)
	Sichuan	Freshwater fish	Wet	165 – 182e			Chen (1990) (45)
	Guizhou	Rice	Dry	17 (8 – 35)	1.8	15.2	Li et al. (2012) (20)
	Guizhou	Rice	Dry	13 ± 7	6 ± 3.7	7	Liang et al. (2015) (33)
	Guizhou	Rice	Dry	2.7 ± 0.25	2.4 ± 0.16	0.3	Meng et al. (2014) (46)
	Guizhou	Rice	Dry	20 ± 2.0			Fang et al. (2014) (1)
	Guizhou	Rice	Dry	137 ± 6f			Ji et al. (2006) (25)
	Guizhou	Rice	Dry	30.7 ± 1.3f	18.7 ± 1.0	12	Cheng et al. (2013) (26)
	Guizhou	Rice	Dry	7 ± 2.8	2.5 ± 1.2	4.5	Feng et al. (2007) (47)
	Guizhou	Rice	Dry	5.5	2.2	3.3	Zhang et al. (2010) (48)
	Guizhou	Rice	Dry	2.3	1.6	0.7	Zhang et al. (2010) (48)
	Guizhou	Rice	Dry	3.2	2.1	1.1	Zhang et al. (2010) (48)
	Guizhou	Vegetable	Wet	4	0.032	3.968	Zhang et al. (2010) (48)
	Guizhou	Vegetable	Wet	2.5	0.023	2.477	Zhang et al. (2010) (48)
	Guizhou	Vegetable	Wet	2.5	0.025	2.475	Zhang et al. (2010) (48)
	Guizhou	Pork	Wet	15			Wang et al. (2011) (49)
	Guizhou	Poultry	Wet	17 ± 4	14.2 ± 9.7	2.8	Cheng et al. (2013) (26)
	Guizhou	Poultry	Wet	158 ± 34f			Ji et al. (2006) (25)
	Guizhou	Eggs	Wet	46.9 ± 7.5	19.3 ± 7.7	27.6	Cheng et al. (2013) (26)
	Guizhou	Freshwater fish	Wet	98.7 ± 9.5	77.5 ± 10.5	21.2	Cheng et al. (2013) (26)
	Guizhou	Freshwater fish	Wet	134 ± 13			Ji et al. (2006) (25)
	Guizhou	Freshwater fish	Wet	66	14	52	Zhang et al. (2010) (48)
	Guizhou	Freshwater fish	Wet	48 ± 38			Liu et al. (2012) (50)
	Guizhou	Freshwater fish	Wet	233			Li et al. (2015c) (51)
	Guizhou	Freshwater fish	Wet	32 (32 – 150)	12 (0.15 – 53)	20	He et al. (2010) (52)
	Yunnan	Rice	Dry	20 ± 2.0			Fang et al. (2014) (1)
Northwest	Shaanxi	Pork	Wet	7.3 ± 5.4			Zhang et al. (1997) (53)
	Shaanxi	Milk	Wet	2.4 ± 0.7			Zhang et al. (1997) (53)
	Shaanxi	Eggs	Wet	3.8 ± 1.7			Zhang et al. (1997) (53)
	Shaanxi	Freshwater fish	Wet	223 ± 247			Zhang et al. (1997) (53)
	Gansu	Rice	Dry	10 ± 5.0			Fang et al. (2014) (1)
	Gansu	Wheat	Dry	18 ± 9			Wang et al. (2016) (54)
	Qinghai	Rice	Dry	10 ± 5.0			Fang et al. (2014) (1)
	Ningxia	Rice	Dry	10 ± 5.0			Fang et al. (2014) (1)
	Ningxia	Freshwater fish	Wet	16 ± 10			Zhang et al. (1997) (55)
	Xinjiang	Rice	Dry	10 ± 5.0			Fang et al. (2014) (1)
Chinese seas	Bohai Sea	Marine fish	Dry	65 ± 23			Liu et al. (2013) (56)
	Bohai Sea	Marine fish	Dry	265 ± 106			Liu et al. (2013) (56)
	Bohai Sea	Marine fish	Dry	64 ± 34			Liu et al. (2013) (56)
	Bohai Sea	Marine fish	Dry	71 ± 31			Liu et al. (2013) (56)
	Bohai Sea	Marine fish	Dry	810 ± 443			Liu et al. (2013) (56)
	Bohai Sea	Marine fish	Wet	60 (20 – 90)			Yan (1993) (57)
	Bohai Sea	Marine fish	Wet	20 – 1340f			Gan and Jia (1997) (58)
	Bohai Sea	Marine fish	Wet	23 – 116e			Gan and Jia (1997) (58)
	Yellow Sea	Marine fish	Dry	124 ± 96			Zhu et al. (2014) (59)
	Yellow Sea	Marine fish	Wet	26 (5 – 113)			Zhu et al. (2014) (59)
	Yellow Sea	Marine fish	Wet	190 (50 – 320)			Yan (1993) (57)
	Yellow Sea	Marine fish	Wet	6 – 82e			Gan and Jia (1997) (58)
	East China Sea	Marine fish	Wet	268 (20 – 660)	195 (10 – 590)	73	Cheng et al. (2009) (34)
	East China Sea	Marine fish	Wet	70 (0 – 210)			Yan (1993) (57)
	East China Sea	Marine fish	Wet	40 – 1100f			Gan and Jia (1997) (58)
	East China Sea	Marine fish	Wet	16 – 195e			Gan and Jia (1997) (58)
	East China Sea	Marine fish	Wet	313 ± 120	220 ± 101	93	Tang et al. (2015) (32)
	East China Sea	Marine fish	Wet	243 ± 89	179 ± 64	64	Tang et al. (2015) (32)
	East China Sea	Marine fish	Wet	171 ± 70	135 ± 82	36	Tang et al. (2015) (32)
	East China Sea	Marine fish	Wet	192 ± 79	178 ± 71	14	Tang et al. (2015) (32)
	South China Sea	Marine fish	Wet	152 ± 221	105 ± 78	47	Liu et al. (2014) (60)
	South China Sea	Marine fish	Wet	49 (1 – 317)			Li et al. (2013) (61)
	South China Sea	Marine fish	Wet	190 (10 – 360)			Yan (1993) (57)
	South China Sea	Marine fish	Wet	27 – 45e			Gan and Jia (1997) (58)
	South China Sea	Marine fish	Wet	24 – 750e			Gan and Jia (1997) (58)
	South China Sea	Marine fish	Wet	24 ± 13	23 ± 13	1	Pan et al. (2014) (62)
	South China Sea	Marine fish	Wet	37 ± 27	35 ± 26	2	Pan et al. (2014) (62)
	South China Sea	Marine fish	Wet	105 ± 18			Qiu and Wang (2016) (63)
	South China Sea	Marine fish	Wet	215 ± 93			Qiu and Wang (2016) (63)
	South China Sea	Marine fish	Dry	145 ± 77	55 ± 18	90	Gui et al. (2014) (64)
Foreign regions	Asia except China	Rice	Dry	10.4 (5.9 – 17)	1.7 (0.48 – 5.2)	8.7	Batista et al. (2012) (65)
	Asia except China	Rice	Dry	1.6 (0.30 – 3.3)			Saleh and Shinwari (2001) (66)
	Asia except China	Rice	Dry	1.8 (0.30 – 3.5)			Saleh and Shinwari (2001) (66)
	Asia except China	Rice	Dry	1.6 (0.50 – 2.8)			Saleh and Shinwari (2001) (66)
	Asia except China	Rice	Dry	24 (3.8 – 44)f			Saleh and Shinwari (2001) (66)
	Asia except China	Rice	Dry	1.0 (<0.10 – 40)			Saleh and Shinwari (2001) (66)
	Asia except China	Marine fish	Wet	28 ± 5	27 ± 10	1	Agah et al. (2007) (67)
	Asia except China	Marine fish	Wet	39 ± 25	34 ± 20	5	Agah et al. (2007) (67)
	Asia except China	Marine fish	Wet	49 ± 25	48 ± 33	1	Agah et al. (2007) (67)
	Asia except China	Marine fish	Wet	43 ± 32	42	1	Agah et al. (2007) (67)
	Asia except China	Marine fish	Wet	17 ± 3	18 ± 3		Agah et al. (2007) (67)
	Asia except China	Marine fish	Wet	45 ± 17	45 ± 15	0	Agah et al. (2007) (67)
	Asia except China	Marine fish	Wet	28 ± 13	23 ± 7	5	Agah et al. (2007) (67)
	Asia except China	Marine fish	Wet	27 ± 7	17 ± 5	10	Agah et al. (2007) (67)
	Asia except China	Marine fish	Dry	780 ± 560	520 ± 380	260	Yamashita et al. (2005) (68)
	Asia except China	Marine fish	Dry	420 ± 60	290 ± 40	130	Yamashita et al. (2005) (68)
	Asia except China	Marine fish	Dry	590 ± 340	490 ± 310	100	Yamashita et al. (2005) (68)
	Asia except China	Marine fish	Dry	270 ± 40	190 ± 20	80	Yamashita et al. (2005) (68)
	Asia except China	Marine fish	Dry	270 ± 10	190 ± 10	80	Yamashita et al. (2005) (68)
	Asia except China	Marine fish	Dry	980 ± 340	690 ± 230	290	Yamashita et al. (2005) (68)
	Asia except China	Marine fish	Dry	560 ± 50	240 ± 10	320	Yamashita et al. (2005) (68)
	Asia except China	Marine fish	Dry	510 ± 80	390 ± 30	120	Yamashita et al. (2005) (68)
	Asia except China	Marine fish	Dry	470 ± 240	340 ± 210	130	Yamashita et al. (2005) (68)
	Asia except China	Marine fish	Dry	40	20	20	Yamashita et al. (2005) (68)
	Asia except China	Marine fish	Dry	20 ± 10	20	0	Yamashita et al. (2005) (68)
	Asia except China	Marine fish	Dry	20	10 ± 10	10	Yamashita et al. (2005) (68)
	Asia except China	Marine fish	Dry	40	20	20	Yamashita et al. (2005) (68)
	Asia except China	Marine fish	Wet	59 ± 95	19 ± 30	40	Yang et al. (2015) (69)
	North America	Rice	Dry	2.3 (0.30 – 10)			Batista et al. (2012) (65)
	North America	Marine fish	Dry	3 – 760e	0.1 – 410e	2.9 – 350	Reasi et al. (2007) (70)
	North America	Marine fish	Wet	40	23 ± 15	17	Campbell et al. (2005) (71)
	North America	Marine fish	Dry	28.1 ± 2.2	17.5 ± 3.0	10.6	Lavoie et al. (2010) (72)
	North America	Marine fish	Dry	71.2 ± 16.2	54.7 ± 20.1	16.5	Lavoie et al. (2010) (72)
	North America	Marine fish	Dry	146 ± 38	77.4 ± 18.8	68.6	Lavoie et al. (2010) (72)
	North America	Marine fish	Dry	179 ± 22	100 ± 27	79	Lavoie et al. (2010) (72)
	North America	Marine fish	Dry	104 ± 11	69.2 ± 6.1	34.8	Lavoie et al. (2010) (72)
	North America	Marine fish	Dry	32 ± 41	29 ± 37	3	Senn et al. (2010) (73)
	North America	Marine fish	Dry	8.7 ± 4.6	4.5 ± 2.4	4.2	Senn et al. (2010) (73)
	North America	Marine fish	Dry	52 ± 21	51 ± 21	1	Senn et al. (2010) (73)
	North America	Marine fish	Dry	21	20	1	Senn et al. (2010) (73)
	North America	Marine fish	Dry	76 ± 36	74 ± 35	2	Senn et al. (2010) (73)
	North America	Marine fish	Dry	63 ± 36	62 ± 35	1	Senn et al. (2010) (73)
	North America	Marine fish	Dry	150 ± 63	147 ± 62	3	Senn et al. (2010) (73)
	North America	Marine fish	Dry	190 ± 150	184 ± 146	6	Senn et al. (2010) (73)
	North America	Marine fish	Dry	730 ± 220	694 ± 209	36	Senn et al. (2010) (73)
	North America	Marine fish	Dry	160 ± 120	157 ± 118	3	Senn et al. (2010) (73)
	North America	Marine fish	Dry	280 ± 93	274 ± 91	6	Senn et al. (2010) (73)
	North America	Marine fish	Wet	70 ± 40			U.S. FDA (74)
	North America	Marine fish	Wet	40			U.S. FDA (74)
	North America	Marine fish	Wet	50			U.S. FDA (74)
	North America	Marine fish	Wet	90			U.S. FDA (74)
	North America	Marine fish	Wet	73			U.S. FDA (74)
	North America	Marine fish	Wet	32			U.S. FDA (74)
	North America	Marine fish	Wet	490 ± 240			U.S. FDA (74)
	North America	Marine fish	Wet	50			U.S. FDA (74)
	North America	Marine fish	Wet	40 ± 10			U.S. FDA (74)
	North America	Marine fish	Wet	99 ± 63			U.S. FDA (74)
	North America	Marine fish	Wet	98 ± 51			U.S. FDA (74)
	North America	Marine fish	Wet	120 ± 120			U.S. FDA (74)
	North America	Marine fish	Wet	350 ± 130			U.S. FDA (74)
	North America	Marine fish	Wet	380 ± 270			U.S. FDA (74)
	Europe	Rice	Dry	4.5 (2.2 – 7.3)			Silva et al. (2013) (75)
	Europe	Marine fish	Wet	1100f	990	110	Miniero et al. (2013) (76)
	Europe	Marine fish	Wet	620f	530	90	Miniero et al. (2013) (76)
	Europe	Marine fish	Wet	60 – 760e	60 – 710e	0 – 50	Storelli et al. (2003) (77)
Notes
a	Hg concentrations in rice, wheat, and beans are presented in dry weight, and Hg concentrations in other food categories are presented in wet weight. Hg concentrations in marine fish, freshwater fish, and vegetables from some measurements are presented in dry weight, and we adjust them into wet weight by moisture content of marine fish (80%), freshwater fish (76%), and vegetables (80%), respective…
b	Concentration of inorganic Hg (IHg) is estimated by the difference between concentration of total Hg (THg) and concentraton of MeHg. Concentrations of THg and MeHg are measured in the previous studies.
c	The analysis of unpolished rice is a common practice in the evaluations of nutrients and contaminants in rice. However, some studies conducted in China for Hg evaluations used polished rice and the remaining studies did not declare whether the rice was unpolished or polished. The use of polished rice in studies on China is consistent with the official statistics on per-capita daily intake of rice…
d	Since there is no published literature reporting MeHg in wheat and milk in China, this study does not consider MeHg in wheat and milk. Moreover, for a specific province, if there was no published literature reporting Hg concentrations in a food product, we use the average data from other provinces in the same region to represent Hg concentrations in this province.
e	We use the mean of the range to represent Hg concentrations in a food product.
f	Concentrations from published literatures higher than Maximum Levels of Contaminants in Foods (GB 2762–2005) of China are not considered in our analysis. The limits are published by the Ministry of Health of the People's Republic of China, i.e. 20 ng/g of THg for rice, wheat, beans and vegetables, 50 ng/g of THg for pork, poultry and eggs, 10 ng/g of THg for milk and 500 ng/g of MeHg for fish.
References
1	Fang, Y. et al. Concentrations and health risks of lead, cadmium, arsenic, and mercury in rice and edible mushrooms in China. Food Chem. 147, 147–151 (2014).
2	Qi, D., Jiang, H., Bai, S., Tang, S. & Mou, Z. Determination of 28 trace elements in three farmed cyprinid fish species from Northeast China. Food Control 50, 1–8 (2015).
3	Zheng, N. et al. Population health risk due to dietary intake of heavy metals in the industrial area of Huludao city, China. Sci. Total Environ. 387 (1), 96–104 (2007).
4	Zhang, Y. Heavy metal pollution of soil and agricultural products in shenyang suburbs: current situation. Chinese Journal of Soil Science 32 (4), 182–186 (2001). (in Chinese)
5	Zheng, N., Wang, Q. & Zheng, D. Health risk of Hg, Pb, Cd, Zn, and Cu to the inhabitants around Huludao Zinc Plant in China via consumption of vegetables. Sci. Total Environ. 383 (1), 81–89 (2007).
6	Zhou, Z., Fan, Y. & Wang, M. Heavy metal contamination in vegetables and their control in China. Food Rev. Int. 16 (2), 239–255 (2000).
7	Zheng, X. et al. Survey on content of cadmium and mercury in food, Dalian city, 2011-2012. Prev Med Trib 20 (12), 905–906 (2014). (in Chinese)
8	Xu, Y., Yang, L., Li, C., Sun, M. & Guo, W. Monitoring and analysis on the chemical contaminants of food products in Dalian in 2009. Chinese Journal of Food Hygiene 23 (1), 89–91 (2011). (in Chinese)
9	PuYang, X., Gao, C. & Han, L. Risk assessment of heavy metals in water and two fish species from Golf Course Ponds in Beijing, China. Bull. Environ. Contam. Toxicol. 94 (4), 437–443 (2015) .
10	Sun, J. et al. Analysis of total mercury and methylmercury concentrations in four commercially important freshwater fish species obtained from Beijing markets. Journal of Hygiene Research 35 (6), 722–725 (2006). (in Chinese)
11	Wang, X., Sato, T., Xing, B. & Tao, S. Health risks of heavy metals to the general public in Tianjin, China via consumption of vegetables and fish. Sci. Total Environ. 350 (1–3), 28–37 (2005).
12	Wu, Y. et al. Concentrations and health risk assessment of trace elements in animal-derived food in southern China. Chemosphere 144, 564–570 (2016).
13	Luo, W. et al. Mercury in coastal watersheds along the Chinese Northern Bohai and Yellow Seas. J. Hazard. Mater. 215, 199–207 (2012).
14	Jia, L., Wang, W., Li, Y. & Yang, L. Heavy metals in soil and crops of an intensively farmed area: a case study in Yucheng City, Shandong Province, China. Int. J Environ. Res. Pub. Health 7 (2), 395–412 (2010).
15	Li, P. et al. Heavy metal bioaccumulation and health hazard assessment for three fish species from NanSi Lake, China. Bull. Environ. Contam. Toxicol. 94 (4), 431–436 (2015).
16	Shi, K. J., Liu, J. & Long-Jiang, M. A. Investigation and evaluation of lead, cadmium, arsenic, mercury in aquatic products of Nansihu. Food & Drug 8, 59–61 (2006). (in Chinese)
17	Liu, J. et al. Investigation and evaluation of lead, cadmium, arsenic and mercury in aquatic products of South Four Lake in Shandong Province. Modern Preventive Medicine, 23 (3), 164–166 (1996). (in Chinese)
18	Li, J., Zhou, Q., Yuan, G., He, X. & Xie, P. Mercury bioaccumulation in the food web of Three Gorges Reservoir (China): Tempo-spatial patterns and effect of reservoir management. Sci. Total Environ. 527, 203–210 (2015).
19	Gao, B., Zhou, H., Yu, Y. & Wang, Y. Occurrence, distribution, and risk assessment of the metals in sediments and fish from the largest reservoir in China. RSC Advances 5 (74), 60322–60329 (2015).
20	Li, P. et al. Rice consumption contributes to low level methylmercury exposure in southern China. Environ. Int. 49 (1), 18–23 (2012).
21	Liu, J. et al. An integrated model for assessing heavy metal exposure risk to migratory birds in wetland ecosystem: a case study in Dongting Lake Wetland, China. Chemosphere 135, 14–19 (2015).
22	Fu, Z. Y. et al. Antimony, arsenic and mercury in the aquatic environment and fish in a large antimony mining area in Hunan, China. Sci. Total Environ. 408 (16), 3403–3410 (2010).
23	Razavi, N. R. et al. Effect of eutrophication on mercury, selenium, and essential fatty acids in Bighead Carp (Hypophthalmichthys nobilis) from reservoirs of eastern China. Sci. Total Environ. 499, 36–46 (2014).
24	Wei, Y., Zhang, J., Zhang, D., Tu, T. & Luo, L. Metal concentrations in various fish organs of different fish species from Poyang Lake, China. Ecotoxicol. Environ. Saf. 104, 182–188 (2014).
25	Ji, X. et al. Oxidative stress on domestic ducks (Shaoxing duck) chronically exposed in a Mercury–Selenium coexisting mining area in China. Ecotoxicol. Environ. Saf. 64 (2), 171–177 (2006).
26	Cheng, J., Zhao, W., Wang, Q., Liu, X. & Wang, W. Accumulation of mercury, selenium and PCBs in domestic duck brain, liver and egg from a contaminated area with an investigation of their redox responses. Environ. Toxicol. Pharmacol. 35 (3), 388–394 (2013).
27	Zhang, L. & Wong, M. Environmental mercury contamination in China: sources and impacts. Environ. Int. 33 (1), 108–121 (2007).
28	Cao, H. et al. Heavy metals in rice and garden vegetables and their potential health risks to inhabitants in the vicinity of an industrial zone in Jiangsu, China. J. Environ. Sci. 22 (11), 1792–1799 (2010).
29	Huang, M., Zhou, S., Sun, B. & Zhao, Q. Heavy metals in wheat grain: assessment of potential health risk for inhabitants in Kunshan, China. Sci. Total Environ. 405 (1), 54–61 (2008).
30	Hao, Y. et al. Trace elements in fish from Taihu Lake, China: Levels, associated risks, and trophic transfer. Ecotoxicol. Environ. Saf. 90, 89–97 (2013).
31	Wang, S. et al. Bioaccumulation and trophic transfer of mercury in a food web from a large, shallow, hypereutrophic lake (Lake Taihu) in China. Environ. Sci. Pollut. Res. 19 (7), 2820–2831 (2012).
32	Tang, W., Cheng, J., Zhao, W. & Wang, W. Mercury levels and estimated total daily intakes for children and adults from an electronic waste recycling area in Taizhou, China: Key role of rice and fish consumption. J. Environ. Sci. 34, 107–115 (2015).
33	Liang, P. et al. Human exposure to mercury in a compact fluorescent lamp manufacturing area: by food (rice and fish) consumption and occupational exposure. Environ. Pollut. 198, 126–132 (2015).
34	Cheng, J. et al. Mercury levels in fisherman and their household members in Zhoushan, China: impact of public health. Sci. Total Environ. 407 (8), 2625–2630 (2009).
35	Tang, J., Huang, Z. & Pan, X. D. Exposure assessment of heavy metals (Cd, Hg, and Pb) by the intake of local foods from Zhejiang, China. Environ. Geochem. Health 36 (4), 765–771 (2014).
36	Huang, Z., Pan, X. D., Wu, P. G., Han, J. L. & Chen, Q. Heavy metals in vegetables and the health risk to population in Zhejiang, China. Food Control 36 (1), 248–252 (2014) .
37	Shao, D. et al. A human health risk assessment of mercury species in soil and food around compact fluorescent lamp factories in Zhejiang Province, PR China. J. Hazard. Mater. 221, 28–34 (2012).
38	Chen, C., Qian, Y., Chen, Q. & Li, C. Assessment of daily intake of toxic elements due to consumption of vegetables, fruits, meat, and seafood by inhabitants of Xiamen, China. J. Food Sci. 76 (8), T181–T188 (2011).
39	Deng, C. et al. Mercury risk assessment combining internal and external exposure methods for a population living near a municipal solid waste incinerator. Environ. Pollut. 219, 1060–1068 (2016).
40	Zhou, R. D., Wu, H. G., Huang, C. & Deng, C. G. The investigation on the content of mercury, lead, cadmium, arsenic and chrome in vegetable by bargaining in Zhongshan City. Chinese Journal of Health Laboratory Technology 12 (5), 582–583 (2002). (in Chinese)
41	Chang, C. et al. Accumulation of heavy metals in leaf vegetables from agricultural soils and associated potential health risks in the Pearl River Delta, South China. Environ. Monit. Assess. 186 (3), 1547–1560 (2014).
42	Shao. D. et al. Mercury species of sediment and fish in freshwater fish ponds around the Pearl River Delta, PR China: human health risk assessment. Chemosphere 83 (4), 443–448 (2011).
43	Qian, J. et al. Distribution of mercury pollution and its source in the soils and vegetables in Guilin area, China. Bull. Environ. Contam. Toxicol. 83 (6), 920–925 (2009) .
44	Li, J. & Xie, X. Heavy metal concentrations in fish species from Three Gorges Reservoir, China, after impoundment. Bull. Environ. Contam. Toxicol. 96 (5), 616–621 (2016).
45	Chen, Y. The detection of amount of residual mercury in market meat, egg and milk. Journal of Sichuan Agricultural University 8 (1), 23–26 (1990). (in Chinese)
46	Meng, B. et al. Localization and speciation of mercury in brown rice with implications for Pan-Asian public health. Environ. Sci. Technol. 48 (14), 7974–7981 (2014).
47	Feng, X. et al. Human exposure to methylmercury through rice intake in mercury mining areas, guizhou province, china. Environ. Sci. Technol. 42 (1), 326–332 (2007).
48	Zhang, H., Feng, X., Larssen, T., Qiu, G. & Vogt, R. D. In inland China, rice, rather than fish, is the major pathway for methylmercury exposure. Environ. Health Persp. 118 (9), 1183–1188 (2010).
49	Wang, X. et al. Multielemental contents of foodstuffs from the Wanshan (China) mercury mining area and the potential health risks. Appl. Geochem. 26 (2), 182–187 (2011).
50	Liu, B. et al. Insights into low fish mercury bioaccumulation in a mercury-contaminated reservoir, Guizhou, China. Environ. Pollut. 160 (1), 109–117 (2012).
51	Li, P., Du, B., Chan, H. M. & Feng, X. Human inorganic mercury exposure, renal effects and possible pathways in Wanshan mercury mining area, China. Environ. Res. 140, 198–204 (2015).
52	He, T., Wu, Y., Pan, L. & Feng, X. Distribution of mercury species and their concentrations in fi sh in hongfeng reservoir. Journal of Southwest University 32 (7), 78–82 (2010). (in Chinese)
53	Zhang, Y. M., Qi, X. R., Zhao, Q. G. & Liu, J. C. Determination of fish, pork, egg and milk mercury contents in cities and counties of Shaanxi Province. Acta Universitatis Agriculturae Boreali-occidentalis 25 (2), 61–65 (1997). (in Chinese)
54	Wang, S. et al. Accumulation, transfer, and potential sources of mercury in the soil-wheat system under field conditions over the Loess Plateau, northwest China. Sci. Total Environ. 568, 245–252 (2016).
55	Zhang, H. Y., Ni, Z. C. & Li, Y. N. Determination of water and fish mercury in ponds of Yinchuan area. Journal of Ningxia Medical College 19 (4), 11–13 (1997). (in Chinese)
56	Liu, J., Cao, L., Huang, W. & Dou, S. Species-and tissue-specific mercury bioaccumulation in five fish species from Laizhou Bay in the Bohai Sea of China. Chin. J. Oceanol. Limn. 31 (3), 504–513 (2013).
57	Yan, Y. P. Heavy metal pollution and its evaluation of economic fish in coastal waters of China. Marine Environmantal Science 12 (3-4), 99–103 (1993). (in Chinese)
58	Gan, J. & Jia, X. Hygienic quality for heavy metals of economic fish in coastal waters of China. Marine Science Bulletin 16 (4), 88–93 (1997). (in Chinese)
59	Zhu, A. J. et al. Inner- and inter-species differences of mercury concentration in common fishes from the Yellow Sea. Environmental Science 35 (2), 764–769 (2014). (in Chinese)
60	Liu, J. et al. Mercury pollution in fish from South China Sea: levels, species-specific accumulation, and possible sources. Environ. Res. 131 (4), 160–164 (2014).
61	Li, H. B. et al. Spatial distribution and historical records of mercury sedimentation in urban lakes under urbanization impacts. Sci. Total Environ. 445–446, 117–125 (2013).
62	Pan, K., Chan, H., Tam, Y. K. & Wang, W. X. Low mercury levels in marine fish from estuarine and coastal environments in southern China. Environ. Pollut. 185, 250–257 (2014).
63	Qiu, Y. W. & Wang, W. X. Comparison of mercury bioaccumulation between wild and mariculture food chains from a subtropical bay of Southern China. Environ. Geochem. Health 38 (1), 39–49 (2016).
64	Gui, D. et al. Mercury and selenium in stranded Indo-Pacific humpback dolphins and implications for their trophic transfer in food chains. PloS one 9 (10), e110336 (2014).
65	Batista, B. L., Nacano, L. R., de Freitas, R., de Oliveira-Souza, V. C. & Barbosa, F. Determination of essential (Ca, Fe, I, K, Mo) and toxic elements (Hg, Pb) in Brazilian rice grains and estimation of reference daily intake. Food Nutr. Sci. 3 (1), 129–134 (2012).
66	Al-Saleh, I. & Shinwari, N. Report on the levels of cadmium, lead, and mercury in imported rice grain samples. Biol. Trace Elem. Res. 83 (1), 91–96 (2001).
67	Agah, H., Leermakers, M., Elskens, M., Fatemi, S. M. R. & Baeyens, W. Total mercury and methyl mercury concentrations in fish from the Persian Gulf and the Caspian Sea. Water, Air, Soil Pollut. 181 (1–4), 95–105 (2007).
68	Yamashita, Y., Omura, Y. & Okazaki, E. Total mercury and methylmercury levels in commercially important fishes in Japan. Fish. Sci. 71 (5), 1029–1035 (2005).
69	Yang, H. R., Kim, N. Y., Hwang, L. H., Park, J. S. & Kim, J. H. Mercury contamination and exposure assessment of fishery products in Korea. Food Addit. Contam. 8 (1), 44–49 (2015).
70	Reasi, H. A., Ababneh, F. A. & Lean, D. R. Evaluating mercury biomagnification in fish from a tropical marine environment using stable isotopes (δ13C and δ15N). Environ. Toxicol. Chem. 26 (8), 1572–1581 (2007).
71	Campbell, L. M. et al. Mercury and other trace elements in a pelagic Arctic marine food web (Northwater Polynya, Baffin Bay). Sci. Total Environ. 351, 247–263 (2005).
72	Lavoie, R. A. et al. Trophic structure and mercury distribution in a Gulf of St. Lawrence (Canada) food web using stable isotope analysis. Sci. Total Environ. 408 (22), 5529–5539 (2010).
73	Senn, D. B. et al. Stable isotope (N, C, Hg) study of methylmercury sources and trophic transfer in the northern Gulf of Mexico. Environ. Sci. Technol. 44 (5), 1630–1637 (2010).
74	FDA. Mercury levels in commercial fish and shellfish. Food and Drug Administration (FDA) (2008).
75	da Silva, D. G., Portugal, L. A., Serra, A. M., Ferreira, S. L. & Cerdà, V. Determination of mercury in rice by MSFIA and cold vapour atomic fluorescence spectrometry. Food Chem. 137 (1), 159–163 (2013).
76	Miniero, R. et al. Mercury (Hg) and methyl mercury (MeHg) concentrations in fish from the coastal lagoon of Orbetello, central Italy. Mar. Pollut. Bull. 76 (1), 365–369 (2013).
77	Storelli, M. et al. Survey of total mercury and methylmercury levels in edible fish from the Adriatic Sea. Food Addit. Contam. 20 (12), 1114–1119 (2003).
78	Wang, S. et al. Bioaccumulation and trophic transfer of mercury in a food web from a large, shallow, hypereutrophic lake (Lake Taihu) in China. Environ. Sci. Pollut. Res. Int. 19, 2820–2831 (2011).
79	Pan, K., Chan, H., Tam, Y. K. & Wang, W. X. Low mercury levels in marine fish from estuarine and coastal environments in southern China. Environ. Pollut. 185, 250–257 (2014).
80	Razavi, N. R. et al. Effect of eutrophication on mercury, selenium, and essential fatty acids in bighead carp (Hypophthalmichthys nobilis) from reservoirs of eastern China. Sci. Total Environ. 499, 36–46 (2014).
81	Wei, Y. H., Zhang, J. Y., Zhang, D. W., Tu, T. H. & Luo, L. G. Metal concentrations in various fish organs of different fish species from Poyang Lake, China. Ecotoxicol. Environ. Saf. 104, 182–188 (2014).
82	Zhang, Q., Pan, K., Kang, S., Zhu, A. & Wang, W. X. Mercury in wild fish from high-altitude aquatic ecosystems in the Tibetan Plateau. Environ. Sci. Technol. 48, 5220–5228 (2014).
