# Supplementary material for: Trans-provincial health impacts of atmospheric mercury emissions in China
Source: Nat Commun. 2019 Apr 2;10:1484. doi: 10.1038/s41467-019-09080-6 (PMC6445112; doi:10.1038/s41467-019-09080-6)
Supplement: Supplementary file 7 — Supplementary Data 5 [file 41467_2019_9080_MOESM7_ESM.xlsx]

## Sheet: Supplementary Data 5
Supplementary Data 5. Contributions of geographical sources to national anthropogenic emissions, atmospheric deposition, per-foetus intelligence quotient (IQ) decrements, and fatal heart attacks in China
Production-based								Consumption-based								Income-based
Anthropogenic emissions		Atmospheric depositiona		Per-foetus IQ decrementsa		Fatal heart attacksa		Anthropogenic emissions		Atmospheric deposition		Per-foetus IQ decrements		Fatal heart attacks		Anthropogenic emissions		Atmospheric deposition		Per-foetus IQ decrements		Fatal heart attacks
613.7 Mg/yr		240.6 Mg/yr		0.08 points		4532 deaths		613.7 Mg/yr		240.6 Mg/yr		0.08 points		4532 deaths		613.7 Mg/yr		240.6 Mg/yr		0.08 points		4532 deaths
Provinces as sources	Contributions (%)	Provinces as sources	Contributions (%)	Provinces as sources	Contributions (%)	Provinces as sources	Contributions (%)	Provinces as sources	Contributions (%)	Provinces as sources	Contributions (%)	Provinces as sources	Contributions (%)	Provinces as sources	Contributions (%)	Provinces as sources	Contributions (%)	Provinces as sources	Contributions (%)	Provinces as sources	Contributions (%)	Provinces as sources	Contributions (%)
Henan	10.7295	Henan	11.7906	Henan	10.4504	Henan	10.2578	International exports/imports	18.1286	International exports/imports	18.4706	International exports/imports	18.7373	International exports/imports	18.5376	International exports/imports	15.7043	International exports/imports	15.8815	International exports/imports	15.7135	International exports/imports	15.7307
Shandong	9.01761	Shandong	8.45429	Shandong	10.2067	Shandong	10.0555	Shandong	6.34255	Guangdong	6.1677	Guangdong	6.85148	Jiangsu	6.83177	Henan	8.5073	Henan	9.27187	Henan	8.38009	Henan	8.27403
Gansu	7.39387	Yunnan	8.043	Jiangsu	8.30042	Jiangsu	8.67974	Henan	5.79097	Henan	6.12949	Shandong	6.81114	Shandong	6.76719	Shandong	7.13306	Shandong	6.74744	Shandong	7.94729	Shandong	7.87142
Yunnan	7.12135	Gansu	6.93701	Guangdong	7.07301	Yunnan	6.81921	Jiangsu	5.77995	Jiangsu	6.04356	Jiangsu	6.64322	Guangdong	6.27827	Inner Mongolia	4.79802	Jiangsu	4.98921	Jiangsu	6.00671	Jiangsu	6.26017
Jiangsu	5.84281	Jiangsu	6.553	Yunnan	6.8558	Sichuan	6.72481	Guangdong	5.70227	Shandong	5.95118	Henan	5.59594	Henan	5.52946	Hebei	4.73799	Yunnan	4.91793	Guangdong	5.32955	Sichuan	5.63056
Hebei	5.83193	Hunan	6.14431	Hebei	6.22525	Hebei	5.96336	Zhejiang	4.86129	Zhejiang	5.16629	Zhejiang	5.40365	Zhejiang	5.5107	Jiangsu	4.57138	Hebei	4.57835	Sichuan	5.09586	Hebei	4.80389
Hunan	5.24288	Hebei	5.5708	Sichuan	6.05282	Hunan	5.95864	Hebei	3.95832	Hunan	4.30686	Sichuan	4.31881	Sichuan	4.687	Gansu	4.56928	Hunan	4.48146	Hebei	4.94126	Guangdong	4.66885
Inner Mongolia	4.55659	Guangdong	5.22796	Hunan	5.7013	Guangdong	5.85311	Hunan	3.82533	Yunnan	3.83195	Hunan	4.10135	Hunan	4.21173	Yunnan	4.36859	Guangdong	4.30903	Yunnan	4.24335	Hunan	4.37082
Guangdong	4.49781	Zhejiang	3.86299	Zhejiang	4.99462	Zhejiang	5.21168	Yunnan	3.49791	Hebei	3.78505	Hebei	3.84164	Hebei	3.77295	Shaanxi	3.8636	Gansu	4.29771	Hunan	4.18838	Yunnan	4.22288
Shaanxi	4.06569	Guangxi	3.72033	Anhui	3.79948	Anhui	3.9593	Gansu	3.03293	Shanghai	2.96321	Yunnan	3.40286	Yunnan	3.3708	Hunan	3.86113	Inner Mongolia	3.9287	Zhejiang	3.56519	Zhejiang	3.7041
Zhejiang	3.279	Shaanxi	3.51781	Hubei	3.42977	Hubei	3.49345	Shanghai	2.9822	Gansu	2.84933	Shanghai	3.09367	Shanghai	3.11464	Guangdong	3.84071	Shaanxi	3.53186	Hubei	3.09081	Hubei	3.15223
Guangxi	3.26657	Inner Mongolia	3.49987	Gansu	3.22996	Gansu	3.24011	Shaanxi	2.86234	Guangxi	2.77555	Anhui	2.91703	Anhui	3.00338	Shanxi	3.17548	Zhejiang	2.89112	Anhui	2.88246	Anhui	3.00196
Guizhou	3.1034	Sichuan	2.91031	Chongqing	2.66365	Chongqing	3.05518	Inner Mongolia	2.86149	Shaanxi	2.70801	Hubei	2.53255	Chongqing	2.70606	Sichuan	2.7338	Shanxi	2.88926	Shanxi	2.78715	Shaanxi	2.7219
Liaoning	3.0172	Hubei	2.88805	Guangxi	2.48501	Guizhou	2.38604	Sichuan	2.58543	Sichuan	2.5499	Chongqing	2.46869	Hubei	2.56339	Guizhou	2.6605	Sichuan	2.70322	Shaanxi	2.69274	Shanxi	2.68734
Sichuan	2.96074	Anhui	2.60959	Jiangxi	2.40601	Jiangxi	2.37543	Guangxi	2.54425	Inner Mongolia	2.4867	Shaanxi	2.26003	Shaanxi	2.26587	Liaoning	2.61294	Guangxi	2.69208	Inner Mongolia	2.69247	Chongqing	2.6624
Hubei	2.74003	Liaoning	2.5461	Guizhou	2.32516	Guangxi	2.34817	Liaoning	2.52566	Anhui	2.37147	Guangxi	2.19543	Guangxi	2.12502	Zhejiang	2.54322	Hubei	2.65536	Chongqing	2.3583	Inner Mongolia	2.6472
Anhui	2.62676	Guizhou	2.49286	Shaanxi	2.22679	Shaanxi	2.23961	Anhui	2.35707	Hubei	2.22697	Inner Mongolia	1.98093	Inner Mongolia	1.97645	Hubei	2.52941	Liaoning	2.27764	Guizhou	2.14013	Guizhou	2.18374
Shanxi	2.24059	Shanxi	1.84491	Inner Mongolia	2.04645	Inner Mongolia	1.99509	Hubei	2.13784	Liaoning	2.2093	Jiangxi	1.96528	Jiangxi	1.94508	Guangxi	2.38924	Guizhou	2.24638	Gansu	2.09327	Gansu	2.10793
Chongqing	1.77172	Chongqing	1.78733	Shanghai	1.79126	Shanghai	1.81096	Jilin	2.01386	Beijing	1.90541	Beijing	1.79192	Beijing	1.76257	Anhui	2.09299	Anhui	2.10073	Jiangxi	1.99085	Jiangxi	1.9731
Shanghai	1.53266	Fujian	1.64595	Liaoning	1.51527	Liaoning	1.52546	Beijing	1.98297	Chongqing	1.8665	Tianjin	1.69069	Tianjin	1.67883	Chongqing	1.66552	Chongqing	1.68452	Guangxi	1.92851	Guangxi	1.83996
Jiangxi	1.49272	Jiangxi	1.47891	Shanxi	1.50086	Shanxi	1.42467	Chongqing	1.85624	Fujian	1.74908	Fujian	1.63699	Liaoning	1.5965	Heilongjiang	1.53552	Fujian	1.54071	Liaoning	1.55644	Liaoning	1.56425
Fujian	1.48348	Shanghai	1.42732	Fujian	1.43868	Fujian	1.36205	Guizhou	1.85387	Jilin	1.72457	Liaoning	1.58715	Guizhou	1.59363	Fujian	1.40709	Jiangxi	1.3747	Tianjin	1.44901	Tianjin	1.4431
Jilin	1.43158	Jilin	1.14443	Tianjin	1.03739	Tianjin	1.00097	Tianjin	1.82394	Tianjin	1.72379	Guizhou	1.57583	Fujian	1.59161	Tianjin	1.37494	Tianjin	1.33742	Fujian	1.39626	Fujian	1.34008
Tianjin	1.03457	Tianjin	0.930859	Beijing	0.516418	Beijing	0.497489	Shanxi	1.66889	Guizhou	1.65258	Gansu	1.47557	Gansu	1.47529	Jiangxi	1.35456	Heilongjiang	1.25176	Shanghai	1.29807	Shanghai	1.31016
Heilongjiang	1.02479	Ningxia	0.674517	Jilin	0.428298	Jilin	0.45085	Fujian	1.6406	Shanxi	1.46653	Shanxi	1.2896	Shanxi	1.25742	Xinjiang	1.23179	Shanghai	1.13861	Heilongjiang	1.01616	Heilongjiang	1.04428
Ningxia	0.89293	Heilongjiang	0.657598	Heilongjiang	0.390153	Heilongjiang	0.428659	Jiangxi	1.42511	Jiangxi	1.43323	Jilin	1.19612	Jilin	1.21023	Shanghai	1.18991	Xinjiang	1.10674	Xinjiang	0.618471	Xinjiang	0.618693
Xinjiang	0.720328	Beijing	0.575486	Ningxia	0.383646	Ningxia	0.378915	Heilongjiang	1.39038	Xinjiang	1.16309	Heilongjiang	0.895058	Heilongjiang	0.917272	Jilin	1.15468	Jilin	0.980273	Beijing	0.606715	Beijing	0.597039
Beijing	0.553152	Xinjiang	0.567923	Hainan	0.295486	Hainan	0.280724	Xinjiang	1.26366	Heilongjiang	1.14253	Xinjiang	0.798538	Xinjiang	0.791634	Ningxia	0.8412	Ningxia	0.670883	Jilin	0.574629	Jilin	0.584199
Qinghai	0.304075	Hainan	0.267811	Xinjiang	0.141799	Xinjiang	0.136379	Ningxia	0.774659	Ningxia	0.656175	Ningxia	0.48404	Ningxia	0.482708	Qinghai	0.693266	Beijing	0.645326	Ningxia	0.396957	Ningxia	0.394413
Hainan	0.223689	Qinghai	0.228071	Qinghai	0.088078	Qinghai	0.0866652	Qinghai	0.296533	Hainan	0.268234	Hainan	0.288366	Hainan	0.276589	Beijing	0.632227	Qinghai	0.617019	Qinghai	0.318337	Qinghai	0.318857
International exports/imports	0	International exports/imports	0	International exports/imports	0	International exports/imports	0	Hainan	0.232921	Qinghai	0.255174	Qinghai	0.169123	Qinghai	0.168343	Hainan	0.226386	Hainan	0.261243	Hainan	0.280865	Hainan	0.269775
Notes
a	The atmospheric deposition, per-foetus IQ decrements, and fatal heart attacks are casued by Chinese anthropogenic emissions.
