# Supplementary material for: Trans-provincial health impacts of atmospheric mercury emissions in China
Source: Nat Commun. 2019 Apr 2;10:1484. doi: 10.1038/s41467-019-09080-6 (PMC6445112; doi:10.1038/s41467-019-09080-6)
Supplement: Supplementary file 8 — Supplementary Data 6 [file 41467_2019_9080_MOESM8_ESM.xlsx]

## Sheet: Supplementary Data 6
Supplementary Data 6. Output values of food products in China (×102 million Yuan)a
Region	Province	Gross agricultural output (GAP)b	Rice		Wheat		Beans		Vegetables	Pork	Poultry	Milk		Eggs	Marine fish		Freshwater fish
			Production	Imports	Production	Imports	Production	Imports	Production	Production	Production	Production	Impots	Production	Production	Imports	Production
Northeast	Heilongjiang	2536.3	405.289	0	18.5	0.00678	215.514	92.1887	162.4	273.9	208	184	0.184085	77.0796		0.0803875	53.7
	Jilin	1850.3	124.956	0.001099	0.24	2e-05	31.9034	43.0048	224.9	260.2	256.9	38.4	0	69.6924		7.79127	25.3
	Liaoning	3106.5	100.58	0.0152321	0.74	0.01036	12.5624	79.0296	447.9	407.4	444	33.2	0.496384	204.018	356.1	80.5006	134.9
Beijing-Tianjin region	Beijing	328	0.04396	0.341261	5.68	14.0947	0.40524	204.559	77.2	43.6	49.3	20.2	2.15378	11.7478	0.9	13.9761	10.6
	Tianjin	317.3	2.46176	0.0050554	10.64	0.00398	0.69996	62.73	84.7	35.9	24.3	18	4.69455	14.2681	9.7	28.0469	40.6
North	Hebei	4309.4	11.9132	0	246.12	0.17464	10.2047	110.613	1095.5	425.4	416.9	153.5	0.15736	255.681	90.1	0.446945	52.4
	Shanxi	1047.8	0.1099	0	46.44	0	5.7102	0.0270037	151.2	99.5	71.2	22.4	0	51.324		0.00364845	6.1
	Shandong	6650.9	23.3867	0.00470372	411.72	0.41862	14.2202	429.407	1592.6	693.5	578	76.4	0.951548	282.845	678.5	140.603	168.8
Central	Henan	5734.2	103.57	0	616.44	0.06478	31.8298	44.9663	1449	736.1	416.6	107.6	0.002325	281.346		0.00608075	71.2
	Hubei	3502	342.404	0	68.62	0	9.46788	4.37854	701	603.5	243.7	5.8	0.024531	126.368		0.218664	458.6
	Hunan	3787.5	550.819	0.0664895	1.98	0	8.14164	0	732	744.1	261.8	2.7	0.25659	100.778		0.0996027	232.7
	Anhui	2955.4	304.071	0	241.34	0	44.1343	2.763	365.8	432.5	266.6	6	0.26672	109.599		2.71846	294.8
	Jiangxi	1900.6	408.454	0	0.42	0	7.51536	0	200.8	372.4	147.5	4	0.019775	43.05		0.190814	255.6
Central Coast	Shanghai	287	19.8479	0.0122429	3.86	0.01288	0.40524	179.115	81.7	32.1	16.2	9.8	5.37269	5.292	14.1	20.5686	38.6
	Jiangsu	4297.1	397.376	0	201.62	2e-05	22.0303	269.494	1074.9	365	425.3	19.3	0.466146	149.812	207.8	5.62629	597.5
	Zhejiang	2172.9	142.474	0.0268815	4.94	0.00012	4.7892	83.493	459.7	294.7	87.5	7.9	3.13475	38.4081	365.8	11.985	156.4
South Coast	Fujian	2307.1	111.636	0.471713	0.2	2.92132	5.30496	121.038	468.6	253.6	83.3	6.3	1.50142	25.3795	533.8	32.3575	140.3
	Guangdong	3754.9	233.12	7.08251	0.04	6.86934	5.41548	143.494	813	497.1	381	6.2	4.63574	32.852	349.2	41.2524	392.3
	Hainan	821.3	30.4423	0.0006594	0	0	0.29472	0	117.3	83.1	59	0.1	0.004484	4.0005	143.6	0.601683	29.9
Southwest	Guangxi	2721	246.462	0.0954152	0.12	2e-05	6.15228	105.965	373.3	429.6	292.9	3.4	0	19.78	138.9	0.915355	108.2
	Chongqing	1021.1	113.988	0	9.18	0	6.66804	17.5931	241	178.7	105.5	2.7	0	45.0492		1.27963	27.2
	Sichuan	4081.8	332.36	0	85.54	0	19.562	9.06006	772.7	910	492.2	22.7	0.114912	127.505		2.40433	1298.3
	Guizhou	997.8	97.9649	0	4.96	0.00992	5.8944	0	209.6	196.2	50	1.4	0	14.85		0.00048646	13.8
	Yunnan	1810.5	135.529	0.406366	9.2	0	9.98364	12.7441	229.4	378	87.8	12.9	0.343737	20.3008		21.1962	48.1
Northwest	Inner Mongolia	1843.6	16.441	0	33.04	0.00012	49.1446	0	205.2	121.8	56.1	252.7	1.06477	38.95		0.0342954	15.9
	Shaanxi	1666.1	17.8038	0	80.76	0	14.6255	2.35039	291.3	196.5	64.5	76.4	0.000864	34.9011		0.067618	8.3
	Gansu	1057	0.90118	0	50.18	0	5.85756	0	206.6	73.5	13.3	11.7	0	11.2746		0.0170261	1.2
	Qinghai	201.3	0	0.002198	7.46	0	0	0	20.9	15.5	2.6	15	0	1.3872		0.000121615	0.1
	Ningxia	305.9	15.386	0	14.06	0	0.3684	0	52.2	13.9	8.3	22.2	0	5.5152		0.0387952	8
	Xinjiang	1846.2	12.9682	0	124.7	0.02568	6.92592	0.7368	141.7	32.2	28.1	38.4	0	18.5196		0.0858602	12.7
Total		69319.8	4302.83	8.53178	2303.62	24.6133	555.658	2018.75	13052.5	9202.4	5639	1188.4	25.8472	2221.6	2888.6	394.626	4702.2
Notes
a	Data is taken from China Agriculture Yearbook 20111, China Grain Yearbook 20112, and China Yearbook of Agricultural Price Survey 20113.
b	Gross agricultural output (GAP) represents output of all agricultural products in the Farming, Forestry, Animal Husbandry and Fishery sector.
References
1	Editorial Committee of China Agricultural Yearbook. China Agriculture Yearbook, 2011. China Agricultural Press, Beijing, China (2011).
2	State Administration of Grain. China Grain Yearbook, 2011. China Social Press, Beijing, China (2011).
3	Department of Rural Social and Economic Investigation of the National Statistics Bureau. China Yearbook of Agricultural Price Survey, 2011. China Statistics Press, Beijing, China (2011).
