# Supplementary material for: Trans-provincial health impacts of atmospheric mercury emissions in China
Source: Nat Commun. 2019 Apr 2;10:1484. doi: 10.1038/s41467-019-09080-6 (PMC6445112; doi:10.1038/s41467-019-09080-6)
Supplement: Supplementary file 9 — Supplementary Data 7 [file 41467_2019_9080_MOESM9_ESM.xlsx]

## Sheet: Supplementary Data 7
Supplementary Data 7. Per-capita consumption (kg·year-1·capita-1) and per-capita daily intake (g·d-1·capita-1) of food products by Chinese population in 2010
	Region	Province	Rice		Wheat		Beansc		Vegetables		Pork		Poultry		Milk		Eggs		Fishc
			Rurala	Urbanb	Rural	Urban	Rural	Urban	Rural	Urban	Rural	Urban	Rural	Urban	Rural	Urban	Rural	Urban	Rural	Urban
Consumption	Northeast	Heilongjiang	75.5	40.4298	40.2	21.5268	3.7	0.867848	80.9	97.269	9.3	21.6378	2.9	4.92164	3.2	9.65153	6	9.6817	4.1	13.3288
		Jilin	103.1	49.6644	25.2	12.1391	3.6	0.695243	107.8	107.052	11.1	23.8596	2.71	4.22162	2.3	7.73771	7.4	9.16548	3.8	11.7115
		Liaoning	92.6	30.653	36.9	12.2148	6.2	0.66916	150.33	115.578	15.8	28.426	2.01	4.82504	2.82	13.2446	8.7	10.6856	4.9	23.2568
	Beijing-Tianjin region	Beijing	45.4	34.6827	49.5	37.8149	0.3	0.592573	94.21	122.877	14	18.4776	3.1	7.23504	9.9	26.1356	10	12.2648	4.8	16.0406
		Tianjin	48.1	27.001	77.3	43.3924	1.3	0.591369	65.41	120.69	10.8	19.7556	1.31	6.81521	4.9	16.6278	11.3	16.1977	9.3	31.9136
	North	Hebei	21.1	7.4926	122.1	43.3576	1.2	0.497456	55.3801	93.3	7.1	17.4929	1.02	4.60711	3.5	10.4383	7.3	10.5601	2.52	9.14559
		Shanxi	11.4	4.50383	113.7	44.9198	2.2	0.558778	77.68	80.5156	6.2	14.5839	0.92	2.70118	6.1	11.3569	6.2	9.16752	0.81	3.24625
		Shandong	7	2.85561	134.6	54.9094	1.5	0.573241	70.93	92.9181	8.1	23.1317	2.74	5.64501	6.3	15.879	10.9	13.484	4.7	23.3445
	Central	Henan	20.84	9.94341	145.21	69.2842	0.9	0.633576	88.03	86.3292	8.03	19.8333	2.3	6.23881	2.4	11.9964	9.1	11.2844	1.5	5.79587
		Hubei	146.1	91.1755	17.6	10.9835	2.5	0.799521	137.51	142.405	18	32.5168	2.91	6.96584	1.22	10.3228	4.5	9.82963	8.33	20.823
		Hunan	199.4	73.4557	1.4	0.515737	1.1	0.72491	133.39	118.679	17.1	32.2671	5.1	10.0054	1	9.03731	3.9	7.70353	5.92	16.1068
		Anhui	115	54.647	50.2	23.8546	1.6	0.73081	77.27	109.338	9.7	22.579	4.8	9.16295	2	17.0307	5.9	12.7923	5.6	15.348
		Jiangxi	205	80.4187	2.7	1.05917	1.7	0.792463	132.54	134.669	12.3	31.6907	4.14	10.3574	3.2	12.0479	3.3	9.091	5.23	19.8076
	Central Coast	Shanghai	130.5	138.871	1.8	1.91546	0.1	0.724963	65.01	143.954	17.1	27.8365	8.42	16.8869	7.0314	28.8989	8.1	11.9659	17.21	40.1431
		Jiangsu	129.4	62.3177	35	16.8556	1.4	0.915597	106.99	131.56	12.9	27.2407	6.21	13.7046	6.1	16.4897	6.8	10.9019	11.2	29.46
		Zhejiang	148.5	67.8412	3.3	1.50758	0.8	0.667203	73.52	125.708	14.9	23.4349	5.3	11.9493	5.13	15.4965	4.8	8.77372	16	38.9272
	South Coast	Fujian	162.9	92.063	2.2	1.24333	0.8	0.673063	90.42	125.826	16.4	38.0921	7.54	13.6982	4.1	14.3097	4.1	11.467	15.1	54.7955
		Guangdong	186.3	102.366	0.7	0.384629	0.3	0.507216	111.66	142.526	22.1	54.1441	11.73	23.6321	0.8	14.8873	3	8.54417	14.6	36.2052
		Hainan	188	72.502	0.3	0.115695	0.3	0.23418	80.69	122.199	13.9	29.1865	14.11	19.3633	0.3	11.3266	2.1	5.22546	15.74	39.8828
	Southwest	Guangxi	167	62.5874	0.3	0.112432	0.4	0.484969	96.76	99.2547	13.9	40.7327	9.84	19.2168	0.3	10.7384	1.3	7.06386	3.71	19.8944
		Chongqing	156.4	52.5806	11.2	3.76536	4.3	0.583832	126.441	129.577	28.53	40.6456	4.7117	14.9586	1.73	16.5306	7.1	10.3714	3.5	10.0061
		Sichuan	146.3	58.9947	17.6	7.09711	2.4	0.571956	122.76	134.238	27.5	44.832	5.2	12.8269	2.3	14.3019	4.2	9.53581	2.62	7.31117
		Guizhou	130.3	43.7471	5.8	1.9473	2.8	0.479672	116.74	105.79	25.2	33.8072	2	9.15471	0.5	10.9025	1.8	6.70883	0.38	3.411
		Yunnan	140.7	48.4412	5.7	1.96244	1.9	0.436731	91.48	130.274	29.1	32.1191	4.5	9.46008	0.4	6.32541	2.1	7.39951	1.6	6.83347
	Northwest	Inner Mongolia	49.8	15.9685	77.8	24.9467	0.9	0.362292	69.28	81.7283	19.2	17.9402	2.66	4.18271	7	12.219	4.7	6.77719	2	6.23325
		Shaanxi	21.5	11.7303	99.4	54.232	1.8	0.751512	52.56	102.705	7.2	17.3221	0.55	4.46977	4.1	15.7783	2.6	8.11671	0.4	5.12194
		Gansu	7.7	2.49482	175.6	56.8949	1.5	0.531839	43.14	101.152	12.3	16.1774	1.3	4.62314	2.7	11.8415	2.6	7.16078	0.3	3.57762
		Qinghai	5.1	3.04027	160	95.3811	n/dd	n/d	36.5	93.823	10.4	5.73887	1.2	5.08463	14.2	13.2094	1.2	6.82208	0.4	4.14985
		Ningxia	50.4	25.7745	142.4	72.8231	n/d	0.470312	73.67	85.7946	7.5	6.24376	4.51	5.41289	4.5	12.4677	2.4	5.80698	0.74	4.1673
		Xinjiang	23.2	10.1118	191.2	83.3354	0	0.341312	77.72	84.0866	1.04	0.776373	2.3	6.03279	5.34	11.5886	1.9	6.97613	0.44	4.68329
	the whole nation		101.9	45.79	57.5	25.8383	1.6	0.624147	93.28	116.11	14.4	25.6758	4.2	10.21	3.6	13.98	5.1	10	5.15	19.6785
Intakee	the whole nation		221.5	129.9	149.7	134.2	9.3	12.3	255	281.8	59.9	68.8	13.1	16.4	12.3	37.8	19.4	29.5	15.3	32.4
Notes
a	Provincal consumption amount for rural populations are directly taken from China Statistical Yearbook (2011)1 and provincial statistical yearbooks in 2011 (http://tongji.cnki.net/kns55/Dig/dig.aspx).
b	For urban populations, provincial consumption expenditures could be taken from China Statistical Yearbook (2011)1 and provincial statistical yearbooks in 2011 (http://tongji.cnki.net/kns55/Dig/dig.aspx), but there is no data for consumption amount directly. Here, we assume the retail prices for each food (other than bean and fish) are consistant among provinces and linear relationships are sugges…
c	For beans and fish, the national consumption amount is unavailable. Thus we obtain the provincial consumption amount with the ratio of consumption expenditures to retail prices which are available for beans and fish (China Yearbook of agricultural price survey 20112).
d	n/d' represents no data. We take the average value for the located region to replace 'n/d' while calculation.
e	The intake rate of each food for populations in the whole nation is taken from comprehensive report on the monitoring of Chinese residents' nutrition and health status during 2010 to 20133.
References
1	National Statistics Bureau of China. China Statistical Yearbook, 2011. China Statistics Press, Beijing, China (2011).
2	Department of Rural Social and Economic Investigation of the National Statistics Bureau. China Yearbook of Agricultural Price Survey, 2011. China Statistics Press, Beijing, China (2011).
3	Chang, J. L. & Wang, Y. Comprehensive report on the monitoring of Chinese residents' nutrition and health status during 2010 to 2013. Medical Press of Peking University, Beijing, China (2016).
