# Supplementary material for: Trans-provincial health impacts of atmospheric mercury emissions in China
Source: Nat Commun. 2019 Apr 2;10:1484. doi: 10.1038/s41467-019-09080-6 (PMC6445112; doi:10.1038/s41467-019-09080-6)
Supplement: Supplementary file 10 — Supplementary Data 8 [file 41467_2019_9080_MOESM10_ESM.xlsx]

## Sheet: Supplementary Data 8
Supplementary Data 8. Intake rates of food products for populations in Chinese provinces (g·d-1·capita-1)
Region	Province	Total population (ten thousand people)a	Proportion of urban population (%)	Rice			Wheat			Beans			Vegetables			Pork			Poultry			Milk			Eggs			Fish
				Rural	Urban	Total	Rural	Urban	Total	Rural	Urban	Total	Rural	Urban	Total	Rural	Urban	Total	Rural	Urban	Total	Rural	Urban	Total	Rural	Urban	Total	Rural	Urban	Total
Northeast	Heilongjiang	3833.4	55.66	164.114	114.694	136.607	104.66	111.807	108.638	21.5063	17.1026	19.0552	221.157	236.073	229.459	38.6854	57.98	49.4248	9.04524	7.90548	8.41085	10.9333	26.0964	19.3731	22.8235	28.561	26.017	12.1806	21.9453	17.6156
	Jilin	2746.6	53.35	224.108	140.891	179.712	65.6077	63.0486	64.2424	20.925	13.7011	17.071	294.693	259.815	276.086	46.1729	63.9335	55.6482	8.45262	6.78106	7.56084	7.85833	20.9217	14.8276	28.149	27.0382	27.5564	11.2893	19.2827	15.5538
	Liaoning	4374.9	62.1	201.285	86.9583	130.288	96.0683	63.4419	75.8073	36.0375	13.1871	21.8474	410.958	280.508	329.949	65.7236	76.1693	72.2104	6.26929	7.75031	7.189	9.635	35.8116	25.8907	33.0941	31.5224	32.1181	14.5573	38.2916	29.2963
Beijing-Tianjin region	Beijing	1961.9	85.96	98.686	98.3902	98.4317	128.872	196.404	186.923	1.74375	11.6778	10.283	257.542	298.224	292.512	58.2361	49.5119	50.7368	9.66905	11.6214	11.3473	33.825	70.6672	65.4945	38.0392	36.1813	36.4421	14.2602	26.4103	24.7044
	Tianjin	1299.29	79.55	104.555	76.598	82.3152	201.249	225.373	220.44	7.55625	11.654	10.816	178.812	292.916	269.582	44.925	52.9366	51.2982	4.08595	10.9471	9.54396	16.7417	44.9593	39.1888	42.9843	47.7833	46.8019	27.6291	52.5446	47.4494
North	Hebei	7193.6	44.5	45.8651	21.2555	34.9138	317.885	225.192	276.637	6.975	9.80331	8.2336	151.393	226.44	184.789	29.534	46.8735	37.2501	3.18143	7.40026	5.05881	11.9583	28.2238	19.1965	27.7686	31.1523	29.2743	7.4866	15.0579	10.8558
	Shanxi	3574.11	48.05	24.7802	12.7768	19.0125	296.015	233.306	265.884	12.7875	11.0118	11.9343	212.354	195.412	204.213	25.7903	39.0786	32.1753	2.86952	4.33882	3.57552	20.8417	30.7074	25.5821	23.5843	27.0442	25.2468	2.40641	5.34484	3.81832
	Shandong	9587.86	49.7	15.2159	8.10099	11.6798	350.428	285.19	318.005	8.71875	11.2968	10	193.902	225.513	209.613	33.6938	61.9831	47.7535	8.54619	9.0674	8.80523	21.525	42.9347	32.1656	41.4627	39.7777	40.6253	13.9631	38.436	26.1261
Central	Henan	9405.47	38.5	45.2999	28.2081	38.7196	378.051	359.851	371.044	5.23125	12.4858	8.02426	240.648	209.522	228.664	33.4026	53.1447	41.0033	7.17381	10.0212	8.27006	8.2	32.4367	17.5311	34.6157	33.2891	34.1049	4.45631	9.5427	6.41457
	Hubei	5727.91	49.7	317.578	258.653	288.292	45.8212	57.0465	51.4002	14.5313	15.7561	15.14	375.912	345.619	360.856	74.875	87.1311	80.9663	9.07643	11.189	10.1264	4.16833	27.9115	15.9687	17.1176	28.9974	23.0219	24.7474	34.2843	29.4872
	Hunan	6570.1	43.3	433.436	208.384	335.988	3.64487	2.67865	3.2265	6.39375	14.2857	9.81097	364.649	288.035	331.475	71.1312	86.4619	77.7694	15.9071	16.0713	15.9782	3.41667	24.4356	12.5179	14.8353	22.7254	18.2517	17.5876	26.5193	21.455
	Anhui	5956.71	43.01	249.975	155.026	209.138	130.695	123.897	127.771	9.3	14.402	11.4944	211.233	265.365	234.515	40.3493	60.5019	49.0169	14.9714	14.7182	14.8625	6.83333	46.0487	23.6999	22.4431	37.7372	29.0211	16.6369	25.27	20.35
	Jiangxi	4462.25	44.06	445.608	228.137	349.791	7.02939	5.50117	6.35606	9.88125	15.617	12.4084	362.325	326.842	346.691	51.1646	84.9175	66.0361	12.9129	16.6368	14.5536	10.9333	32.5758	20.469	12.5529	26.8185	18.8383	15.5377	32.6126	23.0609
Central Coast	Shanghai	2302.66	89.3	283.668	393.958	382.157	4.68626	9.9486	9.38553	0.58125	14.2868	12.8203	177.718	349.377	331.009	71.1312	74.5897	74.2197	26.2624	27.125	27.0327	24.0239	78.1388	72.3485	30.8118	35.2995	34.8193	51.1287	66.0942	64.4929
	Jiangsu	7869.34	60.58	281.277	176.787	217.977	91.1217	87.5454	88.9552	8.1375	18.0436	14.1386	292.479	319.298	308.726	53.6604	72.9934	65.3723	19.3693	22.0133	20.971	20.8417	44.586	35.226	25.8667	32.1605	29.6795	33.2738	48.5048	42.5008
	Zhejiang	5446.51	61.62	322.794	192.456	242.48	8.59148	7.83014	8.12234	4.65	13.1485	9.88677	200.982	305.093	265.135	61.9799	62.7955	62.4825	16.531	19.1938	18.1718	17.5275	41.9005	32.5462	18.2588	25.8825	22.9565	47.534	64.0924	57.7373
South Coast	Fujian	3693	57.1	354.096	261.17	301.035	5.72765	6.45765	6.14448	4.65	13.264	9.56858	247.182	305.38	280.413	68.2194	102.07	87.5483	23.5176	22.003	22.6527	14.0083	38.6913	28.1023	15.5961	33.8278	26.0064	44.8602	90.2189	70.76
	Guangdong	10441	66.18	404.96	290.4	329.144	1.82243	1.9977	1.93843	1.74375	9.99564	7.20485	305.245	345.911	332.158	91.9299	145.083	127.106	36.5864	37.9595	37.4951	2.73333	40.2531	27.5639	11.4118	25.2053	20.5403	43.3748	59.6107	54.1197
	Hainan	868.551	49.8	408.656	205.678	307.573	0.781043	0.600899	0.691332	1.74375	4.61497	3.17362	220.583	296.578	258.428	57.8201	78.2072	67.9729	44.0098	31.1027	37.5821	1.025	30.6255	15.766	7.98824	15.4151	11.6868	46.7616	65.6657	56.1758
Southwest	Guangxi	4610	40	363.008	177.552	288.825	0.781043	0.583956	0.702208	2.325	9.55723	5.21789	264.513	240.892	255.065	57.8201	109.146	78.3505	30.6914	30.8674	30.7618	1.025	29.0352	12.2291	4.9451	20.8384	11.3024	11.0219	32.7554	19.7153
	Chongqing	2884.62	53.02	339.967	149.164	238.803	29.159	19.5567	24.0678	24.9938	11.5055	17.8423	345.651	314.485	329.127	118.677	108.913	113.5	14.696	24.0275	19.6436	5.91083	44.6964	26.475	27.0078	30.5955	28.91	10.3981	16.4747	13.6199
	Sichuan	8044.92	40.18	318.012	167.36	257.48	45.8212	36.8612	42.2211	13.95	11.2715	12.8738	335.59	325.797	331.655	114.392	120.13	116.698	16.219	20.6035	17.9807	7.85833	38.6704	20.2386	15.9765	28.1306	20.86	7.78369	12.0376	9.49291
	Guizhou	3478.94	33.81	283.233	124.105	229.432	15.1002	10.114	13.4143	16.275	9.45285	13.9684	319.133	256.754	298.043	104.825	90.5888	100.012	6.2381	14.7049	9.10073	1.70833	29.4789	11.0976	6.84706	19.7911	11.2234	1.12893	5.6161	2.64604
	Yunnan	4601.6	34.7	305.84	137.421	247.398	14.8398	10.1926	13.2272	11.0438	8.60661	10.1981	250.079	316.175	273.015	121.048	86.0654	108.909	14.0357	15.1954	14.4381	1.36667	17.103	6.82719	7.98824	21.8286	12.7908	4.7534	11.2511	7.0081
Northwest	Inner Mongolia	2472.18	55.5	108.25	45.3003	73.313	202.551	129.569	162.046	5.23125	7.13965	6.29041	189.391	198.355	194.366	79.8667	48.072	62.2206	8.29667	6.71855	7.42081	23.9167	33.0386	28.9793	17.8784	19.9927	19.0519	5.94175	10.2628	8.33996
	Shaanxi	3735.23	45.76	46.7345	33.2772	40.5764	258.786	281.672	269.259	10.4625	14.81	12.4519	143.684	249.267	191.998	29.95	46.4157	37.4847	1.71548	7.17964	4.21588	14.0083	42.6624	27.1204	9.8902	23.9443	16.3214	1.18835	8.4331	4.50355
	Gansu	2559.98	36.12	16.7375	7.07747	13.2483	457.171	295.503	398.776	8.71875	10.4809	9.35524	117.932	245.498	164.009	51.1646	43.3483	48.3414	4.05476	7.426	5.27245	9.225	32.0177	17.4577	9.8902	21.1243	13.948	0.891262	5.89043	2.69696
	Qinghai	563.47	44.72	11.0859	8.62484	9.9853	416.557	495.394	451.813	n/d	n/d	n/d	99.7802	227.709	156.99	43.2611	15.3777	30.7917	3.74286	8.16728	5.72146	48.5167	35.7164	42.7924	4.56471	20.1251	11.5233	1.18835	6.83259	3.71245
	Ningxia	632.96	47.9	109.554	73.1187	92.1017	370.735	378.231	374.326	n/d	9.2684	n/d	201.392	208.224	204.665	31.1979	16.7306	24.2681	14.0669	8.69455	11.4935	15.375	33.7109	24.1579	9.12941	17.1306	12.962	2.19845	6.86131	4.43196
	Xinjiang	2185.11	43.01	50.4298	28.6859	41.0778	497.785	432.83	469.848	0	6.72621	2.89294	212.464	204.079	208.857	4.32611	2.08035	3.36021	7.17381	9.69027	8.25614	18.245	31.334	23.8746	7.22745	20.5796	12.9702	1.30718	7.71088	4.06141
the whole nation		134091	49.95	221.5	129.9	175.746	149.7	134.2	141.958	9.3	12.3	10.7985	255	281.8	268.387	59.9	68.8	64.3456	13.1	16.4	14.7483	12.3	37.8	25.0373	19.4	29.5	24.4449	15.3	32.4	23.8415
Notes
a	The population data are taken from China Statistical Yearbook (2011)1
References
1	National Statistics Bureau of China. China Statistical Yearbook, 2011. China Statistics Press, Beijing, China (2011).
