# Supplementary material for: Trans-provincial health impacts of atmospheric mercury emissions in China
Source: Nat Commun. 2019 Apr 2;10:1484. doi: 10.1038/s41467-019-09080-6 (PMC6445112; doi:10.1038/s41467-019-09080-6)
Supplement: Supplementary file 11 — Supplementary Data 9 [file 41467_2019_9080_MOESM11_ESM.xlsx]

## Sheet: Supplementary Data 9
Supplementary Data 9. All parameters of the China Mercury Risk Source-Tracking Model (CMSTM) with their participation or not in the Monte Carlo simulation
Step in the CMSTM	Symbol	Definition	Unit	Category	Distribution Type	Central Tendency	Variability	Monte Carlo simulationa	Reference
Compilation of Hg emission inventory		Chinese production-based Hg emission inventory			Uniform		[–25%, 29%]	Y	Chen et al. (2018) (1)
MRIO analyses					Uniform		[–13%, 13%]	Y	Liu et al. (2014) (2); Peters et al. (2012) (3); Lin et al. (2016) (4); Zhang et al. (2017) (5)
Simulation of chemical transport model					Uniform		[–23.12%, 23.12%]	Y	Zhang et al. (2017) (5); This study
Changes in food MeHg resulting from atmospheric deposition					Non-probabilistic	Respond proportionally		N	Giang & Selin (2016) (6); Meng et al. (2011) (7); Meng et al. (2012) (8); Zhao et al. (2016) (9); Liu et al. (2012) (10)
Compilation of intake inventory of MeHg	C	MeHg concentrations of food products			Normal	Supplementary Data 4	Supplementary Data 4	Y
	F	Final demand of the Farming, Forestry, Animal Husbandry and Fishery sector from MRIO analysis			Uniform		[–13%, 13%]	Y	Liu et al. (2014) (2); Peters et al. (2012) (3); Lin et al. (2016) (4); Zhang et al. (2017) (5)
	P	Output values of food product			Uniform	Supplementary Data 6	[–10%, 10%]	Y	China Agriculture Yearbook 2011 (11)
	GAP	Gross agricultural output			Uniform	Supplementary Data 6	[–10%, 10%]	Y	China Agriculture Yearbook 2011 (11)
	T	International imports of food product			Uniform	Supplementary Data 6	[–10%, 10%]	Y	China Agriculture Yearbook 2011 (11); China Fisheries Yearbook 2011 (12)
	I	Intake rate of food products			Uniform	Supplementary Data 8	[–10%, 10%]	Y	China Statistical Yearbook 2011 (13); Provincial statistical yearbooks in 2011 (14); Chang & Wang (2016) (15)
	BW	Average body weight of the Chinese population	kg	Male	Non-probabilistic	66.2		N	Chang & Wang (2016) (15)
				Female	Non-probabilistic	57.3		N
Evaluation of human health impacts	Pg	Number of people ≥40, gender g	Per year		Uniform	Supplementary Data 1	[–10%, 10%]	Y	Sample Survey Data of 1% of National Population (16)
	Cfg	Number of heart attacks of age g	Per year		Uniform	Supplementary Table 5	[–10%, 10%]	Y	China Health and Family Planning Statistical Yearbook (17)
	γ	IQ-hair mercury coefficient	μg Hg/g hair		Uniform	0.3	[0.0135, 0.567]	Y	Axelrad et al. (2007) (18); Rice et al. (2010) (19); Giang & Selin (2016) (6)
	λ	Hair-blood coefficient	μg Hg/g hair per μg Hg/L blood	Pregnant women	Normal	0.2	0.0014	Y	Shipp et al. (2000) (20); Allen et al. (2007) (21)
				Nonpregnant women and other adults	Normal	0.18	0.0014	Y
	β	Blood-intake coefficient	μg Hg/L blood per μg Hg/day		Normal	0.6	0.09	Y	Stern (2005) (22)
	φ	Heart attack-hair mercury coefficient	Risk per μg Hg/g hair		Triangular	0.066	[0, 0.17]	Y	Salonen et al. (1995) (23)
	τ	Heart attack cessation lag	Year		Non-probabilisticb	6		N	Rosenberg et al. (1985) (24); Willett et al. (1981) (25); Dobson et al. (1991) (26); Bakhru & Erlinger (2005) (27)
	ω	Plausibility of causality-heart attacks vs mercury	Dimensionless	1/3 MeHg causally associated with heart attack	Non-probabilistic	1		N	Rice et al. (2010) (19)
				2/3 epidemiologic associations not causal		0		N
Notes
a	This column shows that whether the parameter participates in the Monte Carlo simulation or not in this study. "Y" indicates the parameter participates in the Monte Carlo simulation , while "N" indicates the parameter does not participate in the Monte Carlo simulation.
b	We do not involve the heart attack cessation lag (τ) into the Monte Carlo simulation, although the parameter has a uniform distribution referred to previous studies (see Supplementary Table 4). This is because all the data regarding the fatal heart attack risks is available in the year 2015 (e.g., number of people, and number of heart attacks), which is 6 years after the studied year 2010.
References
1	Chen, L. et al. Trade-induced atmospheric mercury deposition over China and implications for demand-side controls. Environ. Sci. Technol. 52, 2036–2045 (2018).
2	Liu, W. D., Tang, Z. P., Chen, J. & Yang, B. China’s interregional input−output table for 30 regions in 2010. China Statistics Press, Beijing, China (2014).
3	Peters, G. P., Davis, S. J. & Andrew, R. A synthesis of carbon in international trade. Biogeosciences 9, 3247–3276 (2012).
4	Lin, J. et al. Global climate forcing of aerosols embodied in international trade. Nat. Geosci. 9, 790–794 (2016).
5	Zhang, Q. et al. Transboundary health impacts of transported global air pollution and international trade. Nature 543, 705–709 (2017).
6	Giang, A. & Selin, N. E. Benefits of mercury controls for the United States. Proc. Natl. Acad. Sci. U. S. A. 113, 286–291 (2016).
7	Meng, B. et al. The process of methylmercury accumulation in rice (Oryza sativa L.). Environ. Sci. Technol. 45, 2711–2717 (2011).
8	Meng, B. et al. Inorganic mercury accumulation in rice (Oryza sativa L.). Environ. Sci. Technol. 31, 2093–2098 (2012).
9	Zhao, L. et al. Mercury methylation in rice paddies and its possible controlling factors in the Hg mining area, Guizhou province, Southwest China. Environ. Pollut. 215, 1–9 (2016).
10	Liu, J., Feng, X., Qiu, G., Anderson, C. W. & Yao, H. Prediction of methylmercury uptake by rice plants (Oryza sativa L.) using the diffusive gradient in thin films technique. Environ. Sci. Technol. 46, 11013–11020 (2012).
11	Editorial Committee of China Agricultural Yearbook. China Agriculture Yearbook, 2011. China Agricultural Press, Beijing, China (2011).
12	Fisheries and Fisheries Administration Bureau of the Ministry of Agriculture. China Fisheries Yearbook, 2011. China Agricultural Press, Beijing, China (2011).
13	National Statistics Bureau of China. China Statistical Yearbook, 2011. China Statistics Press, Beijing, China (2011).
14	Provincial statistics bureaus. Provincial statistical yearbooks in 2011 http://tongji.cnki.net/kns55/Dig/dig.aspx.
15	Chang, J. L. & Wang, Y. Comprehensive report on the monitoring of Chinese residents' nutrition and health status during 2010 to 2013. Medical Press of Peking University, Beijing, China (2016).
16	Department of Population and Employment Statistics of the National Bureau of Statistics. Sample Survey Data of 1% of National Population. China Statistics Press, Beijing, China (2015).
17	National Health and Family Planning Commission (NHFPC). China Health and Family Planning Statistical Yearbook. Peking Union Medical College Press, Beijing, China (2016).
18	Axelrad, D. A., Bellinger, D. C., Ryan, L. M. & Woodruff, T. J. Dose-response relationship of prenatal mercury exposure and IQ: an integrative analysis of epidemiologic data. Environ. Health Perspect. 115, 609–615 (2007).
19	Rice, G. E., Hammitt, J. K. & Evans, J. S. A probabilistic characterization of the health benefits of reducing methyl mercury intake in the United States. Environ. Sci. Technol. 44, 5216–5224 (2010).
20	Shipp, A. M. et al. Determination of a site-specific reference dose for methylmercury for fish-eating populations. Toxicol. Ind. Health. 16, 335–438 (2000).
21	Allen, B. C., Hack, C. E. & Clewell, H. J. Use of Markov Chain Monte Carlo analysis with a physiologically-based pharmaco-kinetic model of methylmercury to estimate exposures in US women of childbearing age. Risk Anal. 27, 947–959 (2007).
22	Stern, A. H. A revised probabilistic estimate of the maternal methyl mercury intake dose corresponding to a measured cord blood mercury concentration. Environ. Health Perspect. 113, 155–163 (2005).
23	Salonen, J. T. et al. Intake of mercury from fish, lipid peroxidation, and the risk of myocardial infarction and coronary, cardiovascular, and any death in eastern Finnish men. Circulation. 91, 645–655 (1995).
24	Rosenberg, L., Kaufman, D. W., Helmrich, S. P. & Shapiro, S. The risk of myocardial infarction after quitting smoking in men under 55 years of age. N. Engl. J. Med. 313, 1511–1514 (1985).
25	Willett, W. C., Hennekens, C. H., Bain, C., Rosner, B. & Speizer, F. E. Cigarette smoking and non-fatal myocardial infarction in women. Am. J. Epidemiol. 113, 575–582 (1981).
26	Dobson, A. J., Alexander, H. M., Heller, R. F. & Lloyd, D. M. How soon after quitting smoking does risk of heart attack decline. J. Clin. Epidemiol. 44, 1247–1253 (1991).
27	Bakhru, A. & Erlinger, T. P. Smoking cessation and cardiovascular disease risk factors: results from the Third National Health and Nutrition Examination Survey. PLoS. Med. 2, e160 (2005).
