# Supplementary material for: Trans-provincial health impacts of atmospheric mercury emissions in China
Source: Nat Commun. 2019 Apr 2;10:1484. doi: 10.1038/s41467-019-09080-6 (PMC6445112; doi:10.1038/s41467-019-09080-6)
Supplement: Supplementary file 12 — Supplementary Data 10 [file 41467_2019_9080_MOESM12_ESM.xlsx]

## Sheet: Supplementary Data 10
Supplementary Data 10-1. Uncertainties in the Hg-related health risks in Chinese provinces						Supplementary Data 10-2. Uncertainties in the contributions of geographical sources to Hg-related health risks														Supplementary Data 10-3. Uncertainties in the contributions of sectoral sources to Hg-related health risks														Supplementary Data 10-4. Uncertainties in the impacts of interprovincial trade on Hg-related health risks in China
						Provinces as sources	Production-based				Consumption-based				Income-based					Sectors as sources	Production-based				Consumption-based				Income-based					Provinces as sources	Interprovincial trade induced by final consumption				Interprovincial trade enabled by primary inputs
Provinces as receptors	Points of per-foetus IQ decrements		Deaths from fatal heart attacks				Per-foetus IQ decrements		Fatal heart attacks		Per-foetus IQ decrements		Fatal heart attacks		Per-foetus IQ decrements		Fatal heart attacks				Per-foetus IQ decrements		Fatal heart attacks		Per-foetus IQ decrements		Fatal heart attacks		Per-foetus IQ decrements		Fatal heart attacks				Per-foetus IQ decrements (×10-2 points)		Fatal heart attacks		Per-foetus IQ decrements (×10-2 points)		Fatal heart attacks
	Mean	Range	Mean	Range			Mean	Range	Mean	Range	Mean	Range	Mean	Range	Mean	Range	Mean	Range			Mean	Range	Mean	Range	Mean	Range	Mean	Range	Mean	Range	Mean	Range			Mean	Range	Mean	Range	Mean	Range	Mean	Range
Heilongjiang	0.070153	0.0158−0.1253	99	46−200		Heilongjiang	0.00390153	0.1%−0.7%	0.00428659	0.2%−0.9%	0.00895058	0.2%−1.7%	0.00917272	0.4%−2%	0.0101616	0.2%−1.9%	0.0104428	0.5%−2.1%		Agriculture	0.0134639	0.3%−2.6%	0.0137709	0.5%−3.1%	0.0161647	0.3%−3.1%	0.0164274	0.7%−3.6%	0.0299523	0.6%−5.8%	0.0302346	1.2%−6.8%		Heilongjiang	-0.153461	-0.31−-0.02	-3	-5−-1	-0.194365	-0.35−-0.04	-3	-6−-1
Jilin	0.0964586	0.0217−0.1711	104	49−206		Jilin	0.00428298	0.1%−0.8%	0.0045085	0.2%−0.9%	0.0119612	0.2%−2.3%	0.0121023	0.5%−2.6%	0.00574629	0.1%−1.1%	0.00584199	0.3%−1.2%		Coal Mining	0.0288376	0.6%−5.6%	0.029611	1.2%−6.6%	0.00217201	0%−0.4%	0.00217873	0.1%−0.5%	0.0766014	1.5%−15%	0.0773593	3.1%−17.3%		Jilin	-0.125737	-0.28−-0.01	-1	-3−0	-0.116312	-0.21−-0.02	-1	-3−-1
Liaoning	0.0939177	0.0197−0.1753	191	81−399		Liaoning	0.0151527	0.2%−3.1%	0.0152546	0.6%−3.2%	0.0158715	0.3%−3.1%	0.015965	0.7%−3.3%	0.0155644	0.3%−3.1%	0.0156425	0.6%−3.3%		Petroleum and Gas Extraction	0.000357578	0%−0.1%	0.000361095	0%−0.1%	0.000269384	0%−0.1%	0.000266587	0%−0.1%	0.026856	0.5%−5.2%	0.0270082	1.1%−6%		Liaoning	-0.205156	-0.48−0	-4	-11−0	-0.139447	-0.26−-0.03	-3	-6−-1
Beijing	0.121049	0.0271−0.2156	99	47−198		Beijing	0.00516418	0.1%−1%	0.00497489	0.2%−1%	0.0179192	0.3%−3.5%	0.0176257	0.8%−3.6%	0.00606715	0.1%−1.2%	0.00597039	0.3%−1.2%		Metals Mining	0.0144006	0.3%−2.8%	0.0146777	0.6%−3.3%	0.00145437	0%−0.3%	0.00146711	0.1%−0.3%	0.0336007	0.7%−6.5%	0.0336968	1.4%−7.5%		Beijing	-0.157782	-0.37−-0.01	-1	-3−0	-0.00470246	-0.05−0.04	0	0−0
Tianjin	0.178716	0.0396−0.3216	97	46−194		Tianjin	0.0103739	0.2%−2.1%	0.0100097	0.4%−2.1%	0.0169069	0.3%−3.3%	0.0167883	0.7%−3.5%	0.0144901	0.3%−2.8%	0.014431	0.6%−3%		Other Minerals Mining	0.000679622	0%−0.1%	0.000721217	0%−0.2%	0.000557407	0%−0.1%	0.000547917	0%−0.1%	0.00936423	0.2%−1.8%	0.00929432	0.4%−2.1%		Tianjin	-0.246663	-0.61−0.01	-1	-4−0	-0.213934	-0.42−-0.04	-1	-3−0
Hebei	0.0862652	0.0156−0.1685	210	80−450		Hebei	0.0622525	1.1%−12.4%	0.0596336	2.5%−12.5%	0.0384164	0.7%−7.5%	0.0377295	1.6%−7.8%	0.0494126	0.9%−9.8%	0.0480389	2%−10%		Food Production	0.0040963	0.1%−0.8%	0.00410615	0.2%−0.9%	0.0277208	0.5%−5.4%	0.0279833	1.1%−6.2%	0.0120344	0.2%−2.3%	0.0120731	0.5%−2.7%		Hebei	0.190873	0.02−0.41	4	1−13	-0.201775	-0.41−-0.03	-5	-13−-2
Shanxi	0.0404685	0.0081−0.0764	46	18−99		Shanxi	0.0150086	0.3%−3%	0.0142467	0.6%−3%	0.012896	0.2%−2.5%	0.0125742	0.5%−2.6%	0.0278715	0.5%−5.5%	0.0268734	1.1%−5.6%		Textile Industry	0.00256537	0%−0.5%	0.00253781	0.1%−0.6%	0.0105736	0.2%−2.1%	0.0105956	0.4%−2.4%	0.00659581	0.1%−1.3%	0.00657845	0.3%−1.5%		Shanxi	0.322883	0.04−0.68	3	1−10	-0.184839	-0.39−-0.02	-2	-6−-1
Shandong	0.101007	0.0203−0.1913	357	143−757		Shandong	0.102067	1.9%−19.8%	0.100555	4.4%−20.7%	0.0681114	1.3%−13.3%	0.0676719	2.9%−14%	0.0794729	1.5%−15.5%	0.0787142	3.4%−16.3%		Leather	0.000531294	0%−0.1%	0.000512025	0%−0.1%	0.0127059	0.2%−2.5%	0.0126469	0.5%−2.8%	0.00396056	0.1%−0.8%	0.00394055	0.2%−0.9%		Shandong	0.0595264	-0.17−0.33	2	-9−17	-0.00259942	-0.04−0.04	0	-2−2
Henan	0.0382182	0.0075−0.072	127	49−274		Henan	0.104504	1.9%−20.6%	0.102578	4.2%−21.6%	0.0559594	1%−10.9%	0.0552946	2.3%−11.6%	0.0838009	1.5%−16.5%	0.0827403	3.4%−17.4%		Timber Processing	0.000452815	0%−0.1%	0.000455809	0%−0.1%	0.00816915	0.2%−1.6%	0.00816302	0.3%−1.8%	0.00368338	0.1%−0.7%	0.00369615	0.1%−0.8%		Henan	0.489393	0.07−1	17	5−40	0.0430969	0.01−0.09	1	0−4
Hubei	0.152191	0.0286−0.2898	355	132−775		Hubei	0.0342977	0.6%−6.8%	0.0349345	1.4%−7.5%	0.0253255	0.5%−5%	0.0256339	1%−5.5%	0.0309081	0.6%−6.1%	0.0315223	1.2%−6.7%		Paper and Printing	0.0035381	0.1%−0.7%	0.00349659	0.1%−0.8%	0.00648369	0.1%−1.3%	0.00638789	0.3%−1.4%	0.00922886	0.2%−1.8%	0.00914402	0.4%−2%		Hubei	0.833536	0.14−1.62	19	7−42	0.142161	0.02−0.28	3	1−7
Hunan	0.0867867	0.0182−0.1607	269	109−571		Hunan	0.057013	1.1%−11.2%	0.0595864	2.4%−12.7%	0.0410135	0.8%−8%	0.0421173	1.7%−9%	0.0418838	0.8%−8.3%	0.0437082	1.7%−9.3%		Coking	0.0214243	0.4%−4.2%	0.0216345	0.9%−4.9%	0.00614957	0.1%−1.2%	0.006139	0.2%−1.4%	0.0452937	0.9%−8.8%	0.0450498	1.8%−10%		Hunan	0.339313	0.05−0.68	11	3−22	0.275077	0.05−0.55	9	3−18
Anhui	0.12969	0.0255−0.2433	337	126−733		Anhui	0.0379948	0.7%−7.4%	0.039593	1.6%−8.4%	0.0291703	0.6%−5.7%	0.0300338	1.2%−6.4%	0.0288246	0.5%−5.7%	0.0300196	1.2%−6.3%		Chemical Industry	0.0215704	0.4%−4.2%	0.0220646	0.9%−5%	0.0270961	0.5%−5.3%	0.027244	1.1%−6.1%	0.050085	1%−9.8%	0.0504982	2%−11.3%		Anhui	-0.689806	-1.37−-0.11	-18	-40−-6	0.303052	0.05−0.61	8	2−18
Jiangxi	0.190608	0.0338−0.3752	321	97−710		Jiangxi	0.0240601	0.4%−4.8%	0.0237543	0.9%−5.1%	0.0196528	0.4%−3.8%	0.0194508	0.8%−4.2%	0.0199085	0.4%−4%	0.019731	0.8%−4.2%		Nonmetal Mineral Products	0.247747	4.6%−48.8%	0.246943	9.6%−55.7%	0.0254033	0.5%−5%	0.0245578	1%−5.5%	0.100678	1.9%−19.8%	0.100456	3.9%−22.6%		Jiangxi	-1.83064	-3.71−-0.28	-30	-63−-9	0.043587	0.01−0.09	1	0−2
Shanghai	0.315644	0.0713−0.5616	375	180−731		Shanghai	0.0179126	0.3%−3.6%	0.0181096	0.7%−3.9%	0.0309367	0.6%−6%	0.0311464	1.3%−6.5%	0.0129807	0.2%−2.6%	0.0131016	0.5%−2.8%		Metals Smelting	0.287368	5.5%−55.9%	0.287524	11.6%−64%	0.0261071	0.5%−5.1%	0.0259898	1.1%−5.8%	0.170862	3.4%−33.2%	0.170949	7%−38.1%		Shanghai	-0.422648	-0.93−-0.03	-5	-12−-1	0.00818372	-0.11−0.13	0	-2−2
Jiangsu	0.14512	0.0324−0.2591	536	250−1074		Jiangsu	0.0830042	1.5%−16.2%	0.0867974	3.7%−18%	0.0664322	1.3%−12.9%	0.0683177	2.9%−14.3%	0.0600671	1.1%−11.8%	0.0626017	2.6%−13%		Metal Products	0.000574966	0%−0.1%	0.000559103	0%−0.1%	0.0211039	0.4%−4.1%	0.020991	0.9%−4.7%	0.00788355	0.2%−1.5%	0.00787156	0.3%−1.8%		Jiangsu	-1.5419	-2.81−-0.33	-58	-119−-26	0.246236	0.05−0.45	10	4−19
Zhejiang	0.331696	0.0591−0.6508	786	292−1663		Zhejiang	0.0499462	0.9%−9.9%	0.0521168	2.1%−10.8%	0.0540365	1%−10.5%	0.055107	2.3%−11.7%	0.0356519	0.7%−7.1%	0.037041	1.5%−7.8%		General Equipment	0.00112757	0%−0.2%	0.00114045	0%−0.3%	0.0817719	1.6%−15.9%	0.0821636	3.3%−18.3%	0.020245	0.4%−3.9%	0.0203201	0.8%−4.5%		Zhejiang	-4.05951	-7.78−-0.79	-99	-197−-41	0.420832	0.08−0.81	11	4−21
Fujian	0.39484	0.0533−0.8113	460	139−1023		Fujian	0.0143868	0.3%−2.8%	0.0136205	0.6%−2.8%	0.0163699	0.3%−3.1%	0.0159161	0.7%−3.5%	0.0139626	0.3%−2.7%	0.0134008	0.6%−2.8%		Transportation Equipment	0.000804069	0%−0.2%	0.000826454	0%−0.2%	0.0526683	1%−10.2%	0.0530385	2.2%−11.8%	0.0103042	0.2%−2%	0.0103028	0.4%−2.3%		Fujian	-2.89453	-5.75−-0.5	-35	-80−-14	0.103503	-0.03−0.29	0	-1−4
Guangdong	0.252477	0.0478−0.4832	797	310−1680		Guangdong	0.0707301	1.2%−14.2%	0.0585311	2.4%−12.3%	0.0685148	1.3%−13.4%	0.0627827	2.7%−13.3%	0.0532955	1%−10.6%	0.0466885	1.9%−9.7%		Electric Equipment	0.00193231	0%−0.4%	0.00191335	0.1%−0.4%	0.0564656	1.1%−10.9%	0.0561719	2.3%−12.5%	0.0140334	0.3%−2.8%	0.0139531	0.6%−3.1%		Guangdong	-2.6012	-5.2−-0.41	-81	-183−-27	0.134912	0.03−0.25	5	2−9
Hainan	0.254414	0.0117−0.5785	82	11−205		Hainan	0.00295486	0.1%−0.6%	0.00280724	0.1%−0.6%	0.00288366	0.1%−0.6%	0.00276589	0.1%−0.6%	0.00280865	0.1%−0.6%	0.00269775	0.1%−0.6%		Electronic Equipment	0.000346937	0%−0.1%	0.000312963	0%−0.1%	0.0287297	0.6%−5.6%	0.0285055	1.2%−6.4%	0.00718639	0.1%−1.4%	0.00708197	0.3%−1.6%		Hainan	-1.17579	-2.6−-0.08	-4	-9−0	-0.143238	-0.31−-0.02	0	-1−0
Guangxi	0.145209	0.0315−0.2629	246	111−498		Guangxi	0.0248501	0.5%−4.8%	0.0234817	1%−4.9%	0.0219543	0.4%−4.2%	0.0212502	0.9%−4.5%	0.0192851	0.4%−3.7%	0.0183996	0.8%−3.8%		Office Machinery	0.00244486	0%−0.5%	0.00250797	0.1%−0.6%	0.00715207	0.1%−1.4%	0.0071746	0.3%−1.6%	0.00382614	0.1%−0.8%	0.00387288	0.2%−0.9%		Guangxi	0.270887	0.04−0.56	6	1−12	0.319317	0.07−0.57	6	3−12
Chongqing	0.1576	0.0349−0.2846	237	107−481		Chongqing	0.0266365	0.6%−4.9%	0.0305518	1.4%−6.1%	0.0246869	0.5%−4.6%	0.0270606	1.3%−5.5%	0.023583	0.5%−4.4%	0.026624	1.2%−5.4%		Other Manufacturing	0.000776833	0%−0.2%	0.000685568	0%−0.2%	0.0051547	0.1%−1%	0.00513626	0.2%−1.1%	0.0049798	0.1%−1%	0.00492775	0.2%−1.1%		Chongqing	0.352891	0.08−0.63	5	2−10	0.0249056	0.01−0.05	0	0−1
Sichuan	0.18429	0.0422−0.3222	749	364−1469		Sichuan	0.0605282	1.3%−11.1%	0.0672481	3.4%−13.2%	0.0431881	0.9%−7.9%	0.04687	2.3%−9.3%	0.0509586	1.1%−9.4%	0.0563056	2.8%−11.1%		Electricity and Heat Power	0.272557	5%−53.9%	0.27161	10.4%−61.5%	0.053458	1%−10.5%	0.0528336	2.1%−11.9%	0.128693	2.4%−25.4%	0.128278	5%−28.9%		Sichuan	0.877264	0.2−1.53	35	17−66	-0.00771787	-0.01−0	0	-1−0
Guizhou	0.0847807	0.0154−0.1639	103	34−231		Guizhou	0.0232516	0.5%−4.5%	0.0238604	1%−4.9%	0.0157583	0.3%−3%	0.0159363	0.7%−3.3%	0.0214013	0.4%−4.1%	0.0218374	0.9%−4.5%		Gas and Water	0.000369082	0%−0.1%	0.000367124	0%−0.1%	0.00278569	0.1%−0.5%	0.00279404	0.1%−0.6%	0.00232764	0%−0.5%	0.00230263	0.1%−0.5%		Guizhou	0.761117	0.13−1.51	9	3−21	0.375226	0.06−0.75	5	1−10
Yunnan	0.148334	0.0338−0.2616	242	113−478		Yunnan	0.068558	1.5%−12.8%	0.0681921	3.3%−13.6%	0.0340286	0.7%−6.4%	0.033708	1.6%−6.9%	0.0424335	0.9%−7.9%	0.0422288	2%−8.4%		Construction	0.00181666	0%−0.4%	0.00183947	0.1%−0.4%	0.371288	7.2%−72.3%	0.372292	15.1%−83.1%	0.00236916	0%−0.5%	0.00237131	0.1%−0.5%		Yunnan	1.71862	0.38−3.04	28	13−52	0.974694	0.22−1.73	16	7−30
Inner Mongolia	0.0586687	0.01−0.1139	52	19−114		Inner Mongolia	0.0204645	0.4%−4.1%	0.0199509	0.8%−4.2%	0.0198093	0.4%−3.8%	0.0197645	0.8%−4.1%	0.0269247	0.5%−5.3%	0.026472	1.1%−5.5%		Transport and Storage	0.0177711	0.3%−3.6%	0.0176272	0.6%−4%	0.0168894	0.3%−3.3%	0.0168392	0.7%−3.8%	0.0457914	0.9%−9%	0.0456369	1.8%−10.2%		Inner Mongolia	0.185207	0.02−0.39	1	0−4	-0.130209	-0.27−-0.02	-1	-3−0
Shaanxi	0.0385918	0.0087−0.0681	43	20−86		Shaanxi	0.0222679	0.4%−4.3%	0.0223961	1%−4.6%	0.0226003	0.4%−4.4%	0.0226587	1%−4.7%	0.0269274	0.5%−5.2%	0.027219	1.2%−5.6%		Wholesale and Retail	0.00502217	0.1%−1%	0.00500616	0.2%−1.1%	0.0124863	0.2%−2.4%	0.0124766	0.5%−2.8%	0.0478654	0.9%−9.3%	0.047826	1.9%−10.7%		Shaanxi	0.126866	0.02−0.24	2	1−4	-0.00747968	-0.02−0	0	0−0
Gansu	0.0240777	0.0052−0.0434	18	8−38		Gansu	0.0322996	0.6%−6.3%	0.0324011	1.4%−6.7%	0.0147557	0.3%−2.9%	0.0147529	0.6%−3%	0.0209327	0.4%−4.1%	0.0210793	0.9%−4.4%		Hotels and Catering	0.00233782	0%−0.5%	0.00233931	0.1%−0.5%	0.0105341	0.2%−2.1%	0.0105231	0.4%−2.4%	0.00853798	0.2%−1.7%	0.00855643	0.3%−1.9%		Gansu	0.271169	0.04−0.55	3	1−5	0.100057	0.01−0.2	1	0−2
Qinghai	0.0251696	0.0056−0.0444	3	1−6		Qinghai	0.00088078	0%−0.2%	0.000866652	0%−0.2%	0.00169123	0%−0.3%	0.00168343	0.1%−0.3%	0.00318337	0.1%−0.6%	0.00318857	0.1%−0.7%		Leasehold and Business	0.000509513	0%−0.1%	0.00050984	0%−0.1%	0.00676767	0.1%−1.3%	0.00676459	0.3%−1.5%	0.00684377	0.1%−1.3%	0.00678677	0.3%−1.5%		Qinghai	0.0325775	0−0.07	0	0−0	-0.00139787	-0.01−0	0	0−0
Ningxia	0.03022	0.0065−0.0547	6	2−11		Ningxia	0.00383646	0.1%−0.8%	0.00378915	0.2%−0.8%	0.0048404	0.1%−0.9%	0.00482708	0.2%−1%	0.00396957	0.1%−0.8%	0.00394413	0.2%−0.8%		Scientific Research	6.45294e-05	0%−0%	6.42173e-05	0%−0%	0.00133569	0%−0.3%	0.00132796	0.1%−0.3%	0.000694972	0%−0.1%	0.000701783	0%−0.2%		Ningxia	0.389263	0.08−0.72	1	0−1	0.141773	0.03−0.27	0	0−1
Xinjiang	0.0243263	0.0054−0.0434	13	6−29		Xinjiang	0.00141799	0%−0.3%	0.00136379	0.1%−0.3%	0.00798538	0.2%−1.6%	0.00791634	0.3%−1.6%	0.00618471	0.1%−1.2%	0.00618693	0.3%−1.3%		Other Services	0.0445118	0.8%−8.8%	0.0442742	1.7%−10%	0.100382	1.9%−19.6%	0.100373	4%−22.5%	0.109622	2.1%−21.6%	0.109232	4.3%−24.5%		Xinjiang	-0.0386639	-0.09−0	0	-1−0	-0.0211166	-0.05−0	0	0−0
National data	0.139645	0.0316−0.2469	7360	2992−15383		International exports/imports					0.187373	3.7%−36%	0.185376	8.1%−38.7%	0.157135	3.1%−30.3%	0.157307	7%−32.1%																National data	-0.39	-0.77−-0.07	-194	-412−-76	0.11	0.02−0.19	60	25−112
