# Supplementary material for: Trans-provincial health impacts of atmospheric mercury emissions in China
Source: Nat Commun. 2019 Apr 2;10:1484. doi: 10.1038/s41467-019-09080-6 (PMC6445112; doi:10.1038/s41467-019-09080-6)
Supplement: Supplementary file 13 — Source Data [file 41467_2019_9080_MOESM13_ESM.xlsx]

## Sheet: Figure 1a
Figure 1a
	Province	Per-foetus IQ decrements (Points)	Fatal heart attacks (Deaths)
	Beijing	0.121049	99
	Tianjin	0.178716	97
	Hebei	0.0862652	210
	Shanxi	0.0404685	46
	Inner Mongolia	0.0586687	52
	Liaoning	0.0939177	191
	Jilin	0.0964586	104
	Heilongjiang	0.070153	99
	Shanghai	0.315644	375
	Jiangsu	0.14512	536
	Zhejiang	0.331696	786
	Anhui	0.12969	337
	Fujian	0.39484	460
	Jiangxi	0.190608	321
	Shandong	0.101007	357
	Henan	0.0382182	127
	Hubei	0.152191	355
	Hunan	0.0867867	269
	Guangdong	0.252477	797
	Guangxi	0.145209	246
	Hainan	0.254414	82
	Chongqing	0.1576	237
	Sichuan	0.18429	749
	Guizhou	0.0847807	103
	Yunnan	0.148334	242
	Shaanxi	0.0385918	43
	Gansu	0.0240777	18
	Qinghai	0.0251696	3
	Ningxia	0.03022	6
	Xinjiang	0.0243263	13

## Sheet: Figure 1b
Figure 1b
	Province	Per-foetus IQ decrements (Points)	Fatal heart attacks (Deaths)
	Beijing	0.0761023	63
	Tianjin	0.104535	57
	Hebei	0.0623278	151
	Shanxi	0.0273625	31
	Inner Mongolia	0.0288398	26
	Liaoning	0.0542004	110
	Jilin	0.058947	63
	Heilongjiang	0.0393433	55
	Shanghai	0.197398	235
	Jiangsu	0.100338	373
	Zhejiang	0.187054	450
	Anhui	0.0906454	236
	Fujian	0.200443	238
	Jiangxi	0.119741	202
	Shandong	0.065994	235
	Henan	0.0282536	95
	Hubei	0.103842	243
	Hunan	0.060071	188
	Guangdong	0.140449	449
	Guangxi	0.0856799	149
	Hainan	0.102609	34
	Chongqing	0.103904	157
	Sichuan	0.106124	432
	Guizhou	0.0592331	72
	Yunnan	0.0828093	136
	Shaanxi	0.024655	27
	Gansu	0.0157799	12
	Qinghai	0.0141815	2
	Ningxia	0.0207317	4
	Xinjiang	0.0124406	7

## Sheet: Figure 2a
Figure 2a	Unit: %
	Province	Production-based		Consumption-based		Income-based
		Fatal heart attacks	IQ decrements	Fatal heart attacks	IQ decrements	Fatal heart attacks	IQ decrements
	Heilongjiang	0.428659	0.390153	0.917272	0.895058	1.04428	1.01616
	Jilin	0.45085	0.428298	1.21023	1.19612	0.584199	0.574629
	Liaoning	1.52546	1.51527	1.5965	1.58715	1.56425	1.55644
	Beijing	0.497489	0.516418	1.76257	1.79192	0.597039	0.606715
	Tianjin	1.00097	1.03739	1.67883	1.69069	1.4431	1.44901
	Hebei	5.96336	6.22525	3.77295	3.84164	4.80389	4.94126
	Shanxi	1.42467	1.50086	1.25742	1.2896	2.68734	2.78715
	Shandong	10.0555	10.2067	6.76719	6.81114	7.87142	7.94729
	Henan	10.2578	10.4504	5.52946	5.59594	8.27403	8.38009
	Hubei	3.49345	3.42977	2.56339	2.53255	3.15223	3.09081
	Hunan	5.95864	5.7013	4.21173	4.10135	4.37082	4.18838
	Anhui	3.9593	3.79948	3.00338	2.91703	3.00196	2.88246
	Jiangxi	2.37543	2.40601	1.94508	1.96528	1.9731	1.99085
	Shanghai	1.81096	1.79126	3.11464	3.09367	1.31016	1.29807
	Jiangsu	8.67974	8.30042	6.83177	6.64322	6.26017	6.00671
	Zhejiang	5.21168	4.99462	5.5107	5.40365	3.7041	3.56519
	Fujian	1.36205	1.43868	1.59161	1.63699	1.34008	1.39626
	Guangdong	5.85311	7.07301	6.27827	6.85148	4.66885	5.32955
	Hainan	0.280724	0.295486	0.276589	0.288366	0.269775	0.280865
	Guangxi	2.34817	2.48501	2.12502	2.19543	1.83996	1.92851
	Chongqing	3.05518	2.66365	2.70606	2.46869	2.6624	2.3583
	Sichuan	6.72481	6.05282	4.687	4.31881	5.63056	5.09586
	Guizhou	2.38604	2.32516	1.59363	1.57583	2.18374	2.14013
	Yunnan	6.81921	6.8558	3.3708	3.40286	4.22288	4.24335
	Inner Mongolia	1.99509	2.04645	1.97645	1.98093	2.6472	2.69247
	Shaanxi	2.23961	2.22679	2.26587	2.26003	2.7219	2.69274
	Gansu	3.24011	3.22996	1.47529	1.47557	2.10793	2.09327
	Qinghai	0.0866652	0.088078	0.168343	0.169123	0.318857	0.318337
	Ningxia	0.378915	0.383646	0.482708	0.48404	0.394413	0.396957
	Xinjiang	0.136379	0.141799	0.791634	0.798538	0.618693	0.618471
	International exports/imports			18.5376	18.7373	15.7307	15.7135

## Sheet: Figure 2b
Figure 2b	Unit: %
	Sector	Production-based		Consumption-based		Income-based
		Fatal heart attacks	IQ decrements	Fatal heart attacks	IQ decrements	Fatal heart attacks	IQ decrements
	Agriculture	1.37709	1.34639	1.64274	1.61647	3.02346	2.99523
	Coal Mining	2.9611	2.88376	0.217873	0.217201	7.73593	7.66014
	Petroleum and Gas Extraction	0.0361095	0.0357578	0.0266587	0.0269384	2.70082	2.6856
	Metals Mining	1.46777	1.44006	0.146711	0.145437	3.36968	3.36007
	Other Minerals Mining	0.0721217	0.0679622	0.0547917	0.0557407	0.929432	0.936423
	Food Production	0.410615	0.40963	2.79833	2.77208	1.20731	1.20344
	Textile Industry	0.253781	0.256537	1.05956	1.05736	0.657845	0.659581
	Leather	0.0512025	0.0531294	1.26469	1.27059	0.394055	0.396056
	Timber Processing	0.0455809	0.0452815	0.816302	0.816915	0.369615	0.368338
	Paper and Printing	0.349659	0.35381	0.638789	0.648369	0.914402	0.922886
	Coking	2.16345	2.14243	0.6139	0.614957	4.50498	4.52937
	Chemical Industry	2.20646	2.15704	2.7244	2.70961	5.04982	5.0085
	Nonmetal Mineral Products	24.6943	24.7747	2.45578	2.54033	10.0456	10.0678
	Metals Smelting	28.7524	28.7368	2.59898	2.61071	17.0949	17.0862
	Metal Products	0.0559103	0.0574966	2.0991	2.11039	0.787156	0.788355
	General Equipment	0.114045	0.112757	8.21636	8.17719	2.03201	2.0245
	Transportation Equipment	0.0826454	0.0804069	5.30385	5.26683	1.03028	1.03042
	Electric Equipment	0.191335	0.193231	5.61719	5.64656	1.39531	1.40334
	Electronic Equipment	0.0312963	0.0346937	2.85055	2.87297	0.708197	0.718639
	Office Machinery	0.250797	0.244486	0.71746	0.715207	0.387288	0.382614
	Other Manufacturing	0.0685568	0.0776833	0.513626	0.51547	0.492775	0.49798
	Electricity and Heat Power	27.161	27.2557	5.28336	5.3458	12.8278	12.8693
	Gas and Water	0.0367124	0.0369082	0.279404	0.278569	0.230263	0.232764
	Construction	0.183947	0.181666	37.2292	37.1288	0.237131	0.236916
	Transport and Storage	1.76272	1.77711	1.68392	1.68894	4.56369	4.57914
	Wholesale and Retail	0.500616	0.502217	1.24766	1.24863	4.7826	4.78654
	Hotels and Catering	0.233931	0.233782	1.05231	1.05341	0.855643	0.853798
	Leasehold and Business	0.050984	0.0509513	0.676459	0.676767	0.678677	0.684377
	Scientific Research	0.00642173	0.00645294	0.132796	0.133569	0.0701783	0.0694972
	Other Services	4.42742	4.45118	10.0373	10.0382	10.9232	10.9622

## Sheet: Figure 2c
Figure 2c	Unit: %
	Province	Production-based					Consumption-based					Income-based
		Sector 1	Sector 2	Sector 3	Other sectors		Sector 1	Sector 2	Sector 3	Other sectors		Sector 1	Sector 2	Sector 3	Other sectors
	Heilongjiang	44.4422	20.8547	7.79753	26.9056		28.242	14.1566	12.5432	45.0581		51.6571	12.742	5.93628	29.6646
	Jilin	42.2673	26.1657	10.3604	21.2066		37.9572	12.529	7.87905	41.6347		15.4434	13.8414	12.2695	58.4457
	Liaoning	43.1678	23.3091	15.6365	17.8866		36.1295	15.829	12.526	35.5154		18.3784	13.4895	10.2333	57.8988
	Beijing	35.9071	23.4338	18.257	22.4022		49.5437	27.75	5.59171	17.1146		30.4908	16.514	12.199	40.7962
	Tianjin	49.8536	16.4043	8.16034	25.5817		37.0783	9.7196	7.65964	45.5425		31.2837	15.3765	11.9852	41.3546
	Hebei	42.7053	24.4568	19.0965	13.7414		39.094	14.8373	11.6013	34.4674		16.7704	11.8662	10.6233	60.7401
	Shanxi	47.7102	16.8844	10.7612	24.6442		29.8109	14.1552	11.5932	44.4408		26.2989	21.0635	15.8591	36.7786
	Shandong	34.9195	24.7169	14.4904	25.8733		43.3927	10.5425	10.2984	35.7664		14.036	11.7539	10.8552	63.355
	Henan	39.7873	33.5089	16.0109	10.6928		29.1647	24.9698	12.2518	33.6137		23.0435	16.1102	12.7916	48.0547
	Hubei	34.9863	19.8493	15.8186	29.3459		44.9529	10.0468	6.83481	38.1655		22.2236	15.4636	9.10596	53.2069
	Hunan	44.9143	33.4219	10.7681	10.8957		55.8696	9.25325	8.17465	26.7025		23.5708	20.5563	8.09237	47.7805
	Anhui	46.9303	22.6721	11.3487	19.0489		48.665	19.4216	10.4121	21.5013		26.0108	21.027	10.6056	42.3566
	Jiangxi	34.181	30.1438	21.6326	14.0426		44.9598	19.3675	6.31253	29.3601		18.7819	10.8334	9.05471	61.33
	Shanghai	38.9827	29.4934	12.6012	18.9227		31.876	14.6454	11.2829	42.1957		29.6476	13.0502	12.2871	45.0151
	Jiangsu	45.0608	27.8814	9.15035	17.9075		42.0815	15.7858	8.90111	33.2316		21.9119	20.6514	12.4567	44.9801
	Zhejiang	43.9873	24.2764	14.9363	16.8		44.6432	18.5626	8.63196	28.1623		28.1246	22.6551	10.0149	39.2054
	Fujian	36.3478	23.2855	15.9982	24.3686		36.4619	15.8172	12.7912	34.9297		17.7271	15.7998	12.1005	54.3725
	Guangdong	37.7504	31.9152	10.7409	19.5935		46.073	16.6926	8.28569	28.9487		20.6092	19.8467	15.6336	43.9105
	Hainan	49.3986	28.7014	9.99727	11.9027		62.9717	9.01407	5.45235	22.5619		19.1567	15.6138	12.7689	52.4607
	Guangxi	58.4356	20.702	12.631	8.23136		50.5021	8.80135	7.21108	33.4855		25.8149	20.3814	11.949	41.8547
	Chongqing	33.9364	26.2497	12.3536	27.4603		61.011	9.11621	5.96085	23.9119		21.3292	15.1265	14.3723	49.172
	Sichuan	36.2086	23.9378	14.6513	25.2024		42.4576	13.4189	12.186	31.9375		15.8033	12.0225	11.4387	60.7355
	Guizhou	40.9138	24.6117	17.0719	17.4026		54.0713	12.0964	5.96754	27.8648		23.8867	16.7932	12.056	47.2641
	Yunnan	87.3131	4.48871	4.20918	3.98897		70.0524	6.85166	5.12969	17.9663		38.8424	12.1184	11.1826	37.8566
	Inner Mongolia	51.0732	27.247	9.81286	11.8669		53.2975	8.82838	5.90431	31.9698		23.2671	18.7772	12.8493	45.1064
	Shaanxi	48.6717	20.1057	18.9777	12.2449		42.2535	8.29297	7.59258	41.861		17.4817	15.3447	15.1091	52.0646
	Gansu	92.5138	3.76267	2.71601	1.00753		77.4195	3.48377	3.25822	15.8385		52.8967	8.62077	7.94434	30.5382
	Qinghai	60.242	26.75	6.92048	6.08752		33.6839	11.5282	10.1692	44.6187		30.0705	14.6804	11.9411	43.3079
	Ningxia	53.0379	19.5271	10.3798	17.0552		57.3481	8.66502	8.54382	25.4431		30.9779	28.9424	8.62901	31.4507
	Xinjiang	52.2031	19.3516	18.2059	10.2394		56.1422	7.77561	7.45114	28.631		43.3911	14.359	7.36814	34.8818
	International exports/imports						12.5948	11.6537	9.6912	66.0603		41.1739	16.5871	9.30362	32.9354

## Sheet: Figure 3a
Figure 3a	Unit: %
		Northeast	Beijing-Tianjin	North	Northwest	Central	Central Coast	South Coast	Southwest
	Northeast	14.5388	3.16186	3.29186	2.59796	1.03883	2.73661	1.33405	0.580822
	Beijing-Tianjin	3.61149	4.7513	4.40094	1.60262	0.817186	1.7301	0.851999	0.390821
	North	36.5254	33.8237	49.9656	17.0082	11.8705	20.5708	10.8843	4.84517
	Northwest	9.30517	8.05922	7.49071	34.0478	5.06479	7.8647	7.3601	9.51258
	Central	17.074	20.6888	19.0027	19.431	54.5993	19.6271	20.4481	14.0448
	Central Coast	11.6729	11.1248	9.58675	6.72751	13.0533	36.1055	13.2448	2.4412
	South Coast	0.852194	2.15952	0.618074	2.45261	4.23767	2.63756	33.1726	2.34227
	Southwest	6.41992	16.2308	5.64335	16.1322	9.31847	8.72752	12.704	65.8424
		Northeast	Beijing-Tianjin	North	Northwest	Central	Central Coast	South Coast	Southwest
	IQ decrements occurred (Points)	0.0501916	0.0874301	0.0579153	0.0207494	0.0725185	0.144888	0.153027	0.0904142

## Sheet: Figure 3b
Figure 3b	Unit: %
		Northeast	Beijing-Tianjin	North	Northwest	Central	Central Coast	South Coast	Southwest
	Northeast	12.2084	4.81211	5.38671	4.66667	2.74941	4.17861	2.6486	1.95456
	Beijing-Tianjin	5.71752	5.88931	6.59063	4.29429	2.80164	3.83178	2.60462	2.1635
	North	21.7912	19.6639	27.8063	12.3445	9.24928	13.6559	8.02168	5.26415
	Northwest	8.18627	7.77905	8.02002	17.37	6.38119	7.22883	6.27121	6.92655
	Central	12.127	14.1565	12.8249	14.0612	31.4532	13.9175	14.8478	11.7054
	Central Coast	13.5988	13.696	13.2766	12.9034	15.1747	25.2	13.3507	8.50323
	South Coast	3.24883	4.6658	3.16917	5.11998	6.51279	4.73862	20.5416	8.2306
	Southwest	6.18173	11.9638	5.91743	12.3459	8.33084	7.52847	10.0707	37.3466
	International exports	16.9403	17.3736	17.0082	16.894	17.3469	19.7202	21.6431	17.9054

## Sheet: Figure 3c
Figure 3c	Unit: %
		Northeast	Beijing-Tianjin	North	Northwest	Central	Central Coast	South Coast	Southwest
	Northeast	12.0104	3.80583	3.9767	3.13723	2.18125	3.57121	2.63922	1.54138
	Beijing-Tianjin	3.19013	3.8488	3.62208	1.88237	1.59467	2.56288	1.60718	1.17363
	North	28.4849	26.5255	37.7255	14.6115	11.5032	18.2262	11.4994	5.5708
	Northwest	10.1358	8.85282	8.41364	27.5022	6.4461	9.19523	8.48002	9.20886
	Central	14.0349	16.6374	15.4447	15.6644	40.6036	16.7609	17.5129	11.9166
	Central Coast	8.94315	8.64745	7.72227	5.97495	9.76863	23.381	9.82029	3.29338
	South Coast	1.73512	2.72612	1.57869	2.78978	4.37984	3.33542	21.7114	3.53369
	Southwest	5.6868	12.8897	5.22441	12.7964	8.09478	7.43848	11.3157	47.2432
	International imports	15.7788	16.0664	16.292	15.6412	15.428	15.5287	15.414	16.5185

## Sheet: Figure 3d
Figure 3d	Unit: %
		Northeast	Beijing-Tianjin	North	Northwest	Central	Central Coast	South Coast	Southwest
	Northeast	15.4352	3.18193	3.33503	2.78725	1.03344	2.75821	1.30762	0.570305
	Beijing-Tianjin	3.60011	4.74462	4.2354	1.56278	0.779078	1.71789	0.827088	0.372308
	North	36.0124	33.6976	49.9904	16.2652	11.5181	20.3638	10.624	4.66388
	Northwest	9.438	8.05506	7.32996	35.7075	4.95471	7.64096	7.18852	10.1557
	Central	16.9396	20.7901	19.0329	19.5105	55.1321	19.7712	20.6776	14.0162
	Central Coast	11.578	11.1296	9.73506	6.52061	13.1344	36.2239	13.0946	2.32388
	South Coast	0.870718	2.18244	0.640923	2.46611	4.14383	2.63964	33.7055	2.05587
	Southwest	6.12593	16.2186	5.7003	15.1801	9.30434	8.88449	12.575	65.8419
		Northeast	Beijing-Tianjin	North	Northwest	Central	Central Coast	South Coast	Southwest
	Fatal heart attacks occurred (Deaths)	228	119	417	78	964	1058	721	947
	Fatal heart attacks caused (Deaths)	109	68	790	366	1180	712	340	967

## Sheet: Figure 3e
Figure 3e	Unit: %
		Northeast	Beijing-Tianjin	North	Northwest	Central	Central Coast	South Coast	Southwest
	Northeast	12.766	4.82272	5.3816	4.91523	2.7349	4.18065	2.62014	1.95726
	Beijing-Tianjin	5.71831	5.88171	6.41411	4.33428	2.75861	3.80598	2.57051	2.18046
	North	21.5639	19.6092	27.9832	12.0785	9.07512	13.543	7.89314	5.23762
	Northwest	8.22422	7.77734	7.91547	17.9525	6.31606	7.13162	6.1917	7.24151
	Central	12.0597	14.21	12.8343	14.1132	31.7651	14.0133	14.9596	11.7022
	Central Coast	13.5236	13.703	13.319	12.876	15.2044	25.2582	13.2744	8.37141
	South Coast	3.24048	4.68256	3.17329	5.1086	6.51105	4.75171	20.9209	7.87489
	Southwest	5.99959	11.952	5.92642	11.7787	8.3094	7.60938	9.97234	37.9612
	International exports	16.9043	17.3614	17.0527	16.8429	17.3253	19.7062	21.5973	17.4734
		Northeast	Beijing-Tianjin	North	Northwest	Central	Central Coast	South Coast	Southwest	International exports
	Fatal heart attacks caused (Deaths)	169	156	536	325	782	700	369	656	840

[truncated: 30 more sheets: Figure 3f, Figure 4a, Figure 4b, Figure 4c, Figure 4d, Figure 4e, Figure 4f, Figure 4g, Figure 4h, Supplementary Figure 1a, Supplementary Figure 1b, Supplementary Figure 2a, Supplementary Figure 2b, Supplementary Figure 5a, Supplementary Figure 5b, Supplementary Figure 5c, Supplementary Figure 6a, Supplementary Figure 6b, Supplementary Figure 6c, Supplementary Figure 6d …]
